# Supplementary material for: Computational Splicing Analysis of Transcriptomic Data Reveals Sulforaphane Modulation of Alternative mRNA Splicing of DNA Repair Genes in Differentiated SH-SY5Y Neurons
Source: Int J Mol Sci. 2025 Aug 23;26(17):8187. doi: 10.3390/ijms26178187 (PMC12428557; doi:10.3390/ijms26178187)
Supplement: Supplementary file 1 [file ijms-26-08187-s001.zip]

Archive with 9 entries (9 files):
- Figure S1.png
- Figure S2.pdf
- Table S1.txt
- Table S2.txt
- Table S3.xlsx
- Table S4.xlsx
- Table S5.tsv
- Table S6.xlsx
- Table S7.xlsx
