# Supplementary material for: Computational Splicing Analysis of Transcriptomic Data Reveals Sulforaphane Modulation of Alternative mRNA Splicing of DNA Repair Genes in Differentiated SH-SY5Y Neurons
Source: Int J Mol Sci. 2025 Aug 23;26(17):8187. doi: 10.3390/ijms26178187 (PMC12428557; doi:10.3390/ijms26178187)
Supplement: Supplementary file 1 [file ijms-26-08187-s001.zip › Table S1.txt]

Class	GeneID	geneSymbol	chr	strand	coho1	coho2	coho3	coho4	coho5	coho6	coho7	coho8	FDR	IncLevel1	IncLevel2	IncLevelDifference
MXE	ENSG00000188603	CLN3	chr16	-	28487661	28487741	28488590	28488662	28487455	28487541	28489289	28489386	0.0336415472995951	0.6,0.6	0.842,0.857	-0.249
MXE	ENSG00000120697	ALG5	chr13	-	36985626	36985740	36989483	36989576	36971976	36972036	36993603	36993672	0.0301327630189875	0.984,0.907	0.85,0.725	0.158
MXE	ENSG00000145819	ARHGAP26	chr5	+	143207197	143207308	143207382	143207473	143147230	143147381	143213996	143214088	0.0120634568567911	0.875,0.615	1.0,1.0	-0.255
MXE	ENSG00000147099	HDAC8	chrX	-	72488932	72489041	72490928	72491006	72464558	72464731	72495155	72495268	0.0362311559211089	0.55,0.545	0.833,0.796	-0.267
MXE	ENSG00000117620	SLC35A3	chr1	+	99999260	99999415	100007033	100007156	99993536	99993741	100011364	100011533	0.0166055275536949	0.643,0.556	0.267,0.0	0.466
MXE	ENSG00000122507	BBS9	chr7	+	33351218	33351323	33352858	33352873	33349067	33349170	33357854	33357995	0.0478816230643468	0.673,0.335	0.935,0.797	-0.362
MXE	ENSG00000105793	GTPBP10	chr7	+	90372154	90372228	90374301	90374354	90355085	90355230	90377506	90377614	0.0320332394180257	0.387,0.387	0.178,0.0	0.298
MXE	ENSG00000012048	BRCA1	chr17	-	43106477	43106533	43110464	43110580	43104867	43104956	43115725	43115779	0.0468342086903211	0.103,0.119	0.0,0.0	0.111
MXE	ENSG00000167632	TRAPPC9	chr8	-	140311247	140311374	140360049	140360193	140300468	140300614	140370963	140371180	0.003263823971578	0.341,0.324	0.082,0.143	0.22
MXE	ENSG00000087053	MTMR2	chr11	-	95882373	95882496	95887611	95887684	95865600	95865676	95888155	95888261	0.0052024421561728	1.0,0.75	0.467,0.5	0.391
MXE	ENSG00000154114	TBCEL	chr11	+	121053629	121053732	121058344	121058471	121047527	121047667	121059968	121060085	0.0320332394180257	0.061,0.24	0.0,0.0	0.15
A5SS	ENSG00000160392	C19orf47	chr19	-	40341785	40341890	40341838	40341890	40336319	40336407	None	None	0.0041049003983406	0.535,0.239	0.054,0.0	0.36
A5SS	ENSG00000198909	MAP3K3	chr17	+	63685516	63685590	63685516	63685578	63688526	63688594	None	None	0.0116700190745128	0.844,0.904	0.522,0.538	0.344
A5SS	ENSG00000214078	CPNE1	chr20	-	35632162	35632385	35632310	35632385	35631944	35632025	None	None	0.0414627922311746	0.968,1.0	0.892,0.86	0.108
A5SS	ENSG00000090861	AARS1	chr16	-	70258032	70259186	70258979	70259186	70255727	70255836	None	None	0.0057698445445491	1.0,1.0	0.838,0.714	0.224
A5SS	ENSG00000009830	POMT2	chr14	-	77306245	77306441	77306336	77306441	77304691	77304800	None	None	0.0045658351260741	0.224,0.095	0.077,0.0	0.121
A5SS	ENSG00000103995	CEP152	chr15	-	48741600	48741704	48741630	48741704	48738150	48739288	None	None	0.0210059151888392	1.0,1.0	0.706,0.876	0.209
A5SS	ENSG00000167257	RNF214	chr11	+	117238600	117239111	117238600	117238646	117239800	117239860	None	None	0.0082864211013716	0.831,0.771	1.0,1.0	-0.199
A5SS	ENSG00000138002	IFT172	chr2	-	27484027	27484266	27484226	27484266	27483871	27483937	None	None	0.0023275815692579	0.267,0.273	0.0,0.0	0.27
A5SS	ENSG00000117308	GALE	chr1	-	23796508	23796782	23796696	23796782	23796150	23796265	None	None	0.0177732590930246	0.902,0.778	1.0,1.0	-0.16
A5SS	ENSG00000172936	MYD88	chr3	+	38140387	38140568	38140387	38140549	38140756	38140848	None	None	0.0220544041199486	0.824,0.864	0.938,1.0	-0.125
A5SS	ENSG00000173588	CEP83	chr12	-	94412317	94412591	94412516	94412591	94411696	94411847	None	None	0.0260819831674595	0.846,0.579	1.0,1.0	-0.288
A5SS	ENSG00000221829	FANCG	chr9	-	35078140	35078736	35078604	35078736	35077263	35077399	None	None	0.0070048294128079	0.565,0.833	1.0,1.0	-0.301
A5SS	ENSG00000114503	NCBP2	chr3	-	196939250	196939432	196939392	196939432	196937509	196937631	None	None	0.0486803751497236	1.0,0.96	0.803,0.902	0.127
A5SS	ENSG00000116128	BCL9	chr1	+	147612882	147613199	147612882	147612977	147614426	147614616	None	None	0.0258584426868616	0.935,0.615	1.0,1.0	-0.225
A5SS	ENSG00000266173	STRADA	chr17	-	63728333	63728413	63728357	63728413	63726637	63726695	None	None	0.0273597241506553	0.818,0.25	1.0,0.892	-0.412
A5SS	ENSG00000177697	CD151	chr11	+	832951	833026	832951	833022	836062	836153	None	None	0.0254923534112686	1.0,1.0	0.759,0.689	0.276
A5SS	ENSG00000157404	KIT	chr4	+	54725856	54726050	54725856	54726038	54727217	54727324	None	None	0.0494620148758771	0.087,0.058	0.222,0.553	-0.315
A5SS	ENSG00000127314	RAP1B	chr12	+	68610928	68611052	68610928	68611043	68648698	68648781	None	None	0.0057698445445491	0.0,0.041	0.426,0.283	-0.334
A5SS	ENSG00000080845	DLGAP4	chr20	+	36496704	36497066	36496704	36496850	36499587	36499676	None	None	0.0050776646643837	0.706,0.793	1.0,1.0	-0.25
A5SS	ENSG00000276550	HERC2P2	chr15	+	22556909	22557092	22556909	22557060	22559788	22559970	None	None	0.0258584426868616	0.965,0.97	0.783,0.844	0.154
A5SS	ENSG00000119685	TTLL5	chr14	+	75745487	75745586	75745487	75745581	75752892	75752955	None	None	0.0495709294737665	0.189,0.105	0.0,0.03	0.132
A5SS	ENSG00000115020	PIKFYVE	chr2	+	208304070	208304318	208304070	208304300	208304845	208305549	None	None	0.0449102184432262	0.706,0.8	1.0,0.938	-0.216
A5SS	ENSG00000116251	RPL22	chr1	-	6192929	6193054	6192946	6193054	6186722	6186816	None	None	0.0096958600621438	0.978,1.0	0.818,0.958	0.101
A5SS	ENSG00000128596	CCDC136	chr7	+	128801185	128801509	128801185	128801482	128804649	128804761	None	None	0.0432559122484675	1.0,1.0	0.879,0.593	0.264
A5SS	ENSG00000049540	ELN	chr7	+	74056270	74056411	74056270	74056357	74056671	74056713	None	None	0.0085691496896781	0.488,0.696	1.0,1.0	-0.408
A5SS	ENSG00000082898	XPO1	chr2	-	61525269	61525521	61525491	61525521	61522610	61522683	None	None	0.0045658351260741	1.0,1.0	0.5,0.7	0.4
RI	ENSG00000270647	TAF15	chr17	+	35820023	35820437	35820023	35820075	35820331	35820437	None	None	0.0410518281176914	0.702,0.741	0.95,0.917	-0.212
RI	ENSG00000136492	BRIP1	chr17	-	61776400	61781005	61776400	61776562	61780839	61781005	None	None	0.008465534261311	0.818,0.6	1.0,1.0	-0.291
RI	ENSG00000182087	TMEM259	chr19	-	1011579	1011798	1011579	1011612	1011740	1011798	None	None	0.0314113483653204	1.0,0.882	0.579,0.667	0.318
RI	ENSG00000141646	SMAD4	chr18	+	51076637	51079777	51076637	51076776	51078255	51079777	None	None	0.0286571015642083	0.086,0.172	0.0,0.0	0.129
RI	ENSG00000103051	COG4	chr16	-	70481358	70481865	70481358	70481487	70481763	70481865	None	None	0.0268224919738276	0.078,0.171	0.008,0.037	0.102
RI	ENSG00000140400	MAN2C1	chr15	-	75359058	75359425	75359058	75359153	75359327	75359425	None	None	0.021561656335186	1.0,1.0	0.875,0.5	0.312
RI	ENSG00000184056	VPS33B	chr15	-	91006371	91007046	91006371	91006445	91006949	91007046	None	None	0.0205172132329653	1.0,1.0	0.652,0.778	0.285
RI	ENSG00000100749	VRK1	chr14	+	96853073	96855356	96853073	96853166	96855223	96855356	None	None	0.0451269318114321	0.074,0.222	0.054,0.028	0.107
RI	ENSG00000172785	ZNG1A	chr9	-	121088	122090	121088	121573	121960	122090	None	None	0.0247684635438123	0.118,0.184	0.059,0.014	0.114
RI	ENSG00000087470	DNM1L	chr12	+	32737864	32738296	32737864	32737942	32738263	32738296	None	None	0.0338128023115084	0.357,0.283	0.692,0.59	-0.321
RI	ENSG00000099949	LZTR1	chr22	+	20996695	20996966	20996695	20996801	20996885	20996966	None	None	0.018187666924926	0.043,0.0	0.375,0.158	-0.245
RI	ENSG00000100151	PICK1	chr22	+	38073772	38074451	38073772	38073823	38074306	38074451	None	None	0.0065082609410553	0.52,0.571	0.143,0.059	0.445
RI	ENSG00000167257	RNF214	chr11	+	117238600	117239860	117238600	117238646	117239800	117239860	None	None	0.0008267203265709	0.643,0.68	1.0,1.0	-0.339
RI	ENSG00000153914	SREK1	chr5	+	66162413	66163922	66162413	66162592	66163791	66163922	None	None	0.0089578745089093	0.214,0.263	0.059,0.0	0.209
RI	ENSG00000239900	ADSL	chr22	+	40349831	40353117	40349831	40350035	40353072	40353117	None	None	0.0081775025346718	0.143,0.277	0.03,0.029	0.181
RI	ENSG00000130713	EXOSC2	chr9	+	130699328	130702310	130699328	130699394	130700866	130702310	None	None	0.018187666924926	0.061,0.207	0.021,0.019	0.114
RI	ENSG00000119844	AFTPH	chr2	+	64569091	64569679	64569091	64569218	64569622	64569679	None	None	0.0304981728164478	0.13,0.083	0.0,0.0	0.107
RI	ENSG00000146263	MMS22L	chr6	-	97269901	97272881	97269901	97269992	97272703	97272881	None	None	0.0136845219756557	0.086,0.2	0.0,0.0	0.143
RI	ENSG00000172936	MYD88	chr3	+	38138634	38140848	38138634	38139998	38140387	38140848	None	None	0.0118146573474956	0.179,0.077	0.0,0.0	0.128
RI	ENSG00000172936	MYD88	chr3	+	38140387	38140848	38140387	38140549	38140756	38140848	None	None	0.0076531398968701	0.615,0.429	0.875,1.0	-0.415
RI	ENSG00000107521	HPS1	chr10	-	98433939	98435772	98433939	98435414	98435634	98435772	None	None	0.0484304152630981	0.083,0.28	0.0,0.143	0.11
RI	ENSG00000204351	SKIC2	chr6	+	31960665	31961675	31960665	31960740	31961040	31961675	None	None	0.008465534261311	0.029,0.0	0.25,0.222	-0.221
RI	ENSG00000221829	FANCG	chr9	-	35077263	35078736	35077263	35077399	35078604	35078736	None	None	0.0028667656622237	0.615,0.733	1.0,1.0	-0.326
RI	ENSG00000106327	TFR2	chr7	-	100628072	100628306	100628072	100628136	100628223	100628306	None	None	0.0277695566839051	0.214,0.3	0.027,0.056	0.215
RI	ENSG00000186487	MYT1L	chr2	-	1789146	1792464	1789146	1791262	1792320	1792464	None	None	0.0059492511822698	1.0,1.0	0.529,0.818	0.327
RI	ENSG00000172269	DPAGT1	chr11	-	119097141	119098487	119097141	119097297	119098402	119098487	None	None	9.839232867963376e-05	1.0,1.0	0.429,0.548	0.511
RI	ENSG00000167272	POP5	chr12	-	120579513	120579923	120579513	120579597	120579773	120579923	None	None	0.0284133435747593	0.217,0.073	0.5,0.556	-0.383
RI	ENSG00000185189	NRBP2	chr8	-	143839508	143840030	143839508	143839825	143839928	143840030	None	None	0.0137005303832567	0.163,0.12	0.0,0.0	0.142
RI	ENSG00000099246	RAB18	chr10	+	27533734	27533994	27533734	27533853	27533927	27533994	None	None	0.0209673962484484	0.242,0.169	0.089,0.033	0.145
RI	ENSG00000107863	ARHGAP21	chr10	-	24595887	24596882	24595887	24596043	24596739	24596882	None	None	0.0335265079891377	0.294,0.368	0.167,0.0	0.247
RI	ENSG00000182199	SHMT2	chr12	+	57234002	57234726	57234002	57234110	57234233	57234726	None	None	0.0105966243030491	0.138,0.167	0.0,0.021	0.142
RI	ENSG00000137343	ATAT1	chr6	+	30642767	30644679	30642767	30643011	30643528	30644679	None	None	0.0396248679619275	0.684,0.4	1.0,0.778	-0.347
RI	ENSG00000135473	PAN2	chr12	-	56322614	56323209	56322614	56322758	56323061	56323209	None	None	0.0004357391404278	0.909,1.0	0.333,0.273	0.651
RI	ENSG00000170037	CNTROB	chr17	+	7947613	7947979	7947613	7947722	7947915	7947979	None	None	0.0227247511310909	0.308,0.034	0.0,0.0	0.171
RI	ENSG00000205981	DNAJC19	chr3	-	180988055	180988229	180988055	180988096	180988177	180988229	None	None	0.0021215059308966	0.055,0.012	0.157,0.185	-0.137
RI	ENSG00000131584	ACAP3	chr1	-	1298029	1298421	1298029	1298113	1298369	1298421	None	None	0.0095298397848972	0.048,0.0	0.375,0.2	-0.263
RI	ENSG00000005882	PDK2	chr17	+	50108158	50108322	50108158	50108232	50108318	50108322	None	None	0.0209673962484484	0.214,0.111	0.0,0.022	0.151
RI	ENSG00000141510	TP53	chr17	-	7673222	7673608	7673222	7673339	7673534	7673608	None	None	0.0037907043566945	0.8,0.444	1.0,1.0	-0.378
RI	ENSG00000187741	FANCA	chr16	-	89778689	89779003	89778689	89778850	89778942	89779003	None	None	0.0123809695028754	0.128,0.111	0.344,0.284	-0.194
RI	ENSG00000182004	SNRPE	chr1	+	203861849	203862226	203861849	203861955	203862181	203862226	None	None	0.0007955758688023	0.7,0.273	1.0,1.0	-0.514
RI	ENSG00000110583	NAA40	chr11	+	63952147	63952475	63952147	63952333	63952406	63952475	None	None	0.0447139701373299	0.143,0.273	0.067,0.0	0.175
A3SS	ENSG00000104980	TIMM44	chr19	-	7934088	7934241	7934088	7934238	7935064	7935145	None	None	0.0372861884099102	0.194,0.08	0.0,0.0	0.137
A3SS	ENSG00000090861	AARS1	chr16	-	70255727	70258217	70255727	70255836	70258979	70259186	None	None	0.0242563037859129	1.0,1.0	0.86,0.808	0.166
A3SS	ENSG00000120699	EXOSC8	chr13	+	37003494	37004561	37004515	37004561	37002933	37003007	None	None	0.0333389377162811	0.053,0.0	0.294,0.167	-0.204
A3SS	ENSG00000102100	SLC35A2	chrX	-	48904745	48905482	48904745	48904892	48906391	48906543	None	None	0.0134481503785852	0.846,0.571	1.0,0.947	-0.265
A3SS	ENSG00000197603	CPLANE1	chr5	-	37157669	37157868	37157669	37157814	37158223	37158345	None	None	0.0046349294783082	0.762,0.65	1.0,1.0	-0.294
A3SS	ENSG00000126215	XRCC3	chr14	-	103711032	103711245	103711032	103711180	103711465	103711567	None	None	0.0043455965534625	0.938,1.0	0.612,0.612	0.357
A3SS	ENSG00000117543	DPH5	chr1	-	101001466	101001587	101001466	101001544	101013709	101013818	None	None	0.019226770601761	1.0,1.0	0.767,0.78	0.226
A3SS	ENSG00000116141	MARK1	chr1	+	220598302	220598379	220598330	220598379	220581064	220581118	None	None	0.0242563037859129	0.302,0.126	0.0,0.0	0.214
A3SS	ENSG00000138688	BLTP1	chr4	+	122275971	122279981	122279774	122279981	122274342	122274436	None	None	0.0330591937586661	0.091,0.368	0.0,0.0	0.229
A3SS	ENSG00000125633	CCDC93	chr2	-	117958364	117958481	117958364	117958478	117973907	117973994	None	None	0.0052124931357284	0.573,0.793	1.0,1.0	-0.317
A3SS	ENSG00000077157	PPP1R12B	chr1	+	202567777	202567831	202567780	202567831	202564442	202564547	None	None	0.0230689519817297	0.365,0.561	0.862,1.0	-0.468
A3SS	ENSG00000085382	HACE1	chr6	-	104777012	104777110	104777012	104777097	104777205	104777317	None	None	0.048979882369811	0.879,0.878	0.977,1.0	-0.11
A3SS	ENSG00000123607	TTC21B	chr2	-	165890837	165894824	165890837	165890988	165898685	165898767	None	None	0.006636182982104	0.273,0.304	0.032,0.0	0.272
A3SS	ENSG00000221829	FANCG	chr9	-	35077263	35078343	35077263	35077399	35078604	35078736	None	None	0.0350597876249871	0.787,0.875	1.0,1.0	-0.169
A3SS	ENSG00000165238	WNK2	chr9	+	93234775	93234965	93234807	93234965	93230887	93231108	None	None	0.0330591937586661	0.156,0.188	0.0,0.0	0.172
A3SS	ENSG00000291154	PMS2P4	chr7	-	67299284	67299424	67299284	67299419	67302375	67302407	None	None	0.0180721429900862	0.858,0.91	0.982,1.0	-0.107
A3SS	ENSG00000186487	MYT1L	chr2	-	1789112	1792007	1789112	1791262	1792320	1792464	None	None	0.0189720162819194	1.0,1.0	0.579,0.852	0.284
A3SS	ENSG00000008838	MED24	chr17	-	40053468	40053657	40053468	40053635	40054360	40054405	None	None	0.0267324279540932	0.419,0.781	0.191,0.068	0.47
A3SS	ENSG00000184634	MED12	chrX	+	71127847	71128120	71127892	71128120	71127335	71127467	None	None	0.0206258813285612	0.217,0.247	0.073,0.042	0.174
A3SS	ENSG00000172269	DPAGT1	chr11	-	119097141	119098043	119097141	119097297	119098402	119098487	None	None	0.0024033137839926	1.0,1.0	0.765,0.632	0.301
A3SS	ENSG00000135870	RC3H1	chr1	-	173963972	173964187	173963972	173964124	173964838	173965120	None	None	0.0382634134905758	0.662,0.727	1.0,1.0	-0.305
A3SS	ENSG00000187741	FANCA	chr16	-	89764889	89765066	89764889	89764963	89767140	89767237	None	None	0.0382634134905758	0.886,0.767	1.0,1.0	-0.173
A3SS	ENSG00000177084	POLE	chr12	-	132664369	132664462	132664369	132664415	132665301	132665450	None	None	0.0330591937586661	1.0,1.0	0.804,0.891	0.152
A3SS	ENSG00000090060	PAPOLA	chr14	+	96555846	96555922	96555849	96555922	96552479	96552622	None	None	0.0382634134905758	0.825,0.942	0.975,1.0	-0.104
SE	ENSG00000198089	SFI1	chr22	+	31580271	31580364	31578381	31578452	31583874	31583877	None	None	0.0278343592175451	1.0,1.0	0.846,0.556	0.299
SE	ENSG00000183765	CHEK2	chr22	-	28734402	28734727	28725242	28725367	28741768	28741783	None	None	0.0316298334121216	1.0,1.0	0.857,0.556	0.293
SE	ENSG00000088881	EBF4	chr20	+	2749400	2749518	2748548	2748630	2749619	2749753	None	None	0.006114820749553	0.579,0.733	1.0,1.0	-0.344
SE	ENSG00000020256	ZFP64	chr20	-	52165863	52166025	52164694	52164757	52186831	52187065	None	None	0.0235046660019988	1.0,1.0	0.852,0.714	0.217
SE	ENSG00000125447	GGA3	chr17	-	75243062	75243166	75242830	75242911	75243446	75243570	None	None	0.0047020406739256	1.0,1.0	0.793,0.68	0.263
SE	ENSG00000125447	GGA3	chr17	-	75243062	75243258	75242883	75242911	75243446	75243570	None	None	0.0031977487688979	1.0,1.0	0.769,0.529	0.351
SE	ENSG00000214078	CPNE1	chr20	-	35632162	35632248	35631944	35632025	35632310	35632385	None	None	0.0473406440204898	0.966,1.0	0.89,0.854	0.111
SE	ENSG00000090861	AARS1	chr16	-	70258032	70258217	70255719	70255836	70258979	70259186	None	None	0.0431813313972736	1.0,1.0	0.917,0.863	0.11
SE	ENSG00000090861	AARS1	chr16	-	70258032	70258244	70255727	70255836	70258979	70259186	None	None	0.0064737890707231	1.0,1.0	0.838,0.706	0.228
SE	ENSG00000090861	AARS1	chr16	-	70258052	70258217	70255727	70255836	70258979	70259186	None	None	0.0165431761716855	1.0,1.0	0.854,0.796	0.175
SE	ENSG00000090857	PDPR	chr16	+	70130422	70130544	70128783	70129122	70132150	70132300	None	None	0.0107259051601138	0.923,1.0	0.533,0.75	0.32
SE	ENSG00000100592	DAAM1	chr14	+	59315279	59315351	59291216	59291306	59320489	59320584	None	None	0.0215699764404585	0.636,0.826	1.0,1.0	-0.269
SE	ENSG00000206560	ANKRD28	chr3	-	15737032	15737233	15735409	15735497	15751749	15751820	None	None	0.0028209978887517	1.0,1.0	0.833,0.677	0.245
SE	ENSG00000164329	TENT2	chr5	+	79623251	79623489	79619993	79620083	79640850	79640965	None	None	0.0219679597652339	0.778,0.862	1.0,1.0	-0.18
SE	ENSG00000198130	HIBCH	chr2	-	190260399	190260511	190252238	190252307	190261155	190261234	None	None	0.0278343592175451	0.0,0.0	0.123,0.081	-0.102
SE	ENSG00000187091	PLCD1	chr3	-	38010360	38010562	38009903	38010275	38011213	38011445	None	None	0.0407771549984789	0.68,0.8	1.0,1.0	-0.26
SE	ENSG00000164038	SLC9B2	chr4	-	103057800	103057971	103050239	103050382	103066326	103066507	None	None	0.0489402147147441	0.727,0.733	1.0,1.0	-0.27
SE	ENSG00000115827	DCAF17	chr2	+	171473865	171473975	171468887	171469030	171477986	171478070	None	None	0.0022721293306952	0.5,0.5	1.0,1.0	-0.5
SE	ENSG00000115827	DCAF17	chr2	+	171476859	171476950	171468887	171469030	171477986	171478070	None	None	0.006600222702526	0.778,0.579	1.0,1.0	-0.322
SE	ENSG00000119231	SENP5	chr3	+	196923413	196923551	196903532	196903610	196927795	196927879	None	None	0.0031977487688979	1.0,1.0	0.647,0.636	0.359
SE	ENSG00000113966	ARL6	chr3	+	97791770	97791826	97787989	97788119	97798023	97798203	None	None	0.0139963237625491	0.771,0.761	1.0,0.942	-0.205
SE	ENSG00000138246	DNAJC13	chr3	+	132484362	132484488	132483374	132483577	132484587	132484672	None	None	0.0042970831576522	0.12,0.184	0.021,0.0	0.141
SE	ENSG00000138246	DNAJC13	chr3	+	132484362	132484493	132483374	132483577	132484587	132484672	None	None	0.0139963237625491	0.12,0.111	0.0,0.0	0.115
SE	ENSG00000164828	SUN1	chr7	+	849922	850033	843340	843520	851383	851481	None	None	0.0346611131904719	1.0,1.0	0.647,0.692	0.331
SE	ENSG00000057663	ATG5	chr6	-	106308363	106308491	106293027	106293106	106316100	106316208	None	None	0.0356550106682144	0.8,1.0	0.333,0.636	0.415
SE	ENSG00000053371	AKR7A2	chr1	-	19307313	19307410	19307001	19307101	19308157	19308262	None	None	0.0023773584567121	0.821,0.768	0.973,0.972	-0.178
SE	ENSG00000039319	ZFYVE16	chr5	+	80448282	80448404	80445262	80445405	80449590	80449713	None	None	0.0184979289154875	0.706,0.875	1.0,1.0	-0.21
SE	ENSG00000142599	RERE	chr1	-	8614560	8614686	8557417	8557523	8624309	8624380	None	None	0.0378115237319852	0.369,0.453	0.692,0.651	-0.26
SE	ENSG00000116199	FAM20B	chr1	+	179043714	179044224	179025893	179026098	179050278	179050316	None	None	0.0087280905261257	1.0,1.0	0.778,0.81	0.206
SE	ENSG00000275066	SYNRG	chr17	-	37577379	37577613	37576340	37576418	37584647	37584759	None	None	0.0023454839521752	0.189,0.193	0.016,0.027	0.17
SE	ENSG00000103351	CLUAP1	chr16	+	3504719	3504831	3500975	3501089	3506330	3506415	None	None	0.0101490634370984	1.0,1.0	0.961,0.758	0.141
SE	ENSG00000117308	GALE	chr1	-	23796508	23796586	23796150	23796265	23796696	23796782	None	None	0.0341011227067262	0.93,0.821	1.0,1.0	-0.125
SE	ENSG00000185842	DNAH14	chr1	+	225167938	225168028	225152696	225152883	225185290	225185425	None	None	0.0090797185440287	1.0,1.0	0.867,0.238	0.448
SE	ENSG00000168779	SHOX2	chr3	-	158105057	158105125	158102677	158102886	158105678	158105718	None	None	0.0402561570385047	0.153,0.098	0.0,0.0	0.126
SE	ENSG00000138101	DTNB	chr2	-	25607235	25607321	25596085	25596240	25628170	25628384	None	None	0.0371945549051384	0.925,0.831	1.0,1.0	-0.122
SE	ENSG00000135749	PCNX2	chr1	-	233262044	233262165	233261284	233261321	233262957	233263163	None	None	0.0090797185440287	1.0,1.0	0.697,0.857	0.223
SE	ENSG00000120725	SIL1	chr5	-	139026800	139026992	139021170	139021292	139042619	139042719	None	None	0.0341011227067262	0.778,0.714	1.0,1.0	-0.254
SE	ENSG00000122507	BBS9	chr7	+	33351026	33351323	33349067	33349170	33352858	33352873	None	None	0.0003563813932868	0.636,0.317	1.0,1.0	-0.523
SE	ENSG00000122507	BBS9	chr7	+	33351218	33351323	33349067	33349170	33352858	33352873	None	None	0.0018666558437795	0.857,0.5	1.0,1.0	-0.322
SE	ENSG00000104728	ARHGEF10	chr8	+	1880047	1880164	1876570	1876734	1882634	1882749	None	None	0.0473406440204898	0.7,0.692	1.0,1.0	-0.304
SE	ENSG00000138468	SENP7	chr3	-	101417592	101417790	101372007	101372126	101458954	101459052	None	None	0.0473406440204898	0.946,0.922	0.636,0.677	0.277
SE	ENSG00000138376	BARD1	chr2	-	214792296	214792445	214780559	214781509	214797060	214797117	None	None	0.0140260446979544	0.929,1.0	0.588,0.833	0.254
SE	ENSG00000115109	EPB41L5	chr2	+	120167876	120168007	120167465	120167507	120174840	120179119	None	None	0.0211717614047345	0.745,0.818	1.0,0.944	-0.191
SE	ENSG00000115109	EPB41L5	chr2	+	120167879	120168007	120167465	120167507	120174840	120179118	None	None	0.0139355214834712	0.5,0.538	1.0,0.833	-0.397
SE	ENSG00000163872	YEATS2	chr3	+	183803255	183803335	183801454	183801528	183803986	183804188	None	None	0.0031357987084046	0.671,0.833	0.955,1.0	-0.226
SE	ENSG00000123485	HJURP	chr2	-	233847396	233847461	233845727	233845820	233849762	233849859	None	None	0.0267209246062927	0.781,0.899	1.0,1.0	-0.16
SE	ENSG00000134490	TMEM241	chr18	-	23384989	23385067	23377645	23377671	23399565	23399647	None	None	0.0459703877866902	0.826,0.625	1.0,1.0	-0.274
SE	ENSG00000225830	ERCC6	chr10	-	49524032	49524777	49515197	49517121	49528416	49528525	None	None	0.0090797185440287	0.789,0.636	1.0,1.0	-0.287
SE	ENSG00000031003	FAM13B	chr5	-	137945901	137945997	137943132	137943216	137948954	137949184	None	None	0.004642117840702	1.0,1.0	0.842,0.75	0.204
SE	ENSG00000240344	PPIL3	chr2	-	200887612	200887685	200885318	200885772	200888955	200888991	None	None	0.0337671256965554	1.0,1.0	0.818,0.733	0.225
SE	ENSG00000153094	BCL2L11	chr2	+	111153779	111153904	111150043	111150147	111164132	111164231	None	None	0.0180642452140665	0.212,0.294	0.0,0.059	0.224
SE	ENSG00000206053	JPT2	chr16	+	1683508	1683592	1678276	1678356	1685438	1685587	None	None	0.0272641322704583	0.015,0.0	0.143,0.185	-0.156
SE	ENSG00000131018	SYNE1	chr6	-	152300640	152300781	152293959	152294127	152301868	152302063	None	None	0.0002738217357798	1.0,1.0	0.5,0.429	0.535
SE	ENSG00000221829	FANCG	chr9	-	35078140	35078343	35077263	35077399	35078604	35078736	None	None	0.0356550106682144	0.773,0.902	1.0,1.0	-0.162
SE	ENSG00000198874	TYW1	chr7	+	67014366	67014561	67009582	67009684	67017852	67018143	None	None	0.0371945549051384	0.947,0.565	1.0,1.0	-0.244
SE	ENSG00000116754	SRSF11	chr1	+	70231858	70231975	70228421	70228555	70232267	70232375	None	None	0.0459703877866902	0.292,0.211	0.088,0.029	0.193
SE	ENSG00000075539	FRYL	chr4	-	48561467	48561636	48557452	48557712	48562888	48562988	None	None	0.0332956734236608	0.846,0.6	1.0,1.0	-0.277
SE	ENSG00000170633	RNF34	chr12	+	121402741	121402807	121400118	121400218	121416158	121416377	None	None	0.0165643257562306	0.03,0.0	0.41,0.207	-0.293
SE	ENSG00000160299	PCNT	chr21	+	46443809	46444821	46442496	46442573	46445283	46445751	None	None	0.0199817775406147	0.945,0.976	0.782,0.783	0.178
SE	ENSG00000160299	PCNT	chr21	+	46444693	46444821	46442496	46442573	46445283	46445751	None	None	0.0219679597652339	0.943,0.974	0.782,0.769	0.183
SE	ENSG00000104164	BLOC1S6	chr15	+	45603099	45603187	45587235	45587525	45605427	45605470	None	None	0.0470555014628891	0.962,0.918	0.771,0.65	0.229
SE	ENSG00000104164	BLOC1S6	chr15	+	45603103	45603187	45587351	45587525	45605427	45605514	None	None	0.0459028766761526	0.96,0.917	0.761,0.641	0.237
SE	ENSG00000172269	DPAGT1	chr11	-	119097463	119097551	119096527	119097297	119098402	119098487	None	None	0.0005172324859945	1.0,1.0	0.68,0.462	0.429
SE	ENSG00000172269	DPAGT1	chr11	-	119097463	119098043	119096522	119097297	119098402	119098487	None	None	0.00339979164299	1.0,1.0	0.843,0.708	0.225
SE	ENSG00000172269	DPAGT1	chr11	-	119097854	119098043	119097141	119097297	119098402	119098487	None	None	0.0022534904548374	1.0,1.0	0.771,0.622	0.303
SE	ENSG00000179889	PDXDC1	chr16	+	15001775	15001856	14998339	14998405	15004186	15004333	None	None	0.0235046660019988	0.952,0.667	1.0,1.0	-0.191
SE	ENSG00000179889	PDXDC1	chr16	+	15001775	15001887	14998339	14998405	15004186	15004333	None	None	0.0076839784838731	0.867,0.391	1.0,1.0	-0.371
SE	ENSG00000165525	NEMF	chr14	-	49785091	49785135	49784924	49785004	49785219	49785320	None	None	0.0435618382618055	0.967,1.0	0.872,0.845	0.125
SE	ENSG00000106829	TLE4	chr9	+	79627373	79627448	79612655	79612718	79652592	79652794	None	None	0.0412197421996387	1.0,0.922	0.758,0.708	0.228
SE	ENSG00000079387	SENP1	chr12	-	48101468	48101516	48097736	48098124	48105401	48105834	None	None	0.0387618768206145	0.574,0.868	1.0,1.0	-0.279
SE	ENSG00000177697	CD151	chr11	+	834529	834591	832951	833022	836062	836153	None	None	0.0049317472660954	1.0,1.0	0.35,0.729	0.461
SE	ENSG00000204179	PTPN20	chr10	+	46940622	46940717	46911437	46911501	46943917	46943992	None	None	0.0479236364847203	1.0,0.5	0.214,0.714	0.286
SE	ENSG00000082898	XPO1	chr2	-	61525269	61525333	61522610	61522683	61525491	61526521	None	None	0.0043800769443812	1.0,1.0	0.469,0.712	0.409
SE	ENSG00000198270	TMEM116	chr12	-	111933885	111936830	111932584	111932659	111937159	111937243	None	None	0.0180642452140665	0.895,0.636	1.0,1.0	-0.234
SE	ENSG00000111752	PHC1	chr12	+	8921600	8921750	8920984	8921065	8922632	8922656	None	None	0.039961052801372	0.81,0.455	0.833,1.0	-0.284
SE	ENSG00000136521	NDUFB5	chr3	+	179615982	179616049	179604808	179604939	179616982	179617044	None	None	0.0227558811959835	0.797,0.757	0.946,1.0	-0.196
SE	ENSG00000111596	CNOT2	chr12	+	70332766	70332846	70319297	70319364	70335437	70335466	None	None	0.022917456683992	0.674,0.625	0.905,0.956	-0.281
SE	ENSG00000116198	CEP104	chr1	-	3836494	3836692	3834924	3835092	3837291	3837345	None	None	0.0023773584567121	0.714,0.474	1.0,1.0	-0.406
SE	ENSG00000157538	VPS26C	chr21	-	37233361	37233442	37232376	37232451	37238459	37238609	None	None	0.0109795145688955	1.0,0.947	0.714,0.767	0.233
SE	ENSG00000065559	MAP2K4	chr17	+	12081355	12081534	12054888	12054991	12095574	12095694	None	None	0.0378115237319852	0.556,0.875	1.0,1.0	-0.284
SE	ENSG00000226232	NPIPB14P	chr16	-	69977513	69978003	69976387	69976732	69978076	69978112	None	None	0.0407964045426075	0.364,0.5	0.226,0.0	0.319
SE	ENSG00000164329	TENT2	chr5	+	79623251	79623355	79619993	79620083	79640850	79640965	None	None	0.0116125146114086	0.688,0.84	1.0,1.0	-0.236
SE	ENSG00000164329	TENT2	chr5	+	79623254	79623489	79619993	79620083	79640850	79640965	None	None	0.0020827409993607	0.583,0.5	1.0,1.0	-0.459
SE	ENSG00000164346	NSA2	chr5	+	74773867	74773994	74770630	74770810	74776603	74780113	None	None	0.0143432042401966	0.857,0.652	1.0,1.0	-0.246
SE	ENSG00000142687	KIAA0319L	chr1	-	35466607	35466685	35460304	35462713	35470862	35470960	None	None	0.0081303181316032	1.0,1.0	0.636,0.81	0.277
SE	ENSG00000171848	RRM2	chr2	+	10129233	10129315	10129040	10129154	10141853	10141954	None	None	0.0281147326767845	0.273,0.181	0.387,0.466	-0.199
SE	ENSG00000134186	PRPF38B	chr1	+	108697946	108698017	108696276	108696337	108698603	108698827	None	None	0.0169314673502867	0.057,0.232	0.017,0.0	0.136
SE	ENSG00000115109	EPB41L5	chr2	+	120167855	120168007	120167465	120167507	120174840	120179118	None	None	0.0072527566561068	0.455,0.455	1.0,0.818	-0.454
SE	ENSG00000126870	DYNC2I1	chr7	+	158900141	158900264	158891264	158891333	158901738	158901816	None	None	0.0407964045426075	0.0,0.0	0.053,0.241	-0.147
SE	ENSG00000182004	SNRPE	chr1	+	203862181	203862226	203861849	203861955	203863662	203863725	None	None	0.0402824706948729	0.183,0.105	0.0,0.0	0.144
SE	ENSG00000240344	PPIL3	chr2	-	200887612	200887683	200885318	200885772	200888955	200889276	None	None	0.0113131310385311	1.0,1.0	0.791,0.668	0.27
SE	ENSG00000146776	ATXN7L1	chr7	-	105761215	105761463	105665065	105665288	105788603	105788708	None	None	0.033935007439554	0.04,0.067	0.455,0.4	-0.374
