# Supplementary material for: Computational Splicing Analysis of Transcriptomic Data Reveals Sulforaphane Modulation of Alternative mRNA Splicing of DNA Repair Genes in Differentiated SH-SY5Y Neurons
Source: Int J Mol Sci. 2025 Aug 23;26(17):8187. doi: 10.3390/ijms26178187 (PMC12428557; doi:10.3390/ijms26178187)
Supplement: Supplementary file 1 [file ijms-26-08187-s001.zip › Table S2.txt]

Results for gene BRIP1::chr17:61776562-61780839(-):
  83 Premature stop codons detected in Frame 1:
    Position: 67, Codon: TGA
    Position: 76, Codon: TAA
    Position: 82, Codon: TAG
    Position: 211, Codon: TAG
    Position: 223, Codon: TAG
    Position: 235, Codon: TAG
    Position: 259, Codon: TAA
    Position: 277, Codon: TAG
    Position: 322, Codon: TAG
    Position: 376, Codon: TGA
    Position: 400, Codon: TAA
    Position: 406, Codon: TAA
    Position: 436, Codon: TAG
    Position: 631, Codon: TAA
    Position: 712, Codon: TAA
    Position: 811, Codon: TAA
    Position: 826, Codon: TAA
    Position: 829, Codon: TGA
    Position: 892, Codon: TGA
    Position: 1030, Codon: TAA
    Position: 1327, Codon: TGA
    Position: 1426, Codon: TAG
    Position: 1576, Codon: TAG
    Position: 1636, Codon: TAA
    Position: 1639, Codon: TAG
    Position: 1678, Codon: TGA
    Position: 1702, Codon: TGA
    Position: 1711, Codon: TGA
    Position: 1747, Codon: TAA
    Position: 1759, Codon: TAA
    Position: 1828, Codon: TAA
    Position: 1837, Codon: TAG
    Position: 1849, Codon: TGA
    Position: 1855, Codon: TAA
    Position: 1915, Codon: TAG
    Position: 2002, Codon: TAG
    Position: 2014, Codon: TAG
    Position: 2032, Codon: TAA
    Position: 2098, Codon: TGA
    Position: 2140, Codon: TAG
    Position: 2152, Codon: TAA
    Position: 2245, Codon: TAA
    Position: 2305, Codon: TAA
    Position: 2323, Codon: TAA
    Position: 2341, Codon: TAA
    Position: 2350, Codon: TAG
    Position: 2386, Codon: TGA
    Position: 2464, Codon: TGA
    Position: 2578, Codon: TAA
    Position: 2590, Codon: TAA
    Position: 2662, Codon: TAA
    Position: 2692, Codon: TAG
    Position: 2716, Codon: TAA
    Position: 2722, Codon: TGA
    Position: 2752, Codon: TGA
    Position: 2806, Codon: TAA
    Position: 2815, Codon: TAG
    Position: 2992, Codon: TAA
    Position: 3058, Codon: TAG
    Position: 3088, Codon: TAG
    Position: 3190, Codon: TAA
    Position: 3202, Codon: TAA
    Position: 3205, Codon: TAA
    Position: 3223, Codon: TAA
    Position: 3244, Codon: TGA
    Position: 3262, Codon: TAA
    Position: 3415, Codon: TAG
    Position: 3436, Codon: TGA
    Position: 3547, Codon: TGA
    Position: 3637, Codon: TAG
    Position: 3700, Codon: TAG
    Position: 3802, Codon: TGA
    Position: 3829, Codon: TGA
    Position: 3847, Codon: TGA
    Position: 3871, Codon: TGA
    Position: 3928, Codon: TGA
    Position: 3979, Codon: TAA
    Position: 4081, Codon: TAG
    Position: 4084, Codon: TGA
    Position: 4093, Codon: TAA
    Position: 4114, Codon: TAA
    Position: 4177, Codon: TAA
    Position: 4216, Codon: TAA
Results for gene VRK1::chr14:96853166-96855223(+):
  50 Premature stop codons detected in Frame 1:
    Position: 10, Codon: TAA
    Position: 16, Codon: TAA
    Position: 73, Codon: TGA
    Position: 142, Codon: TAG
    Position: 205, Codon: TAA
    Position: 241, Codon: TGA
    Position: 274, Codon: TAA
    Position: 295, Codon: TGA
    Position: 361, Codon: TAA
    Position: 436, Codon: TAG
    Position: 460, Codon: TAG
    Position: 493, Codon: TAG
    Position: 514, Codon: TAA
    Position: 577, Codon: TAG
    Position: 586, Codon: TAG
    Position: 613, Codon: TAA
    Position: 625, Codon: TGA
    Position: 634, Codon: TGA
    Position: 640, Codon: TAA
    Position: 664, Codon: TAA
    Position: 688, Codon: TGA
    Position: 712, Codon: TAA
    Position: 721, Codon: TAA
    Position: 799, Codon: TAA
    Position: 898, Codon: TAG
    Position: 958, Codon: TAA
    Position: 1066, Codon: TGA
    Position: 1114, Codon: TAA
    Position: 1117, Codon: TAA
    Position: 1141, Codon: TAG
    Position: 1240, Codon: TAG
    Position: 1336, Codon: TAA
    Position: 1387, Codon: TAA
    Position: 1417, Codon: TAA
    Position: 1429, Codon: TAA
    Position: 1435, Codon: TAA
    Position: 1468, Codon: TAG
    Position: 1492, Codon: TAA
    Position: 1516, Codon: TAG
    Position: 1549, Codon: TAA
    Position: 1597, Codon: TAG
    Position: 1720, Codon: TAG
    Position: 1729, Codon: TAA
    Position: 1741, Codon: TAA
    Position: 1750, Codon: TAA
    Position: 1777, Codon: TAA
    Position: 1789, Codon: TAA
    Position: 1921, Codon: TAA
    Position: 1945, Codon: TGA
    Position: 1957, Codon: TGA
Results for gene FANCG::chr9:35077399-35078604(-):
  14 Premature stop codons detected in Frame 3:
    Position: 51, Codon: TAA
    Position: 138, Codon: TGA
    Position: 483, Codon: TGA
    Position: 489, Codon: TGA
    Position: 534, Codon: TAG
    Position: 660, Codon: TAA
    Position: 693, Codon: TAA
    Position: 720, Codon: TAG
    Position: 765, Codon: TGA
    Position: 873, Codon: TGA
    Position: 939, Codon: TGA
    Position: 1083, Codon: TGA
    Position: 1149, Codon: TAG
    Position: 1170, Codon: TAG
Results for gene TP53::chr17:7673339-7673534(-):
  2 Premature stop codons detected in Frame 1:
    Position: 115, Codon: TGA
    Position: 145, Codon: TAG
Results for gene FANCA::chr16:89778850-89778942(-):
  No premature stop codons detected.
