# Supplementary material for: Computational Splicing Analysis of Transcriptomic Data Reveals Sulforaphane Modulation of Alternative mRNA Splicing of DNA Repair Genes in Differentiated SH-SY5Y Neurons
Source: Int J Mol Sci. 2025 Aug 23;26(17):8187. doi: 10.3390/ijms26178187 (PMC12428557; doi:10.3390/ijms26178187)
Supplement: Supplementary file 1 [file ijms-26-08187-s001.zip › Table S3.xlsx]

## Sheet: Sheet1
target	cohordinates	miRNA	length target	length miRNA	mfe (kcal/mol)	p-value	position	alignment	figures
BRCA1	chr17:43110464-43110580(-)	Hsa-Let-7-P1b_5p	116	22	-25.9	undefined	51	target 5' U U CUU GG A 3' ACUG UGC GACCUCCUA CUCA UGAU AUG UUGGAGGAU GAGU miRNA 3' U G 5'	https://bibiserv.cebitec.uni-bielefeld.de/spool?id=bibiserv2_2025-04-03_110617_5ZbGF&name=BRCA1::chr17:43110464-43110580(-)_Hsa-Let-7-P1b_5p_51.png&tool=rnahybrid&contenttype=image/png
FANCG	chr9:35078140-35078604(-)	Hsa-Let-7-P1b_5p	464	22	-28	undefined	312	target 5' G G CUGUCCUUCGUGCU C 3' AGCUGUG GACU UCCUGCCUU UUGAUAU UUGG AGGAUGGAG miRNA 3' G U 5'	https://bibiserv.cebitec.uni-bielefeld.de/spool?id=bibiserv2_2025-04-03_110617_5ZbGF&name=FANCG::chr9:35078140-35078604(-)_Hsa-Let-7-P1b_5p_312.png&tool=rnahybrid&contenttype=image/png
BRIP1	chr17:61776562-61780839(-)	Hsa-Let-7-P1b_5p	4277	22	-28.7	undefined	1474	target 5' A CAG U A G 3' GGCU GCAG CC CCUGCCUCA UUGA UGUU GG GGAUGGAGU miRNA 3' UA A 5'	https://bibiserv.cebitec.uni-bielefeld.de/spool?id=bibiserv2_2025-04-03_110617_5ZbGF&name=BRIP1::chr17:61776562-61780839(-)_Hsa-Let-7-P1b_5p_1474.png&tool=rnahybrid&contenttype=image/png
VRK1	chr14:96853166-96855223(+)	Hsa-Let-7-P1b_5p	2057	22	-21.3	undefined	296	target 5' G UUU G G 3' AAUUAUG GCCU UCUGCUUU UUGAUAU UGGA GGAUGGAG miRNA 3' GU U 5'	https://bibiserv.cebitec.uni-bielefeld.de/spool?id=bibiserv2_2025-04-03_110617_5ZbGF&name=VRK1::chr14:96853166-96855223(+)_Hsa-Let-7-P1b_5p_296.png&tool=rnahybrid&contenttype=image/png
FANCG	chr9:35077399-35078604(-)	Hsa-Let-7-P1b_5p	1205	22	-28	undefined	312	target 5' G G CUGUCCUUCGUGCU C 3' AGCUGUG GACU UCCUGCCUU UUGAUAU UUGG AGGAUGGAG miRNA 3' G U 5'	https://bibiserv.cebitec.uni-bielefeld.de/spool?id=bibiserv2_2025-04-03_110617_5ZbGF&name=FANCG::chr9:35077399-35078604(-)_Hsa-Let-7-P1b_5p_312.png&tool=rnahybrid&contenttype=image/png
TP53	chr17:7673339-7673534(-)	Hsa-Let-7-P1b_5p	195	22	-23.4	undefined	2	target 5' U AGUCU G A 3' ACUA UG GACCUCUUAUC UGAU AU UUGGAGGAUGG miRNA 3' U G AGU 5'	https://bibiserv.cebitec.uni-bielefeld.de/spool?id=bibiserv2_2025-04-03_110617_5ZbGF&name=TP53::chr17:7673339-7673534(-)_Hsa-Let-7-P1b_5p_2.png&tool=rnahybrid&contenttype=image/png
XRCC3	chr14:103711180-103711245(-)	Hsa-Let-7-P1b_5p	65	22	-21.4	undefined	33	target 5' U CUGGUUCGG C 3' GCUGU C ACUUCC GCCUC UGAUA G UGGAGG UGGAG miRNA 3' U U U A U 5'	https://bibiserv.cebitec.uni-bielefeld.de/spool?id=bibiserv2_2025-04-03_110617_5ZbGF&name=XRCC3::chr14:103711180-103711245(-)_Hsa-Let-7-P1b_5p_33.png&tool=rnahybrid&contenttype=image/png
FANCG	chr9:35077399-35078343(-)	Hsa-Let-7-P1b_5p	944	22	-28	undefined	51	target 5' G G CUGUCCUUCGUGCU C 3' AGCUGUG GACU UCCUGCCUU UUGAUAU UUGG AGGAUGGAG miRNA 3' G U 5'	https://bibiserv.cebitec.uni-bielefeld.de/spool?id=bibiserv2_2025-04-03_110617_5ZbGF&name=FANCG::chr9:35077399-35078343(-)_Hsa-Let-7-P1b_5p_51.png&tool=rnahybrid&contenttype=image/png
FANCA	chr16:89764963-89765066(-)	Hsa-Let-7-P1b_5p	103	22	-22	undefined	32	target 5' A CCG UCUGAGGAGGACGUA A 3' GGC ACAGCCUCUU GCC UUG UGUUGGAGGA UGG miRNA 3' AUA AGU 5'	https://bibiserv.cebitec.uni-bielefeld.de/spool?id=bibiserv2_2025-04-03_110617_5ZbGF&name=FANCA::chr16:89764963-89765066(-)_Hsa-Let-7-P1b_5p_32.png&tool=rnahybrid&contenttype=image/png
POLE	chr12:132664415-132664462(-)	Hsa-Let-7-P1b_5p	47	22	-20.4	undefined	24	target 5' U G C 3' GGCUG GC AUC UCUGCUUCA UUGAU UG UGG GGAUGGAGU miRNA 3' A U A 5'	https://bibiserv.cebitec.uni-bielefeld.de/spool?id=bibiserv2_2025-04-03_110617_5ZbGF&name=POLE::chr12:132664415-132664462(-)_Hsa-Let-7-P1b_5p_24.png&tool=rnahybrid&contenttype=image/png
CHEK2	chr22:28734402-28734727(-)	Hsa-Let-7-P1b_5p	325	22	-21.5	undefined	92	target 5' A G C 3' AG CUCCU CCUCA UU GAGGA GGAGU miRNA 3' UUGAUAUG G U 5'	https://bibiserv.cebitec.uni-bielefeld.de/spool?id=bibiserv2_2025-04-03_110617_5ZbGF&name=CHEK2::chr22:28734402-28734727(-)_Hsa-Let-7-P1b_5p_92.png&tool=rnahybrid&contenttype=image/png
FANCG	chr9:35078140-35078343(-)	Hsa-Let-7-P1b_5p	203	22	-28	undefined	51	target 5' G G CUGUCCUUCGUGCU C 3' AGCUGUG GACU UCCUGCCUU UUGAUAU UUGG AGGAUGGAG miRNA 3' G U 5'	https://bibiserv.cebitec.uni-bielefeld.de/spool?id=bibiserv2_2025-04-03_110617_5ZbGF&name=FANCG::chr9:35078140-35078343(-)_Hsa-Let-7-P1b_5p_51.png&tool=rnahybrid&contenttype=image/png
PHC1	chr12:8921600-8921750(+)	Hsa-Let-7-P1b_5p	150	22	-25	undefined	92	target 5' U GGGA CC CCACC A 3' ACUG ACA ACCUCC CCUCA UGAU UGU UGGAGG GGAGU miRNA 3' U A AU 5'	https://bibiserv.cebitec.uni-bielefeld.de/spool?id=bibiserv2_2025-04-03_110617_5ZbGF&name=PHC1::chr12:8921600-8921750(+)_Hsa-Let-7-P1b_5p_92.png&tool=rnahybrid&contenttype=image/png
BRCA1	chr17:43110464-43110580(-)	Hsa-Let-7-P1c_5p	116	22	-26.1	undefined	71	target 5' A U A U C G 3' GGC CA GCGA CCUAU ACCUCA UUG GU UGUU GGAUG UGGAGU miRNA 3' A A 5'	https://bibiserv.cebitec.uni-bielefeld.de/spool?id=bibiserv2_2025-04-03_110617_5ZbGF&name=BRCA1::chr17:43110464-43110580(-)_Hsa-Let-7-P1c_5p_71.png&tool=rnahybrid&contenttype=image/png
FANCG	chr9:35078140-35078604(-)	Hsa-Let-7-P1c_5p	464	22	-23.8	undefined	365	target 5' U C CC GGUUGGCCUGCAG C U 3' GCC UGCA GCCU GCUG CCUC UGG AUGU UGGA UGAU GGAG miRNA 3' U U U 5'	https://bibiserv.cebitec.uni-bielefeld.de/spool?id=bibiserv2_2025-04-03_110617_5ZbGF&name=FANCG::chr9:35078140-35078604(-)_Hsa-Let-7-P1c_5p_365.png&tool=rnahybrid&contenttype=image/png
BRIP1	chr17:61776562-61780839(-)	Hsa-Let-7-P1c_5p	4277	22	-25.4	undefined	323	target 5' A U A UC G 3' GAC CA GCGAUCU CUGCUUCA UUG GU UGUUGGA GAUGGAGU miRNA 3' A U 5'	https://bibiserv.cebitec.uni-bielefeld.de/spool?id=bibiserv2_2025-04-03_110617_5ZbGF&name=BRIP1::chr17:61776562-61780839(-)_Hsa-Let-7-P1c_5p_323.png&tool=rnahybrid&contenttype=image/png
VRK1	chr14:96853166-96855223(+)	Hsa-Let-7-P1c_5p	2057	22	-22.3	undefined	1145	target 5' U A A U 3' GACUA AAC UGCUGCCUU UUGGU UUG AUGAUGGAG miRNA 3' AUG G U 5'	https://bibiserv.cebitec.uni-bielefeld.de/spool?id=bibiserv2_2025-04-03_110617_5ZbGF&name=VRK1::chr14:96853166-96855223(+)_Hsa-Let-7-P1c_5p_1145.png&tool=rnahybrid&contenttype=image/png
FANCG	chr9:35077399-35078604(-)	Hsa-Let-7-P1c_5p	1205	22	-23.8	undefined	365	target 5' U C CC GGUUGGCCUGCAG C U 3' GCC UGCA GCCU GCUG CCUC UGG AUGU UGGA UGAU GGAG miRNA 3' U U U 5'	https://bibiserv.cebitec.uni-bielefeld.de/spool?id=bibiserv2_2025-04-03_110617_5ZbGF&name=FANCG::chr9:35077399-35078604(-)_Hsa-Let-7-P1c_5p_365.png&tool=rnahybrid&contenttype=image/png
TP53	chr17:7673339-7673534(-)	Hsa-Let-7-P1c_5p	195	22	-22.5	undefined	99	target 5' U CAG G AGUGA A 3' GCCAU G GGC UGCCUCA UGGUA U UUG AUGGAGU miRNA 3' U G GAUG 5'	https://bibiserv.cebitec.uni-bielefeld.de/spool?id=bibiserv2_2025-04-03_110617_5ZbGF&name=TP53::chr17:7673339-7673534(-)_Hsa-Let-7-P1c_5p_99.png&tool=rnahybrid&contenttype=image/png
XRCC3	chr14:103711180-103711245(-)	Hsa-Let-7-P1c_5p	65	22	-21.3	undefined	6	target 5' G CCG ACGG G 3' AGCC AUGAC AC ACCUCG UUGG UGUUG UG UGGAGU miRNA 3' UA GA A 5'	https://bibiserv.cebitec.uni-bielefeld.de/spool?id=bibiserv2_2025-04-03_110617_5ZbGF&name=XRCC3::chr14:103711180-103711245(-)_Hsa-Let-7-P1c_5p_6.png&tool=rnahybrid&contenttype=image/png
FANCG	chr9:35077399-35078343(-)	Hsa-Let-7-P1c_5p	944	22	-23.8	undefined	104	target 5' U C CC GGUUGGCCUGCAG C U 3' GCC UGCA GCCU GCUG CCUC UGG AUGU UGGA UGAU GGAG miRNA 3' U U U 5'	https://bibiserv.cebitec.uni-bielefeld.de/spool?id=bibiserv2_2025-04-03_110617_5ZbGF&name=FANCG::chr9:35077399-35078343(-)_Hsa-Let-7-P1c_5p_104.png&tool=rnahybrid&contenttype=image/png
FANCA	chr16:89764963-89765066(-)	Hsa-Let-7-P1c_5p	103	22	-23.7	undefined	32	target 5' A CG U G G 3' GGCC ACAGCCU CU UCU A UUGG UGUUGGA GA GGA U miRNA 3' UA U U G 5'	https://bibiserv.cebitec.uni-bielefeld.de/spool?id=bibiserv2_2025-04-03_110617_5ZbGF&name=FANCA::chr16:89764963-89765066(-)_Hsa-Let-7-P1c_5p_32.png&tool=rnahybrid&contenttype=image/png
CHEK2	chr22:28734402-28734727(-)	Hsa-Let-7-P1c_5p	325	22	-22.4	undefined	234	target 5' G G AGG A 3' GACCA A AACCUG ACC UUGGU U UUGGAU UGG miRNA 3' A G GA AGU 5'	https://bibiserv.cebitec.uni-bielefeld.de/spool?id=bibiserv2_2025-04-03_110617_5ZbGF&name=CHEK2::chr22:28734402-28734727(-)_Hsa-Let-7-P1c_5p_234.png&tool=rnahybrid&contenttype=image/png
FANCG	chr9:35078140-35078343(-)	Hsa-Let-7-P1c_5p	203	22	-23.8	undefined	104	target 5' U C CC GGUUGGCCUGCAG C U 3' GCC UGCA GCCU GCUG CCUC UGG AUGU UGGA UGAU GGAG miRNA 3' U U U 5'	https://bibiserv.cebitec.uni-bielefeld.de/spool?id=bibiserv2_2025-04-03_110617_5ZbGF&name=FANCG::chr9:35078140-35078343(-)_Hsa-Let-7-P1c_5p_104.png&tool=rnahybrid&contenttype=image/png
PHC1	chr12:8921600-8921750(+)	Hsa-Let-7-P1c_5p	150	22	-20.5	undefined	61	target 5' C UG C G 3' CCA G CUAC ACCUU GGU U GAUG UGGAG miRNA 3' UU AUG UG A U 5'	https://bibiserv.cebitec.uni-bielefeld.de/spool?id=bibiserv2_2025-04-03_110617_5ZbGF&name=PHC1::chr12:8921600-8921750(+)_Hsa-Let-7-P1c_5p_61.png&tool=rnahybrid&contenttype=image/png
BRCA1	chr17:43110464-43110580(-)	Hsa-Let-7-P1d_5p	116	22	-24.8	undefined	71	target 5' A CAA U C G 3' GGCU GCGA CCUAU ACCUCA UUGA UGUU GGAUG UGGAGU miRNA 3' UA A 5'	https://bibiserv.cebitec.uni-bielefeld.de/spool?id=bibiserv2_2025-04-03_110617_5ZbGF&name=BRCA1::chr17:43110464-43110580(-)_Hsa-Let-7-P1d_5p_71.png&tool=rnahybrid&contenttype=image/png
FANCG	chr9:35078140-35078604(-)	Hsa-Let-7-P1d_5p	464	22	-22.9	undefined	312	target 5' G G U UCCUUCGUGCUUC C 3' AGCUGUG GAC CUG CUGCCUU UUGAUAU UUG GAU GAUGGAG miRNA 3' G U 5'	https://bibiserv.cebitec.uni-bielefeld.de/spool?id=bibiserv2_2025-04-03_110617_5ZbGF&name=FANCG::chr9:35078140-35078604(-)_Hsa-Let-7-P1d_5p_312.png&tool=rnahybrid&contenttype=image/png
BRIP1	chr17:61776562-61780839(-)	Hsa-Let-7-P1d_5p	4277	22	-24.5	undefined	1474	target 5' A CAG U AC G 3' GGCU GCAG CC CUGCCUCA UUGA UGUU GG GAUGGAGU miRNA 3' UA AU 5'	https://bibiserv.cebitec.uni-bielefeld.de/spool?id=bibiserv2_2025-04-03_110617_5ZbGF&name=BRIP1::chr17:61776562-61780839(-)_Hsa-Let-7-P1d_5p_1474.png&tool=rnahybrid&contenttype=image/png
VRK1	chr14:96853166-96855223(+)	Hsa-Let-7-P1d_5p	2057	22	-22.6	undefined	1145	target 5' U A A U 3' GACUA AAC UGCUGCCUU UUGAU UUG AUGAUGGAG miRNA 3' AUG G U 5'	https://bibiserv.cebitec.uni-bielefeld.de/spool?id=bibiserv2_2025-04-03_110617_5ZbGF&name=VRK1::chr14:96853166-96855223(+)_Hsa-Let-7-P1d_5p_1145.png&tool=rnahybrid&contenttype=image/png
FANCG	chr9:35077399-35078604(-)	Hsa-Let-7-P1d_5p	1205	22	-22.9	undefined	312	target 5' G G U UCCUUCGUGCUUC C 3' AGCUGUG GAC CUG CUGCCUU UUGAUAU UUG GAU GAUGGAG miRNA 3' G U 5'	https://bibiserv.cebitec.uni-bielefeld.de/spool?id=bibiserv2_2025-04-03_110617_5ZbGF&name=FANCG::chr9:35077399-35078604(-)_Hsa-Let-7-P1d_5p_312.png&tool=rnahybrid&contenttype=image/png
TP53	chr17:7673339-7673534(-)	Hsa-Let-7-P1d_5p	195	22	-22.6	undefined	71	target 5' U UUU AAUUGGGGCAUU A G 3' GACUGU ACCUGC UGCC UCA UUGAUA UGGAUG AUGG AGU miRNA 3' UGU 5'	https://bibiserv.cebitec.uni-bielefeld.de/spool?id=bibiserv2_2025-04-03_110617_5ZbGF&name=TP53::chr17:7673339-7673534(-)_Hsa-Let-7-P1d_5p_71.png&tool=rnahybrid&contenttype=image/png
FANCG	chr9:35077399-35078343(-)	Hsa-Let-7-P1d_5p	944	22	-22.9	undefined	51	target 5' G G U UCCUUCGUGCUUC C 3' AGCUGUG GAC CUG CUGCCUU UUGAUAU UUG GAU GAUGGAG miRNA 3' G U 5'	https://bibiserv.cebitec.uni-bielefeld.de/spool?id=bibiserv2_2025-04-03_110617_5ZbGF&name=FANCG::chr9:35077399-35078343(-)_Hsa-Let-7-P1d_5p_51.png&tool=rnahybrid&contenttype=image/png
FANCA	chr16:89764963-89765066(-)	Hsa-Let-7-P1d_5p	103	22	-20.3	undefined	19	target 5' A UCU GAG CG A U 3' GAUUGU CA GCC AC GCCUC UUGAUA GU UGG UG UGGAG miRNA 3' U A A U 5'	https://bibiserv.cebitec.uni-bielefeld.de/spool?id=bibiserv2_2025-04-03_110617_5ZbGF&name=FANCA::chr16:89764963-89765066(-)_Hsa-Let-7-P1d_5p_19.png&tool=rnahybrid&contenttype=image/png
FANCG	chr9:35078140-35078343(-)	Hsa-Let-7-P1d_5p	203	22	-22.9	undefined	51	target 5' G G U UCCUUCGUGCUUC C 3' AGCUGUG GAC CUG CUGCCUU UUGAUAU UUG GAU GAUGGAG miRNA 3' G U 5'	https://bibiserv.cebitec.uni-bielefeld.de/spool?id=bibiserv2_2025-04-03_110617_5ZbGF&name=FANCG::chr9:35078140-35078343(-)_Hsa-Let-7-P1d_5p_51.png&tool=rnahybrid&contenttype=image/png
BRCA1	chr17:43110464-43110580(-)	Hsa-Let-7-P2a1_5p	116	22	-24.8	undefined	71	target 5' A CAA U C G 3' GGCU GCGA CCUAU ACCUCA UUGA UGUU GGAUG UGGAGU miRNA 3' UA A 5'	https://bibiserv.cebitec.uni-bielefeld.de/spool?id=bibiserv2_2025-04-03_110617_5ZbGF&name=BRCA1::chr17:43110464-43110580(-)_Hsa-Let-7-P2a1_5p_71.png&tool=rnahybrid&contenttype=image/png
FANCG	chr9:35078140-35078604(-)	Hsa-Let-7-P2a1_5p	464	22	-22.9	undefined	312	target 5' G G U UCCUUCGUGCUUC C 3' AGCUGUG GAC CUG CUGCCUU UUGAUAU UUG GAU GAUGGAG miRNA 3' G U 5'	https://bibiserv.cebitec.uni-bielefeld.de/spool?id=bibiserv2_2025-04-03_110617_5ZbGF&name=FANCG::chr9:35078140-35078604(-)_Hsa-Let-7-P2a1_5p_312.png&tool=rnahybrid&contenttype=image/png
BRIP1	chr17:61776562-61780839(-)	Hsa-Let-7-P2a1_5p	4277	22	-24.5	undefined	1474	target 5' A CAG U AC G 3' GGCU GCAG CC CUGCCUCA UUGA UGUU GG GAUGGAGU miRNA 3' UA AU 5'	https://bibiserv.cebitec.uni-bielefeld.de/spool?id=bibiserv2_2025-04-03_110617_5ZbGF&name=BRIP1::chr17:61776562-61780839(-)_Hsa-Let-7-P2a1_5p_1474.png&tool=rnahybrid&contenttype=image/png
VRK1	chr14:96853166-96855223(+)	Hsa-Let-7-P2a1_5p	2057	22	-22.6	undefined	1145	target 5' U A A U 3' GACUA AAC UGCUGCCUU UUGAU UUG AUGAUGGAG miRNA 3' AUG G U 5'	https://bibiserv.cebitec.uni-bielefeld.de/spool?id=bibiserv2_2025-04-03_110617_5ZbGF&name=VRK1::chr14:96853166-96855223(+)_Hsa-Let-7-P2a1_5p_1145.png&tool=rnahybrid&contenttype=image/png
FANCG	chr9:35077399-35078604(-)	Hsa-Let-7-P2a1_5p	1205	22	-22.9	undefined	312	target 5' G G U UCCUUCGUGCUUC C 3' AGCUGUG GAC CUG CUGCCUU UUGAUAU UUG GAU GAUGGAG miRNA 3' G U 5'	https://bibiserv.cebitec.uni-bielefeld.de/spool?id=bibiserv2_2025-04-03_110617_5ZbGF&name=FANCG::chr9:35077399-35078604(-)_Hsa-Let-7-P2a1_5p_312.png&tool=rnahybrid&contenttype=image/png
TP53	chr17:7673339-7673534(-)	Hsa-Let-7-P2a1_5p	195	22	-22.6	undefined	71	target 5' U UUU AAUUGGGGCAUU A G 3' GACUGU ACCUGC UGCC UCA UUGAUA UGGAUG AUGG AGU miRNA 3' UGU 5'	https://bibiserv.cebitec.uni-bielefeld.de/spool?id=bibiserv2_2025-04-03_110617_5ZbGF&name=TP53::chr17:7673339-7673534(-)_Hsa-Let-7-P2a1_5p_71.png&tool=rnahybrid&contenttype=image/png
FANCG	chr9:35077399-35078343(-)	Hsa-Let-7-P2a1_5p	944	22	-22.9	undefined	51	target 5' G G U UCCUUCGUGCUUC C 3' AGCUGUG GAC CUG CUGCCUU UUGAUAU UUG GAU GAUGGAG miRNA 3' G U 5'	https://bibiserv.cebitec.uni-bielefeld.de/spool?id=bibiserv2_2025-04-03_110617_5ZbGF&name=FANCG::chr9:35077399-35078343(-)_Hsa-Let-7-P2a1_5p_51.png&tool=rnahybrid&contenttype=image/png
FANCA	chr16:89764963-89765066(-)	Hsa-Let-7-P2a1_5p	103	22	-20.3	undefined	19	target 5' A UCU GAG CG A U 3' GAUUGU CA GCC AC GCCUC UUGAUA GU UGG UG UGGAG miRNA 3' U A A U 5'	https://bibiserv.cebitec.uni-bielefeld.de/spool?id=bibiserv2_2025-04-03_110617_5ZbGF&name=FANCA::chr16:89764963-89765066(-)_Hsa-Let-7-P2a1_5p_19.png&tool=rnahybrid&contenttype=image/png
FANCG	chr9:35078140-35078343(-)	Hsa-Let-7-P2a1_5p	203	22	-22.9	undefined	51	target 5' G G U UCCUUCGUGCUUC C 3' AGCUGUG GAC CUG CUGCCUU UUGAUAU UUG GAU GAUGGAG miRNA 3' G U 5'	https://bibiserv.cebitec.uni-bielefeld.de/spool?id=bibiserv2_2025-04-03_110617_5ZbGF&name=FANCG::chr9:35078140-35078343(-)_Hsa-Let-7-P2a1_5p_51.png&tool=rnahybrid&contenttype=image/png
BRCA1	chr17:43110464-43110580(-)	Hsa-Let-7-P2a2_5p	116	22	-24.8	undefined	71	target 5' A CAA U C G 3' GGCU GCGA CCUAU ACCUCA UUGA UGUU GGAUG UGGAGU miRNA 3' UA A 5'	https://bibiserv.cebitec.uni-bielefeld.de/spool?id=bibiserv2_2025-04-03_110617_5ZbGF&name=BRCA1::chr17:43110464-43110580(-)_Hsa-Let-7-P2a2_5p_71.png&tool=rnahybrid&contenttype=image/png
FANCG	chr9:35078140-35078604(-)	Hsa-Let-7-P2a2_5p	464	22	-22.9	undefined	312	target 5' G G U UCCUUCGUGCUUC C 3' AGCUGUG GAC CUG CUGCCUU UUGAUAU UUG GAU GAUGGAG miRNA 3' G U 5'	https://bibiserv.cebitec.uni-bielefeld.de/spool?id=bibiserv2_2025-04-03_110617_5ZbGF&name=FANCG::chr9:35078140-35078604(-)_Hsa-Let-7-P2a2_5p_312.png&tool=rnahybrid&contenttype=image/png
BRIP1	chr17:61776562-61780839(-)	Hsa-Let-7-P2a2_5p	4277	22	-24.5	undefined	1474	target 5' A CAG U AC G 3' GGCU GCAG CC CUGCCUCA UUGA UGUU GG GAUGGAGU miRNA 3' UA AU 5'	https://bibiserv.cebitec.uni-bielefeld.de/spool?id=bibiserv2_2025-04-03_110617_5ZbGF&name=BRIP1::chr17:61776562-61780839(-)_Hsa-Let-7-P2a2_5p_1474.png&tool=rnahybrid&contenttype=image/png
VRK1	chr14:96853166-96855223(+)	Hsa-Let-7-P2a2_5p	2057	22	-22.6	undefined	1145	target 5' U A A U 3' GACUA AAC UGCUGCCUU UUGAU UUG AUGAUGGAG miRNA 3' AUG G U 5'	https://bibiserv.cebitec.uni-bielefeld.de/spool?id=bibiserv2_2025-04-03_110617_5ZbGF&name=VRK1::chr14:96853166-96855223(+)_Hsa-Let-7-P2a2_5p_1145.png&tool=rnahybrid&contenttype=image/png
FANCG	chr9:35077399-35078604(-)	Hsa-Let-7-P2a2_5p	1205	22	-22.9	undefined	312	target 5' G G U UCCUUCGUGCUUC C 3' AGCUGUG GAC CUG CUGCCUU UUGAUAU UUG GAU GAUGGAG miRNA 3' G U 5'	https://bibiserv.cebitec.uni-bielefeld.de/spool?id=bibiserv2_2025-04-03_110617_5ZbGF&name=FANCG::chr9:35077399-35078604(-)_Hsa-Let-7-P2a2_5p_312.png&tool=rnahybrid&contenttype=image/png
TP53	chr17:7673339-7673534(-)	Hsa-Let-7-P2a2_5p	195	22	-22.6	undefined	71	target 5' U UUU AAUUGGGGCAUU A G 3' GACUGU ACCUGC UGCC UCA UUGAUA UGGAUG AUGG AGU miRNA 3' UGU 5'	https://bibiserv.cebitec.uni-bielefeld.de/spool?id=bibiserv2_2025-04-03_110617_5ZbGF&name=TP53::chr17:7673339-7673534(-)_Hsa-Let-7-P2a2_5p_71.png&tool=rnahybrid&contenttype=image/png
FANCG	chr9:35077399-35078343(-)	Hsa-Let-7-P2a2_5p	944	22	-22.9	undefined	51	target 5' G G U UCCUUCGUGCUUC C 3' AGCUGUG GAC CUG CUGCCUU UUGAUAU UUG GAU GAUGGAG miRNA 3' G U 5'	https://bibiserv.cebitec.uni-bielefeld.de/spool?id=bibiserv2_2025-04-03_110617_5ZbGF&name=FANCG::chr9:35077399-35078343(-)_Hsa-Let-7-P2a2_5p_51.png&tool=rnahybrid&contenttype=image/png
FANCA	chr16:89764963-89765066(-)	Hsa-Let-7-P2a2_5p	103	22	-20.3	undefined	19	target 5' A UCU GAG CG A U 3' GAUUGU CA GCC AC GCCUC UUGAUA GU UGG UG UGGAG miRNA 3' U A A U 5'	https://bibiserv.cebitec.uni-bielefeld.de/spool?id=bibiserv2_2025-04-03_110617_5ZbGF&name=FANCA::chr16:89764963-89765066(-)_Hsa-Let-7-P2a2_5p_19.png&tool=rnahybrid&contenttype=image/png
FANCG	chr9:35078140-35078343(-)	Hsa-Let-7-P2a2_5p	203	22	-22.9	undefined	51	target 5' G G U UCCUUCGUGCUUC C 3' AGCUGUG GAC CUG CUGCCUU UUGAUAU UUG GAU GAUGGAG miRNA 3' G U 5'	https://bibiserv.cebitec.uni-bielefeld.de/spool?id=bibiserv2_2025-04-03_110617_5ZbGF&name=FANCG::chr9:35078140-35078343(-)_Hsa-Let-7-P2a2_5p_51.png&tool=rnahybrid&contenttype=image/png
BRCA1	chr17:43110464-43110580(-)	Hsa-Let-7-P2a3_5p	116	22	-22.8	undefined	71	target 5' A CAA C C G 3' GGCU GCGAUC UAU ACCUCA UUGA UGUUAG AUG UGGAGU miRNA 3' UA A 5'	https://bibiserv.cebitec.uni-bielefeld.de/spool?id=bibiserv2_2025-04-03_110617_5ZbGF&name=BRCA1::chr17:43110464-43110580(-)_Hsa-Let-7-P2a3_5p_71.png&tool=rnahybrid&contenttype=image/png
FANCG	chr9:35078140-35078604(-)	Hsa-Let-7-P2a3_5p	464	22	-20.9	undefined	312	target 5' G G C UCCUUCGUGCUUC C 3' AGCUGUG GA UCUG CUGCCUU UUGAUAU UU AGAU GAUGGAG miRNA 3' G U 5'	https://bibiserv.cebitec.uni-bielefeld.de/spool?id=bibiserv2_2025-04-03_110617_5ZbGF&name=FANCG::chr9:35078140-35078604(-)_Hsa-Let-7-P2a3_5p_312.png&tool=rnahybrid&contenttype=image/png
BRIP1	chr17:61776562-61780839(-)	Hsa-Let-7-P2a3_5p	4277	22	-26.2	undefined	1474	target 5' A CAG CAC G 3' GGCU GCAGUC CUGCCUCA UUGA UGUUAG GAUGGAGU miRNA 3' UA AU 5'	https://bibiserv.cebitec.uni-bielefeld.de/spool?id=bibiserv2_2025-04-03_110617_5ZbGF&name=BRIP1::chr17:61776562-61780839(-)_Hsa-Let-7-P2a3_5p_1474.png&tool=rnahybrid&contenttype=image/png
VRK1	chr14:96853166-96855223(+)	Hsa-Let-7-P2a3_5p	2057	22	-20.4	undefined	1145	target 5' U AA U 3' GACUA ACA UGCUGCCUU UUGAU UGU AUGAUGGAG miRNA 3' A UAG U 5'	https://bibiserv.cebitec.uni-bielefeld.de/spool?id=bibiserv2_2025-04-03_110617_5ZbGF&name=VRK1::chr14:96853166-96855223(+)_Hsa-Let-7-P2a3_5p_1145.png&tool=rnahybrid&contenttype=image/png
FANCG	chr9:35077399-35078604(-)	Hsa-Let-7-P2a3_5p	1205	22	-20.9	undefined	312	target 5' G G C UCCUUCGUGCUUC C 3' AGCUGUG GA UCUG CUGCCUU UUGAUAU UU AGAU GAUGGAG miRNA 3' G U 5'	https://bibiserv.cebitec.uni-bielefeld.de/spool?id=bibiserv2_2025-04-03_110617_5ZbGF&name=FANCG::chr9:35077399-35078604(-)_Hsa-Let-7-P2a3_5p_312.png&tool=rnahybrid&contenttype=image/png
FANCG	chr9:35077399-35078343(-)	Hsa-Let-7-P2a3_5p	944	22	-20.9	undefined	51	target 5' G G C UCCUUCGUGCUUC C 3' AGCUGUG GA UCUG CUGCCUU UUGAUAU UU AGAU GAUGGAG miRNA 3' G U 5'	https://bibiserv.cebitec.uni-bielefeld.de/spool?id=bibiserv2_2025-04-03_110617_5ZbGF&name=FANCG::chr9:35077399-35078343(-)_Hsa-Let-7-P2a3_5p_51.png&tool=rnahybrid&contenttype=image/png
CHEK2	chr22:28734402-28734727(-)	Hsa-Let-7-P2a3_5p	325	22	-20.1	undefined	29	target 5' A CA CAUGGCAGC G G 3' GGCU GCAGUCU A UGCCU UUGA UGUUAGA U AUGGA miRNA 3' UA G GU 5'	https://bibiserv.cebitec.uni-bielefeld.de/spool?id=bibiserv2_2025-04-03_110617_5ZbGF&name=CHEK2::chr22:28734402-28734727(-)_Hsa-Let-7-P2a3_5p_29.png&tool=rnahybrid&contenttype=image/png
FANCG	chr9:35078140-35078343(-)	Hsa-Let-7-P2a3_5p	203	22	-20.9	undefined	51	target 5' G G C UCCUUCGUGCUUC C 3' AGCUGUG GA UCUG CUGCCUU UUGAUAU UU AGAU GAUGGAG miRNA 3' G U 5'	https://bibiserv.cebitec.uni-bielefeld.de/spool?id=bibiserv2_2025-04-03_110617_5ZbGF&name=FANCG::chr9:35078140-35078343(-)_Hsa-Let-7-P2a3_5p_51.png&tool=rnahybrid&contenttype=image/png
BRCA1	chr17:43110464-43110580(-)	Hsa-Let-7-P2b1_5p	116	22	-22.8	undefined	71	target 5' A CAA C C G 3' GGCU GCGAUC UAU ACCUCA UUGA UGUUAG AUG UGGAGU miRNA 3' UA A 5'	https://bibiserv.cebitec.uni-bielefeld.de/spool?id=bibiserv2_2025-04-03_110617_5ZbGF&name=BRCA1::chr17:43110464-43110580(-)_Hsa-Let-7-P2b1_5p_71.png&tool=rnahybrid&contenttype=image/png
FANCG	chr9:35078140-35078604(-)	Hsa-Let-7-P2b1_5p	464	22	-20.9	undefined	312	target 5' G G C UCCUUCGUGCUUC C 3' AGCUGUG GA UCUG CUGCCUU UUGAUAU UU AGAU GAUGGAG miRNA 3' G U 5'	https://bibiserv.cebitec.uni-bielefeld.de/spool?id=bibiserv2_2025-04-03_110617_5ZbGF&name=FANCG::chr9:35078140-35078604(-)_Hsa-Let-7-P2b1_5p_312.png&tool=rnahybrid&contenttype=image/png
BRIP1	chr17:61776562-61780839(-)	Hsa-Let-7-P2b1_5p	4277	22	-26.2	undefined	1474	target 5' A CAG CAC G 3' GGCU GCAGUC CUGCCUCA UUGA UGUUAG GAUGGAGU miRNA 3' UA AU 5'	https://bibiserv.cebitec.uni-bielefeld.de/spool?id=bibiserv2_2025-04-03_110617_5ZbGF&name=BRIP1::chr17:61776562-61780839(-)_Hsa-Let-7-P2b1_5p_1474.png&tool=rnahybrid&contenttype=image/png
VRK1	chr14:96853166-96855223(+)	Hsa-Let-7-P2b1_5p	2057	22	-20.4	undefined	1145	target 5' U AA U 3' GACUA ACA UGCUGCCUU UUGAU UGU AUGAUGGAG miRNA 3' A UAG U 5'	https://bibiserv.cebitec.uni-bielefeld.de/spool?id=bibiserv2_2025-04-03_110617_5ZbGF&name=VRK1::chr14:96853166-96855223(+)_Hsa-Let-7-P2b1_5p_1145.png&tool=rnahybrid&contenttype=image/png
FANCG	chr9:35077399-35078604(-)	Hsa-Let-7-P2b1_5p	1205	22	-20.9	undefined	312	target 5' G G C UCCUUCGUGCUUC C 3' AGCUGUG GA UCUG CUGCCUU UUGAUAU UU AGAU GAUGGAG miRNA 3' G U 5'	https://bibiserv.cebitec.uni-bielefeld.de/spool?id=bibiserv2_2025-04-03_110617_5ZbGF&name=FANCG::chr9:35077399-35078604(-)_Hsa-Let-7-P2b1_5p_312.png&tool=rnahybrid&contenttype=image/png
FANCG	chr9:35077399-35078343(-)	Hsa-Let-7-P2b1_5p	944	22	-20.9	undefined	51	target 5' G G C UCCUUCGUGCUUC C 3' AGCUGUG GA UCUG CUGCCUU UUGAUAU UU AGAU GAUGGAG miRNA 3' G U 5'	https://bibiserv.cebitec.uni-bielefeld.de/spool?id=bibiserv2_2025-04-03_110617_5ZbGF&name=FANCG::chr9:35077399-35078343(-)_Hsa-Let-7-P2b1_5p_51.png&tool=rnahybrid&contenttype=image/png
CHEK2	chr22:28734402-28734727(-)	Hsa-Let-7-P2b1_5p	325	22	-20.1	undefined	29	target 5' A CA CAUGGCAGC G G 3' GGCU GCAGUCU A UGCCU UUGA UGUUAGA U AUGGA miRNA 3' UA G GU 5'	https://bibiserv.cebitec.uni-bielefeld.de/spool?id=bibiserv2_2025-04-03_110617_5ZbGF&name=CHEK2::chr22:28734402-28734727(-)_Hsa-Let-7-P2b1_5p_29.png&tool=rnahybrid&contenttype=image/png
FANCG	chr9:35078140-35078343(-)	Hsa-Let-7-P2b1_5p	203	22	-20.9	undefined	51	target 5' G G C UCCUUCGUGCUUC C 3' AGCUGUG GA UCUG CUGCCUU UUGAUAU UU AGAU GAUGGAG miRNA 3' G U 5'	https://bibiserv.cebitec.uni-bielefeld.de/spool?id=bibiserv2_2025-04-03_110617_5ZbGF&name=FANCG::chr9:35078140-35078343(-)_Hsa-Let-7-P2b1_5p_51.png&tool=rnahybrid&contenttype=image/png
BRCA1	chr17:43110464-43110580(-)	Hsa-Let-7-P2b2_5p	116	22	-26.1	undefined	71	target 5' A U A U C G 3' GGC CA GCGA CCUAU ACCUCA UUG GU UGUU GGAUG UGGAGU miRNA 3' G A 5'	https://bibiserv.cebitec.uni-bielefeld.de/spool?id=bibiserv2_2025-04-03_110617_5ZbGF&name=BRCA1::chr17:43110464-43110580(-)_Hsa-Let-7-P2b2_5p_71.png&tool=rnahybrid&contenttype=image/png
FANCG	chr9:35078140-35078604(-)	Hsa-Let-7-P2b2_5p	464	22	-25	undefined	365	target 5' U CU C GGUUGGCCUGCAG C U 3' GCC GCAC GCCU GCUG CCUC UGG UGUG UGGA UGAU GGAG miRNA 3' U U U 5'	https://bibiserv.cebitec.uni-bielefeld.de/spool?id=bibiserv2_2025-04-03_110617_5ZbGF&name=FANCG::chr9:35078140-35078604(-)_Hsa-Let-7-P2b2_5p_365.png&tool=rnahybrid&contenttype=image/png
BRIP1	chr17:61776562-61780839(-)	Hsa-Let-7-P2b2_5p	4277	22	-26.8	undefined	1474	target 5' A U G U AC G 3' GGC CA GCAG CC CUGCCUCA UUG GU UGUU GG GAUGGAGU miRNA 3' G AU 5'	https://bibiserv.cebitec.uni-bielefeld.de/spool?id=bibiserv2_2025-04-03_110617_5ZbGF&name=BRIP1::chr17:61776562-61780839(-)_Hsa-Let-7-P2b2_5p_1474.png&tool=rnahybrid&contenttype=image/png
VRK1	chr14:96853166-96855223(+)	Hsa-Let-7-P2b2_5p	2057	22	-25	undefined	1259	target 5' U UU UCAGUUU U 3' AGCCACAUA UUUACU CCUC UUGGUGUGU GGAUGA GGAG miRNA 3' U U U 5'	https://bibiserv.cebitec.uni-bielefeld.de/spool?id=bibiserv2_2025-04-03_110617_5ZbGF&name=VRK1::chr14:96853166-96855223(+)_Hsa-Let-7-P2b2_5p_1259.png&tool=rnahybrid&contenttype=image/png
FANCG	chr9:35077399-35078604(-)	Hsa-Let-7-P2b2_5p	1205	22	-25.4	undefined	778	target 5' C UGCACUC C A G G 3' GCCAC CAGCC UGC GCCU G UGGUG GUUGG AUG UGGA U miRNA 3' U U A G 5'	https://bibiserv.cebitec.uni-bielefeld.de/spool?id=bibiserv2_2025-04-03_110617_5ZbGF&name=FANCG::chr9:35077399-35078604(-)_Hsa-Let-7-P2b2_5p_778.png&tool=rnahybrid&contenttype=image/png
TP53	chr17:7673339-7673534(-)	Hsa-Let-7-P2b2_5p	195	22	-22.8	undefined	99	target 5' U CAG G AGUGA A 3' GCCAU G GGC UGCCUCA UGGUG U UUG AUGGAGU miRNA 3' U G GAUG 5'	https://bibiserv.cebitec.uni-bielefeld.de/spool?id=bibiserv2_2025-04-03_110617_5ZbGF&name=TP53::chr17:7673339-7673534(-)_Hsa-Let-7-P2b2_5p_99.png&tool=rnahybrid&contenttype=image/png
XRCC3	chr14:103711180-103711245(-)	Hsa-Let-7-P2b2_5p	65	22	-24.9	undefined	12	target 5' C G GAC CG G C 3' GAU ACACG ACCU GCUGCU UCA UUG UGUGU UGGA UGAUGG AGU miRNA 3' G 5'	https://bibiserv.cebitec.uni-bielefeld.de/spool?id=bibiserv2_2025-04-03_110617_5ZbGF&name=XRCC3::chr14:103711180-103711245(-)_Hsa-Let-7-P2b2_5p_12.png&tool=rnahybrid&contenttype=image/png
FANCG	chr9:35077399-35078343(-)	Hsa-Let-7-P2b2_5p	944	22	-25.4	undefined	517	target 5' C UGCACUC C A G G 3' GCCAC CAGCC UGC GCCU G UGGUG GUUGG AUG UGGA U miRNA 3' U U A G 5'	https://bibiserv.cebitec.uni-bielefeld.de/spool?id=bibiserv2_2025-04-03_110617_5ZbGF&name=FANCG::chr9:35077399-35078343(-)_Hsa-Let-7-P2b2_5p_517.png&tool=rnahybrid&contenttype=image/png
FANCA	chr16:89764963-89765066(-)	Hsa-Let-7-P2b2_5p	103	22	-21.2	undefined	32	target 5' A CG U G G 3' GGCC ACAGCCU CU UCU A UUGG UGUUGGA GA GGA U miRNA 3' UG U U G 5'	https://bibiserv.cebitec.uni-bielefeld.de/spool?id=bibiserv2_2025-04-03_110617_5ZbGF&name=FANCA::chr16:89764963-89765066(-)_Hsa-Let-7-P2b2_5p_32.png&tool=rnahybrid&contenttype=image/png
POLE	chr12:132664415-132664462(-)	Hsa-Let-7-P2b2_5p	47	22	-21	undefined	26	target 5' G UG U G C 3' C GCA C U CUGCUUCA G UGU G A GAUGGAGU miRNA 3' UUG UG U G U 5'	https://bibiserv.cebitec.uni-bielefeld.de/spool?id=bibiserv2_2025-04-03_110617_5ZbGF&name=POLE::chr12:132664415-132664462(-)_Hsa-Let-7-P2b2_5p_26.png&tool=rnahybrid&contenttype=image/png
CHEK2	chr22:28734402-28734727(-)	Hsa-Let-7-P2b2_5p	325	22	-24.5	undefined	241	target 5' G UG G A GA G G 3' AACC A GACC A ACCU A UUGG U UUGG U UGGA U miRNA 3' UG G A GA G 5'	https://bibiserv.cebitec.uni-bielefeld.de/spool?id=bibiserv2_2025-04-03_110617_5ZbGF&name=CHEK2::chr22:28734402-28734727(-)_Hsa-Let-7-P2b2_5p_241.png&tool=rnahybrid&contenttype=image/png
BARD1	chr2:214792296-214792445(-)	Hsa-Let-7-P2b2_5p	149	22	-20.2	undefined	126	target 5' U AAUGA G 3' GCUACAUGAC GCUG UCA UGGUGUGUUG UGAU AGU miRNA 3' U GA GG 5'	https://bibiserv.cebitec.uni-bielefeld.de/spool?id=bibiserv2_2025-04-03_110617_5ZbGF&name=BARD1::chr2:214792296-214792445(-)_Hsa-Let-7-P2b2_5p_126.png&tool=rnahybrid&contenttype=image/png
FANCG	chr9:35078140-35078343(-)	Hsa-Let-7-P2b2_5p	203	22	-25	undefined	104	target 5' U CU C GGUUGGCCUGCAG C U 3' GCC GCAC GCCU GCUG CCUC UGG UGUG UGGA UGAU GGAG miRNA 3' U U U 5'	https://bibiserv.cebitec.uni-bielefeld.de/spool?id=bibiserv2_2025-04-03_110617_5ZbGF&name=FANCG::chr9:35078140-35078343(-)_Hsa-Let-7-P2b2_5p_104.png&tool=rnahybrid&contenttype=image/png
PHC1	chr12:8921600-8921750(+)	Hsa-Let-7-P2b2_5p	150	22	-25.1	undefined	12	target 5' C U GC C G U 3' ACCACA CGGCC C A CUCA UGGUGU GUUGG G U GAGU miRNA 3' U AU A G 5'	https://bibiserv.cebitec.uni-bielefeld.de/spool?id=bibiserv2_2025-04-03_110617_5ZbGF&name=PHC1::chr12:8921600-8921750(+)_Hsa-Let-7-P2b2_5p_12.png&tool=rnahybrid&contenttype=image/png
BRCA1	chr17:43110464-43110580(-)	Hsa-Let-7-P2b3_5p	116	22	-21.7	undefined	36	target 5' U CAUGA GUU G 3' GCGAU GGCUUACU GCCUU UGUUA UUGAAUGA UGGAG miRNA 3' U UG U 5'	https://bibiserv.cebitec.uni-bielefeld.de/spool?id=bibiserv2_2025-04-03_110617_5ZbGF&name=BRCA1::chr17:43110464-43110580(-)_Hsa-Let-7-P2b3_5p_36.png&tool=rnahybrid&contenttype=image/png
FANCG	chr9:35078140-35078604(-)	Hsa-Let-7-P2b3_5p	464	22	-20.5	undefined	200	target 5' G UG GG GG G 3' A GA AUGA UGCUACUUCA U UU UGUU AUGAUGGAGU miRNA 3' UG A GA 5'	https://bibiserv.cebitec.uni-bielefeld.de/spool?id=bibiserv2_2025-04-03_110617_5ZbGF&name=FANCG::chr9:35078140-35078604(-)_Hsa-Let-7-P2b3_5p_200.png&tool=rnahybrid&contenttype=image/png
BRIP1	chr17:61776562-61780839(-)	Hsa-Let-7-P2b3_5p	4277	22	-22.9	undefined	1101	target 5' A CUCA C 3' AAUGAUGC ACUUGC GCCUC UUGUUAUG UGAAUG UGGAG miRNA 3' U A U 5'	https://bibiserv.cebitec.uni-bielefeld.de/spool?id=bibiserv2_2025-04-03_110617_5ZbGF&name=BRIP1::chr17:61776562-61780839(-)_Hsa-Let-7-P2b3_5p_1101.png&tool=rnahybrid&contenttype=image/png
VRK1	chr14:96853166-96855223(+)	Hsa-Let-7-P2b3_5p	2057	22	-20.8	undefined	1119	target 5' A AUC G 3' AAUACAACUUAU ACUUU UUAUGUUGAAUG UGGAG miRNA 3' UUG A U 5'	https://bibiserv.cebitec.uni-bielefeld.de/spool?id=bibiserv2_2025-04-03_110617_5ZbGF&name=VRK1::chr14:96853166-96855223(+)_Hsa-Let-7-P2b3_5p_1119.png&tool=rnahybrid&contenttype=image/png
FANCG	chr9:35077399-35078604(-)	Hsa-Let-7-P2b3_5p	1205	22	-20.5	undefined	200	target 5' G UG GG GG G 3' A GA AUGA UGCUACUUCA U UU UGUU AUGAUGGAGU miRNA 3' UG A GA 5'	https://bibiserv.cebitec.uni-bielefeld.de/spool?id=bibiserv2_2025-04-03_110617_5ZbGF&name=FANCG::chr9:35077399-35078604(-)_Hsa-Let-7-P2b3_5p_200.png&tool=rnahybrid&contenttype=image/png
TP53	chr17:7673339-7673534(-)	Hsa-Let-7-P2b3_5p	195	22	-20.4	undefined	126	target 5' A GCUCCUGGUUG A A G 3' GACAAUG UAGCU ACUA CUUCA UUGUUAU GUUGA UGAU GGAGU miRNA 3' A 5'	https://bibiserv.cebitec.uni-bielefeld.de/spool?id=bibiserv2_2025-04-03_110617_5ZbGF&name=TP53::chr17:7673339-7673534(-)_Hsa-Let-7-P2b3_5p_126.png&tool=rnahybrid&contenttype=image/png
BARD1	chr2:214792296-214792445(-)	Hsa-Let-7-P2b3_5p	149	22	-20.2	undefined	91	target 5' C UGAUU UG AGUAA A 3' AGCA CAACUU U GCUUCG UUGU GUUGAA A UGGAGU miRNA 3' UAU UG 5'	https://bibiserv.cebitec.uni-bielefeld.de/spool?id=bibiserv2_2025-04-03_110617_5ZbGF&name=BARD1::chr2:214792296-214792445(-)_Hsa-Let-7-P2b3_5p_91.png&tool=rnahybrid&contenttype=image/png
BRCA1	chr17:43110464-43110580(-)	Hsa-Let-7-P2c1_5p	116	22	-25.4	undefined	71	target 5' A CAA U C A 3' GGCU GCGA CCUAU ACCUC UUGA CGUU GGAUG UGGAG miRNA 3' UA A A 5'	https://bibiserv.cebitec.uni-bielefeld.de/spool?id=bibiserv2_2025-04-03_110617_5ZbGF&name=BRCA1::chr17:43110464-43110580(-)_Hsa-Let-7-P2c1_5p_71.png&tool=rnahybrid&contenttype=image/png
FANCG	chr9:35078140-35078604(-)	Hsa-Let-7-P2c1_5p	464	22	-24.7	undefined	312	target 5' G G U UCCUUCGUGCUUC C 3' AGCUGUG GAC CUG CUGCCUU UUGAUAC UUG GAU GAUGGAG miRNA 3' G A 5'	https://bibiserv.cebitec.uni-bielefeld.de/spool?id=bibiserv2_2025-04-03_110617_5ZbGF&name=FANCG::chr9:35078140-35078604(-)_Hsa-Let-7-P2c1_5p_312.png&tool=rnahybrid&contenttype=image/png
BRIP1	chr17:61776562-61780839(-)	Hsa-Let-7-P2c1_5p	4277	22	-26.2	undefined	1271	target 5' U CAC UC C 3' GGCU UGCAGCCU GCCUC UUGA ACGUUGGA UGGAG miRNA 3' U UGA A 5'	https://bibiserv.cebitec.uni-bielefeld.de/spool?id=bibiserv2_2025-04-03_110617_5ZbGF&name=BRIP1::chr17:61776562-61780839(-)_Hsa-Let-7-P2c1_5p_1271.png&tool=rnahybrid&contenttype=image/png
VRK1	chr14:96853166-96855223(+)	Hsa-Let-7-P2c1_5p	2057	22	-25.8	undefined	296	target 5' G UU U G 3' AAUUAUGU GCCUG CUGCUUU UUGAUACG UGGAU GAUGGAG miRNA 3' U A 5'	https://bibiserv.cebitec.uni-bielefeld.de/spool?id=bibiserv2_2025-04-03_110617_5ZbGF&name=VRK1::chr14:96853166-96855223(+)_Hsa-Let-7-P2c1_5p_296.png&tool=rnahybrid&contenttype=image/png
FANCG	chr9:35077399-35078604(-)	Hsa-Let-7-P2c1_5p	1205	22	-24.7	undefined	312	target 5' G G U UCCUUCGUGCUUC C 3' AGCUGUG GAC CUG CUGCCUU UUGAUAC UUG GAU GAUGGAG miRNA 3' G A 5'	https://bibiserv.cebitec.uni-bielefeld.de/spool?id=bibiserv2_2025-04-03_110617_5ZbGF&name=FANCG::chr9:35077399-35078604(-)_Hsa-Let-7-P2c1_5p_312.png&tool=rnahybrid&contenttype=image/png
TP53	chr17:7673339-7673534(-)	Hsa-Let-7-P2c1_5p	195	22	-21.3	undefined	137	target 5' C GU A A A 3' CUG UGUAGCU ACUA CUUC GAU ACGUUGG UGAU GGAG miRNA 3' UU A A 5'	https://bibiserv.cebitec.uni-bielefeld.de/spool?id=bibiserv2_2025-04-03_110617_5ZbGF&name=TP53::chr17:7673339-7673534(-)_Hsa-Let-7-P2c1_5p_137.png&tool=rnahybrid&contenttype=image/png
FANCG	chr9:35077399-35078343(-)	Hsa-Let-7-P2c1_5p	944	22	-24.7	undefined	51	target 5' G G U UCCUUCGUGCUUC C 3' AGCUGUG GAC CUG CUGCCUU UUGAUAC UUG GAU GAUGGAG miRNA 3' G A 5'	https://bibiserv.cebitec.uni-bielefeld.de/spool?id=bibiserv2_2025-04-03_110617_5ZbGF&name=FANCG::chr9:35077399-35078343(-)_Hsa-Let-7-P2c1_5p_51.png&tool=rnahybrid&contenttype=image/png
FANCA	chr16:89764963-89765066(-)	Hsa-Let-7-P2c1_5p	103	22	-20.3	undefined	19	target 5' A UCUCAGA CG A U 3' GAUUGU GGCC AC GCCUCU UUGAUA UUGG UG UGGAGA miRNA 3' CG A A 5'	https://bibiserv.cebitec.uni-bielefeld.de/spool?id=bibiserv2_2025-04-03_110617_5ZbGF&name=FANCA::chr16:89764963-89765066(-)_Hsa-Let-7-P2c1_5p_19.png&tool=rnahybrid&contenttype=image/png
POLE	chr12:132664415-132664462(-)	Hsa-Let-7-P2c1_5p	47	22	-21.2	undefined	24	target 5' U U G A 3' GGCUG GCA C U CUGCUUC UUGAU CGU G A GAUGGAG miRNA 3' A U G U A 5'	https://bibiserv.cebitec.uni-bielefeld.de/spool?id=bibiserv2_2025-04-03_110617_5ZbGF&name=POLE::chr12:132664415-132664462(-)_Hsa-Let-7-P2c1_5p_24.png&tool=rnahybrid&contenttype=image/png
CHEK2	chr22:28734402-28734727(-)	Hsa-Let-7-P2c1_5p	325	22	-21.6	undefined	115	target 5' G UAU A A 3' GCA CC GCU CCUCU CGU GG UGA GGAGA miRNA 3' UUGAUA U A U 5'	https://bibiserv.cebitec.uni-bielefeld.de/spool?id=bibiserv2_2025-04-03_110617_5ZbGF&name=CHEK2::chr22:28734402-28734727(-)_Hsa-Let-7-P2c1_5p_115.png&tool=rnahybrid&contenttype=image/png
BARD1	chr2:214792296-214792445(-)	Hsa-Let-7-P2c1_5p	149	22	-20.2	undefined	1	target 5' U G G A 3' AAUUGUGUAA U ACUGC UUGAUACGUU G UGAUG miRNA 3' G A GAGA 5'	https://bibiserv.cebitec.uni-bielefeld.de/spool?id=bibiserv2_2025-04-03_110617_5ZbGF&name=BARD1::chr2:214792296-214792445(-)_Hsa-Let-7-P2c1_5p_1.png&tool=rnahybrid&contenttype=image/png
FANCG	chr9:35078140-35078343(-)	Hsa-Let-7-P2c1_5p	203	22	-24.7	undefined	51	target 5' G G U UCCUUCGUGCUUC C 3' AGCUGUG GAC CUG CUGCCUU UUGAUAC UUG GAU GAUGGAG miRNA 3' G A 5'	https://bibiserv.cebitec.uni-bielefeld.de/spool?id=bibiserv2_2025-04-03_110617_5ZbGF&name=FANCG::chr9:35078140-35078343(-)_Hsa-Let-7-P2c1_5p_51.png&tool=rnahybrid&contenttype=image/png
PHC1	chr12:8921600-8921750(+)	Hsa-Let-7-P2c1_5p	150	22	-21.6	undefined	85	target 5' U U GGGGAAC C C 3' CUGUGC ACU AC ACCUC GAUACG UGG UG UGGAG miRNA 3' UU U A A A 5'	https://bibiserv.cebitec.uni-bielefeld.de/spool?id=bibiserv2_2025-04-03_110617_5ZbGF&name=PHC1::chr12:8921600-8921750(+)_Hsa-Let-7-P2c1_5p_85.png&tool=rnahybrid&contenttype=image/png
BRCA1	chr17:43110464-43110580(-)	Hsa-Let-7-P2c2_5p	116	22	-22.5	undefined	71	target 5' A U GAUC AUC G 3' GGC CAAGC CU ACCUCA UCG GUUUG GA UGGAGU miRNA 3' UUG U AU 5'	https://bibiserv.cebitec.uni-bielefeld.de/spool?id=bibiserv2_2025-04-03_110617_5ZbGF&name=BRCA1::chr17:43110464-43110580(-)_Hsa-Let-7-P2c2_5p_71.png&tool=rnahybrid&contenttype=image/png
FANCG	chr9:35078140-35078604(-)	Hsa-Let-7-P2c2_5p	464	22	-24.7	undefined	204	target 5' G G G G 3' AG AUGAG UGCUACUUCA UC UGUUU AUGAUGGAGU miRNA 3' UUG G G 5'	https://bibiserv.cebitec.uni-bielefeld.de/spool?id=bibiserv2_2025-04-03_110617_5ZbGF&name=FANCG::chr9:35078140-35078604(-)_Hsa-Let-7-P2c2_5p_204.png&tool=rnahybrid&contenttype=image/png
BRIP1	chr17:61776562-61780839(-)	Hsa-Let-7-P2c2_5p	4277	22	-24.7	undefined	1301	target 5' C GUU C A 3' CAGCG CU CUGCCUCA GUCGU GA GAUGGAGU miRNA 3' UU GUUU U 5'	https://bibiserv.cebitec.uni-bielefeld.de/spool?id=bibiserv2_2025-04-03_110617_5ZbGF&name=BRIP1::chr17:61776562-61780839(-)_Hsa-Let-7-P2c2_5p_1301.png&tool=rnahybrid&contenttype=image/png
VRK1	chr14:96853166-96855223(+)	Hsa-Let-7-P2c2_5p	2057	22	-21.8	undefined	1142	target 5' A ACUA A U 3' GGUG AAAC UGCUGCCUU UCGU UUUG AUGAUGGAG miRNA 3' UUG G U 5'	https://bibiserv.cebitec.uni-bielefeld.de/spool?id=bibiserv2_2025-04-03_110617_5ZbGF&name=VRK1::chr14:96853166-96855223(+)_Hsa-Let-7-P2c2_5p_1142.png&tool=rnahybrid&contenttype=image/png
FANCG	chr9:35077399-35078604(-)	Hsa-Let-7-P2c2_5p	1205	22	-24.7	undefined	204	target 5' G G G G 3' AG AUGAG UGCUACUUCA UC UGUUU AUGAUGGAGU miRNA 3' UUG G G 5'	https://bibiserv.cebitec.uni-bielefeld.de/spool?id=bibiserv2_2025-04-03_110617_5ZbGF&name=FANCG::chr9:35077399-35078604(-)_Hsa-Let-7-P2c2_5p_204.png&tool=rnahybrid&contenttype=image/png
TP53	chr17:7673339-7673534(-)	Hsa-Let-7-P2c2_5p	195	22	-21.2	undefined	106	target 5' A G GU A 3' GG GGCA GAU GCCUCA UU UCGU UUG UGGAGU miRNA 3' G GU AUGA 5'	https://bibiserv.cebitec.uni-bielefeld.de/spool?id=bibiserv2_2025-04-03_110617_5ZbGF&name=TP53::chr17:7673339-7673534(-)_Hsa-Let-7-P2c2_5p_106.png&tool=rnahybrid&contenttype=image/png
XRCC3	chr14:103711180-103711245(-)	Hsa-Let-7-P2c2_5p	65	22	-22.6	undefined	18	target 5' C A CUC GUC C 3' ACGG CAC GGCUGCU ACUUC UGUC GUG UUGAUGA UGGAG miRNA 3' U U U 5'	https://bibiserv.cebitec.uni-bielefeld.de/spool?id=bibiserv2_2025-04-03_110617_5ZbGF&name=XRCC3::chr14:103711180-103711245(-)_Hsa-Let-7-P2c2_5p_18.png&tool=rnahybrid&contenttype=image/png
FANCG	chr9:35077399-35078343(-)	Hsa-Let-7-P2c2_5p	944	22	-23.6	undefined	122	target 5' U CU U 3' GGC GCAGGCUGC CCUC UCG UGUUUGAUG GGAG miRNA 3' UUG AU U 5'	https://bibiserv.cebitec.uni-bielefeld.de/spool?id=bibiserv2_2025-04-03_110617_5ZbGF&name=FANCG::chr9:35077399-35078343(-)_Hsa-Let-7-P2c2_5p_122.png&tool=rnahybrid&contenttype=image/png
POLE	chr12:132664415-132664462(-)	Hsa-Let-7-P2c2_5p	47	22	-22.2	undefined	21	target 5' A UG C CGU C 3' GAUGGC G AU CUGCUUCA UUGUCG U UG GAUGGAGU miRNA 3' UG U AU 5'	https://bibiserv.cebitec.uni-bielefeld.de/spool?id=bibiserv2_2025-04-03_110617_5ZbGF&name=POLE::chr12:132664415-132664462(-)_Hsa-Let-7-P2c2_5p_21.png&tool=rnahybrid&contenttype=image/png
CHEK2	chr22:28734402-28734727(-)	Hsa-Let-7-P2c2_5p	325	22	-21.8	undefined	134	target 5' C UGCCAA CCA CAGU U 3' CAGCACGA ACU GC CCUC GUCGUGUU UGA UG GGAG miRNA 3' UU AU U 5'	https://bibiserv.cebitec.uni-bielefeld.de/spool?id=bibiserv2_2025-04-03_110617_5ZbGF&name=CHEK2::chr22:28734402-28734727(-)_Hsa-Let-7-P2c2_5p_134.png&tool=rnahybrid&contenttype=image/png
BARD1	chr2:214792296-214792445(-)	Hsa-Let-7-P2c2_5p	149	22	-22.2	undefined	88	target 5' G UU A UUGUAGUAA A 3' GACAGCAUGA C ACU GCUUCG UUGUCGUGUU G UGA UGGAGU miRNA 3' U A 5'	https://bibiserv.cebitec.uni-bielefeld.de/spool?id=bibiserv2_2025-04-03_110617_5ZbGF&name=BARD1::chr2:214792296-214792445(-)_Hsa-Let-7-P2c2_5p_88.png&tool=rnahybrid&contenttype=image/png
FANCG	chr9:35078140-35078343(-)	Hsa-Let-7-P2c2_5p	203	22	-23.6	undefined	122	target 5' U CU U 3' GGC GCAGGCUGC CCUC UCG UGUUUGAUG GGAG miRNA 3' UUG AU U 5'	https://bibiserv.cebitec.uni-bielefeld.de/spool?id=bibiserv2_2025-04-03_110617_5ZbGF&name=FANCG::chr9:35078140-35078343(-)_Hsa-Let-7-P2c2_5p_122.png&tool=rnahybrid&contenttype=image/png
PHC1	chr12:8921600-8921750(+)	Hsa-Let-7-P2c2_5p	150	22	-21.5	undefined	51	target 5' U UG UCUCC U C G 3' G AGC CAG GCUAC ACCUU U UCG GUU UGAUG UGGAG miRNA 3' UG U A U 5'	https://bibiserv.cebitec.uni-bielefeld.de/spool?id=bibiserv2_2025-04-03_110617_5ZbGF&name=PHC1::chr12:8921600-8921750(+)_Hsa-Let-7-P2c2_5p_51.png&tool=rnahybrid&contenttype=image/png
BRCA1	chr17:43110464-43110580(-)	Hsa-Let-7-P2c3_5p	116	22	-21	undefined	71	target 5' A CAA UC C G 3' GGCU GCGA CUAU ACCUCA UUGA UGUU GAUG UGGAGU miRNA 3' CA U A 5'	https://bibiserv.cebitec.uni-bielefeld.de/spool?id=bibiserv2_2025-04-03_110617_5ZbGF&name=BRCA1::chr17:43110464-43110580(-)_Hsa-Let-7-P2c3_5p_71.png&tool=rnahybrid&contenttype=image/png
FANCG	chr9:35078140-35078604(-)	Hsa-Let-7-P2c3_5p	464	22	-22.5	undefined	312	target 5' G G CUCUGUCCUUCGU UC C 3' AGCUGUG GA GCU CUGCCUU UUGACAU UU UGA GAUGGAG miRNA 3' G U U 5'	https://bibiserv.cebitec.uni-bielefeld.de/spool?id=bibiserv2_2025-04-03_110617_5ZbGF&name=FANCG::chr9:35078140-35078604(-)_Hsa-Let-7-P2c3_5p_312.png&tool=rnahybrid&contenttype=image/png
BRIP1	chr17:61776562-61780839(-)	Hsa-Let-7-P2c3_5p	4277	22	-24.2	undefined	1509	target 5' U GGAC AUG A 3' AGCUG UACAGGC UACUACC UUGAC AUGUUUG AUGAUGG miRNA 3' AGU 5'	https://bibiserv.cebitec.uni-bielefeld.de/spool?id=bibiserv2_2025-04-03_110617_5ZbGF&name=BRIP1::chr17:61776562-61780839(-)_Hsa-Let-7-P2c3_5p_1509.png&tool=rnahybrid&contenttype=image/png
VRK1	chr14:96853166-96855223(+)	Hsa-Let-7-P2c3_5p	2057	22	-22.3	undefined	436	target 5' U C UG UAC G 3' AGCUGU UAAAUU UA CCUUA UUGACA GUUUGA AU GGAGU miRNA 3' U UG 5'	https://bibiserv.cebitec.uni-bielefeld.de/spool?id=bibiserv2_2025-04-03_110617_5ZbGF&name=VRK1::chr14:96853166-96855223(+)_Hsa-Let-7-P2c3_5p_436.png&tool=rnahybrid&contenttype=image/png
FANCG	chr9:35077399-35078604(-)	Hsa-Let-7-P2c3_5p	1205	22	-22.5	undefined	312	target 5' G G CUCUGUCCUUCGU UC C 3' AGCUGUG GA GCU CUGCCUU UUGACAU UU UGA GAUGGAG miRNA 3' G U U 5'	https://bibiserv.cebitec.uni-bielefeld.de/spool?id=bibiserv2_2025-04-03_110617_5ZbGF&name=FANCG::chr9:35077399-35078604(-)_Hsa-Let-7-P2c3_5p_312.png&tool=rnahybrid&contenttype=image/png
FANCG	chr9:35077399-35078343(-)	Hsa-Let-7-P2c3_5p	944	22	-22.5	undefined	51	target 5' G G CUCUGUCCUUCGU UC C 3' AGCUGUG GA GCU CUGCCUU UUGACAU UU UGA GAUGGAG miRNA 3' G U U 5'	https://bibiserv.cebitec.uni-bielefeld.de/spool?id=bibiserv2_2025-04-03_110617_5ZbGF&name=FANCG::chr9:35077399-35078343(-)_Hsa-Let-7-P2c3_5p_51.png&tool=rnahybrid&contenttype=image/png
POLE	chr12:132664415-132664462(-)	Hsa-Let-7-P2c3_5p	47	22	-21	undefined	24	target 5' U UCGU C 3' GGCUG GCA CUGCUUCA UUGAC UGU GAUGGAGU miRNA 3' A UUGAU 5'	https://bibiserv.cebitec.uni-bielefeld.de/spool?id=bibiserv2_2025-04-03_110617_5ZbGF&name=POLE::chr12:132664415-132664462(-)_Hsa-Let-7-P2c3_5p_24.png&tool=rnahybrid&contenttype=image/png
CHEK2	chr22:28734402-28734727(-)	Hsa-Let-7-P2c3_5p	325	22	-20	undefined	23	target 5' A UG CA AG U 3' UGU AGGCU GC UCUCA ACA UUUGA UG GGAGU miRNA 3' UUG UG AU 5'	https://bibiserv.cebitec.uni-bielefeld.de/spool?id=bibiserv2_2025-04-03_110617_5ZbGF&name=CHEK2::chr22:28734402-28734727(-)_Hsa-Let-7-P2c3_5p_23.png&tool=rnahybrid&contenttype=image/png
FANCG	chr9:35078140-35078343(-)	Hsa-Let-7-P2c3_5p	203	22	-22.5	undefined	51	target 5' G G CUCUGUCCUUCGU UC C 3' AGCUGUG GA GCU CUGCCUU UUGACAU UU UGA GAUGGAG miRNA 3' G U U 5'	https://bibiserv.cebitec.uni-bielefeld.de/spool?id=bibiserv2_2025-04-03_110617_5ZbGF&name=FANCG::chr9:35078140-35078343(-)_Hsa-Let-7-P2c3_5p_51.png&tool=rnahybrid&contenttype=image/png
PHC1	chr12:8921600-8921750(+)	Hsa-Let-7-P2c3_5p	150	22	-20.6	undefined	85	target 5' U UACUGGG C C 3' CUGUGC GAAC AC ACCUC GACAUG UUUG UG UGGAG miRNA 3' UU A A U 5'	https://bibiserv.cebitec.uni-bielefeld.de/spool?id=bibiserv2_2025-04-03_110617_5ZbGF&name=PHC1::chr12:8921600-8921750(+)_Hsa-Let-7-P2c3_5p_85.png&tool=rnahybrid&contenttype=image/png
BRIP1	chr17:61776562-61780839(-)	Hsa-Mir-1-P1_3p	4277	22	-23	undefined	4200	target 5' U CAAAUAAA UAAU U 3' GUACAUACUUC UAC UUCCA UAUGUAUGAAG AUG AAGGU miRNA 3' AA U 5'	https://bibiserv.cebitec.uni-bielefeld.de/spool?id=bibiserv2_2025-04-03_110617_5ZbGF&name=BRIP1::chr17:61776562-61780839(-)_Hsa-Mir-1-P1_3p_4200.png&tool=rnahybrid&contenttype=image/png
VRK1	chr14:96853166-96855223(+)	Hsa-Mir-1-P1_3p	2057	22	-21.4	undefined	478	target 5' U UUUUUUUUUA A C 3' GUGCAU GCUU UUACAUUCC UAUGUA UGAA AAUGUAAGG miRNA 3' GA U 5'	https://bibiserv.cebitec.uni-bielefeld.de/spool?id=bibiserv2_2025-04-03_110617_5ZbGF&name=VRK1::chr14:96853166-96855223(+)_Hsa-Mir-1-P1_3p_478.png&tool=rnahybrid&contenttype=image/png
FANCG	chr9:35078140-35078604(-)	Hsa-Mir-1-P2_3p	464	22	-20.2	undefined	328	target 5' U UU C G 3' CC CGUGCUUCC UGC UUCU GG GUGUGAAGG AUG AAGG miRNA 3' U A U U 5'	https://bibiserv.cebitec.uni-bielefeld.de/spool?id=bibiserv2_2025-04-03_110617_5ZbGF&name=FANCG::chr9:35078140-35078604(-)_Hsa-Mir-1-P2_3p_328.png&tool=rnahybrid&contenttype=image/png
BRIP1	chr17:61776562-61780839(-)	Hsa-Mir-1-P2_3p	4277	22	-26.1	undefined	2778	target 5' U UC G ACAAC U 3' CCAC CAUUUCCU GCAU UCC GGUG GUGAAGGA UGUA AGG miRNA 3' U A U 5'	https://bibiserv.cebitec.uni-bielefeld.de/spool?id=bibiserv2_2025-04-03_110617_5ZbGF&name=BRIP1::chr17:61776562-61780839(-)_Hsa-Mir-1-P2_3p_2778.png&tool=rnahybrid&contenttype=image/png
VRK1	chr14:96853166-96855223(+)	Hsa-Mir-1-P2_3p	2057	22	-22.5	undefined	126	target 5' U UG GA CUAGUUA C 3' CU ACACUUU U ACAUUCUA GG UGUGAAG A UGUAAGGU miRNA 3' UG GA 5'	https://bibiserv.cebitec.uni-bielefeld.de/spool?id=bibiserv2_2025-04-03_110617_5ZbGF&name=VRK1::chr14:96853166-96855223(+)_Hsa-Mir-1-P2_3p_126.png&tool=rnahybrid&contenttype=image/png
FANCG	chr9:35077399-35078604(-)	Hsa-Mir-1-P2_3p	1205	22	-21.8	undefined	779	target 5' G U CCAG C G U 3' CCAC GCACU CC UGCA CC GGUG UGUGA GG AUGU GG miRNA 3' A A AA U 5'	https://bibiserv.cebitec.uni-bielefeld.de/spool?id=bibiserv2_2025-04-03_110617_5ZbGF&name=FANCG::chr9:35077399-35078604(-)_Hsa-Mir-1-P2_3p_779.png&tool=rnahybrid&contenttype=image/png
XRCC3	chr14:103711180-103711245(-)	Hsa-Mir-1-P2_3p	65	22	-20.1	undefined	31	target 5' G UGU CUGGUU GG U 3' CUGC CACUUCC CG CC GGUG GUGAAGG GU GG miRNA 3' U AAU AA U 5'	https://bibiserv.cebitec.uni-bielefeld.de/spool?id=bibiserv2_2025-04-03_110617_5ZbGF&name=XRCC3::chr14:103711180-103711245(-)_Hsa-Mir-1-P2_3p_31.png&tool=rnahybrid&contenttype=image/png
FANCG	chr9:35077399-35078343(-)	Hsa-Mir-1-P2_3p	944	22	-21.8	undefined	518	target 5' G U CCAG C G U 3' CCAC GCACU CC UGCA CC GGUG UGUGA GG AUGU GG miRNA 3' A A AA U 5'	https://bibiserv.cebitec.uni-bielefeld.de/spool?id=bibiserv2_2025-04-03_110617_5ZbGF&name=FANCG::chr9:35077399-35078343(-)_Hsa-Mir-1-P2_3p_518.png&tool=rnahybrid&contenttype=image/png
FANCA	chr16:89764963-89765066(-)	Hsa-Mir-1-P2_3p	103	22	-21.9	undefined	86	target 5' U UC G 3' GCAC CUUCCU UGCA UGUG GAAGGA AUGU miRNA 3' GG U AAGGU 5'	https://bibiserv.cebitec.uni-bielefeld.de/spool?id=bibiserv2_2025-04-03_110617_5ZbGF&name=FANCA::chr16:89764963-89765066(-)_Hsa-Mir-1-P2_3p_86.png&tool=rnahybrid&contenttype=image/png
CHEK2	chr22:28734402-28734727(-)	Hsa-Mir-1-P2_3p	325	22	-23.4	undefined	181	target 5' A UG GC AGAG GUG C 3' CAC A UCCUU ACA UCCA GUG U AGGAA UGU AGGU miRNA 3' G UG GA A 5'	https://bibiserv.cebitec.uni-bielefeld.de/spool?id=bibiserv2_2025-04-03_110617_5ZbGF&name=CHEK2::chr22:28734402-28734727(-)_Hsa-Mir-1-P2_3p_181.png&tool=rnahybrid&contenttype=image/png
FANCG	chr9:35078140-35078343(-)	Hsa-Mir-1-P2_3p	203	22	-20.2	undefined	67	target 5' U UU C G 3' CC CGUGCUUCC UGC UUCU GG GUGUGAAGG AUG AAGG miRNA 3' U A U U 5'	https://bibiserv.cebitec.uni-bielefeld.de/spool?id=bibiserv2_2025-04-03_110617_5ZbGF&name=FANCG::chr9:35078140-35078343(-)_Hsa-Mir-1-P2_3p_67.png&tool=rnahybrid&contenttype=image/png
BRIP1	chr17:61776562-61780839(-)	Hsa-Mir-1-P3_3p	4277	22	-23	undefined	4200	target 5' U CAAAUAAA UAAU U 3' GUACAUACUUC UAC UUCCA UAUGUAUGAAG AUG AAGGU miRNA 3' AA U 5'	https://bibiserv.cebitec.uni-bielefeld.de/spool?id=bibiserv2_2025-04-03_110617_5ZbGF&name=BRIP1::chr17:61776562-61780839(-)_Hsa-Mir-1-P3_3p_4200.png&tool=rnahybrid&contenttype=image/png
VRK1	chr14:96853166-96855223(+)	Hsa-Mir-1-P3_3p	2057	22	-21.4	undefined	478	target 5' U UUUUUUUUUA A C 3' GUGCAU GCUU UUACAUUCC UAUGUA UGAA AAUGUAAGG miRNA 3' GA U 5'	https://bibiserv.cebitec.uni-bielefeld.de/spool?id=bibiserv2_2025-04-03_110617_5ZbGF&name=VRK1::chr14:96853166-96855223(+)_Hsa-Mir-1-P3_3p_478.png&tool=rnahybrid&contenttype=image/png
BRCA1	chr17:43110464-43110580(-)	Hsa-Mir-7-P1_5p	116	24	-23.5	undefined	77	target 5' A CCU CUC C A 3' AGCGAU AUCAC AGUCU CCA UUGUUG UAGUG UCAGA GGU miRNA 3' UUU A A 5'	https://bibiserv.cebitec.uni-bielefeld.de/spool?id=bibiserv2_2025-04-03_110617_5ZbGF&name=BRCA1::chr17:43110464-43110580(-)_Hsa-Mir-7-P1_5p_77.png&tool=rnahybrid&contenttype=image/png
FANCG	chr9:35078140-35078604(-)	Hsa-Mir-7-P1_5p	464	24	-20.7	undefined	78	target 5' A UCU C U 3' AACAACA GUCAC UCCA UUGUUGU UAGUG AGGU miRNA 3' UU AUCAGA 5'	https://bibiserv.cebitec.uni-bielefeld.de/spool?id=bibiserv2_2025-04-03_110617_5ZbGF&name=FANCG::chr9:35078140-35078604(-)_Hsa-Mir-7-P1_5p_78.png&tool=rnahybrid&contenttype=image/png
BRIP1	chr17:61776562-61780839(-)	Hsa-Mir-7-P1_5p	4277	24	-23.8	undefined	1429	target 5' A UGCUAU GC G 3' GACAAGGUCGCU GUU CCA UUGUUUUAGUGA CAG GGU miRNA 3' UUG U AA 5'	https://bibiserv.cebitec.uni-bielefeld.de/spool?id=bibiserv2_2025-04-03_110617_5ZbGF&name=BRIP1::chr17:61776562-61780839(-)_Hsa-Mir-7-P1_5p_1429.png&tool=rnahybrid&contenttype=image/png
VRK1	chr14:96853166-96855223(+)	Hsa-Mir-7-P1_5p	2057	24	-23.8	undefined	1622	target 5' U AGC C 3' CAGCA UCAUU AGUCUUCUA GUUGU AGUGA UCAGAAGGU miRNA 3' UU UUU 5'	https://bibiserv.cebitec.uni-bielefeld.de/spool?id=bibiserv2_2025-04-03_110617_5ZbGF&name=VRK1::chr14:96853166-96855223(+)_Hsa-Mir-7-P1_5p_1622.png&tool=rnahybrid&contenttype=image/png
FANCG	chr9:35077399-35078604(-)	Hsa-Mir-7-P1_5p	1205	24	-20.9	undefined	749	target 5' A UGAGUUGUGAGCUAU GCCA GCAC G 3' GGCAACAG GAUCAC CU UCCA UUGUUGUU UUAGUG GA AGGU miRNA 3' AUCA 5'	https://bibiserv.cebitec.uni-bielefeld.de/spool?id=bibiserv2_2025-04-03_110617_5ZbGF&name=FANCG::chr9:35077399-35078604(-)_Hsa-Mir-7-P1_5p_749.png&tool=rnahybrid&contenttype=image/png
FANCG	chr9:35077399-35078343(-)	Hsa-Mir-7-P1_5p	944	24	-20.9	undefined	488	target 5' A UGAGUUGUGAGCUAU GCCA GCAC G 3' GGCAACAG GAUCAC CU UCCA UUGUUGUU UUAGUG GA AGGU miRNA 3' AUCA 5'	https://bibiserv.cebitec.uni-bielefeld.de/spool?id=bibiserv2_2025-04-03_110617_5ZbGF&name=FANCG::chr9:35077399-35078343(-)_Hsa-Mir-7-P1_5p_488.png&tool=rnahybrid&contenttype=image/png
POLE	chr12:132664415-132664462(-)	Hsa-Mir-7-P1_5p	47	24	-21.5	undefined	15	target 5' C UG G CAUCGUCUG A G 3' CA GAGAU GCUGG CUUC CA GU UUUUA UGAUC GAAG GU miRNA 3' UU UG G A 5'	https://bibiserv.cebitec.uni-bielefeld.de/spool?id=bibiserv2_2025-04-03_110617_5ZbGF&name=POLE::chr12:132664415-132664462(-)_Hsa-Mir-7-P1_5p_15.png&tool=rnahybrid&contenttype=image/png
BARD1	chr2:214792296-214792445(-)	Hsa-Mir-7-P1_5p	149	24	-20.2	undefined	88	target 5' G U UUCAAC UG AAG G A 3' GACAGCA GA UU UAGU CUUC A UUGUUGU UU AG AUCA GAAG U miRNA 3' U UG G 5'	https://bibiserv.cebitec.uni-bielefeld.de/spool?id=bibiserv2_2025-04-03_110617_5ZbGF&name=BARD1::chr2:214792296-214792445(-)_Hsa-Mir-7-P1_5p_88.png&tool=rnahybrid&contenttype=image/png
BRCA1	chr17:43110464-43110580(-)	Hsa-Mir-7-P2_5p	116	24	-23.5	undefined	77	target 5' A CCU CUC C A 3' AGCGAU AUCAC AGUCU CCA UUGUUG UAGUG UCAGA GGU miRNA 3' UUU A A 5'	https://bibiserv.cebitec.uni-bielefeld.de/spool?id=bibiserv2_2025-04-03_110617_5ZbGF&name=BRCA1::chr17:43110464-43110580(-)_Hsa-Mir-7-P2_5p_77.png&tool=rnahybrid&contenttype=image/png
FANCG	chr9:35078140-35078604(-)	Hsa-Mir-7-P2_5p	464	24	-20.7	undefined	78	target 5' A UCU C U 3' AACAACA GUCAC UCCA UUGUUGU UAGUG AGGU miRNA 3' UU AUCAGA 5'	https://bibiserv.cebitec.uni-bielefeld.de/spool?id=bibiserv2_2025-04-03_110617_5ZbGF&name=FANCG::chr9:35078140-35078604(-)_Hsa-Mir-7-P2_5p_78.png&tool=rnahybrid&contenttype=image/png
BRIP1	chr17:61776562-61780839(-)	Hsa-Mir-7-P2_5p	4277	24	-23.8	undefined	1429	target 5' A UGCUAU GC G 3' GACAAGGUCGCU GUU CCA UUGUUUUAGUGA CAG GGU miRNA 3' UUG U AA 5'	https://bibiserv.cebitec.uni-bielefeld.de/spool?id=bibiserv2_2025-04-03_110617_5ZbGF&name=BRIP1::chr17:61776562-61780839(-)_Hsa-Mir-7-P2_5p_1429.png&tool=rnahybrid&contenttype=image/png
VRK1	chr14:96853166-96855223(+)	Hsa-Mir-7-P2_5p	2057	24	-23.8	undefined	1622	target 5' U AGC C 3' CAGCA UCAUU AGUCUUCUA GUUGU AGUGA UCAGAAGGU miRNA 3' UU UUU 5'	https://bibiserv.cebitec.uni-bielefeld.de/spool?id=bibiserv2_2025-04-03_110617_5ZbGF&name=VRK1::chr14:96853166-96855223(+)_Hsa-Mir-7-P2_5p_1622.png&tool=rnahybrid&contenttype=image/png
FANCG	chr9:35077399-35078604(-)	Hsa-Mir-7-P2_5p	1205	24	-20.9	undefined	749	target 5' A UGAGUUGUGAGCUAU GCCA GCAC G 3' GGCAACAG GAUCAC CU UCCA UUGUUGUU UUAGUG GA AGGU miRNA 3' AUCA 5'	https://bibiserv.cebitec.uni-bielefeld.de/spool?id=bibiserv2_2025-04-03_110617_5ZbGF&name=FANCG::chr9:35077399-35078604(-)_Hsa-Mir-7-P2_5p_749.png&tool=rnahybrid&contenttype=image/png
FANCG	chr9:35077399-35078343(-)	Hsa-Mir-7-P2_5p	944	24	-20.9	undefined	488	target 5' A UGAGUUGUGAGCUAU GCCA GCAC G 3' GGCAACAG GAUCAC CU UCCA UUGUUGUU UUAGUG GA AGGU miRNA 3' AUCA 5'	https://bibiserv.cebitec.uni-bielefeld.de/spool?id=bibiserv2_2025-04-03_110617_5ZbGF&name=FANCG::chr9:35077399-35078343(-)_Hsa-Mir-7-P2_5p_488.png&tool=rnahybrid&contenttype=image/png
POLE	chr12:132664415-132664462(-)	Hsa-Mir-7-P2_5p	47	24	-21.5	undefined	15	target 5' C UG G CAUCGUCUG A G 3' CA GAGAU GCUGG CUUC CA GU UUUUA UGAUC GAAG GU miRNA 3' UU UG G A 5'	https://bibiserv.cebitec.uni-bielefeld.de/spool?id=bibiserv2_2025-04-03_110617_5ZbGF&name=POLE::chr12:132664415-132664462(-)_Hsa-Mir-7-P2_5p_15.png&tool=rnahybrid&contenttype=image/png
BARD1	chr2:214792296-214792445(-)	Hsa-Mir-7-P2_5p	149	24	-20.2	undefined	88	target 5' G U UUCAAC UG AAG G A 3' GACAGCA GA UU UAGU CUUC A UUGUUGU UU AG AUCA GAAG U miRNA 3' U UG G 5'	https://bibiserv.cebitec.uni-bielefeld.de/spool?id=bibiserv2_2025-04-03_110617_5ZbGF&name=BARD1::chr2:214792296-214792445(-)_Hsa-Mir-7-P2_5p_88.png&tool=rnahybrid&contenttype=image/png
BRCA1	chr17:43110464-43110580(-)	Hsa-Mir-7-P4_5p	116	24	-23.5	undefined	77	target 5' A CCU CUC C A 3' AGCGAU AUCAC AGUCU CCA UUGUUG UAGUG UCAGA GGU miRNA 3' UUU A A 5'	https://bibiserv.cebitec.uni-bielefeld.de/spool?id=bibiserv2_2025-04-03_110617_5ZbGF&name=BRCA1::chr17:43110464-43110580(-)_Hsa-Mir-7-P4_5p_77.png&tool=rnahybrid&contenttype=image/png
FANCG	chr9:35078140-35078604(-)	Hsa-Mir-7-P4_5p	464	24	-20.7	undefined	78	target 5' A UCU C U 3' AACAACA GUCAC UCCA UUGUUGU UAGUG AGGU miRNA 3' UU AUCAGA 5'	https://bibiserv.cebitec.uni-bielefeld.de/spool?id=bibiserv2_2025-04-03_110617_5ZbGF&name=FANCG::chr9:35078140-35078604(-)_Hsa-Mir-7-P4_5p_78.png&tool=rnahybrid&contenttype=image/png
BRIP1	chr17:61776562-61780839(-)	Hsa-Mir-7-P4_5p	4277	24	-23.8	undefined	1429	target 5' A UGCUAU GC G 3' GACAAGGUCGCU GUU CCA UUGUUUUAGUGA CAG GGU miRNA 3' UUG U AA 5'	https://bibiserv.cebitec.uni-bielefeld.de/spool?id=bibiserv2_2025-04-03_110617_5ZbGF&name=BRIP1::chr17:61776562-61780839(-)_Hsa-Mir-7-P4_5p_1429.png&tool=rnahybrid&contenttype=image/png
VRK1	chr14:96853166-96855223(+)	Hsa-Mir-7-P4_5p	2057	24	-23.8	undefined	1622	target 5' U AGC C 3' CAGCA UCAUU AGUCUUCUA GUUGU AGUGA UCAGAAGGU miRNA 3' UU UUU 5'	https://bibiserv.cebitec.uni-bielefeld.de/spool?id=bibiserv2_2025-04-03_110617_5ZbGF&name=VRK1::chr14:96853166-96855223(+)_Hsa-Mir-7-P4_5p_1622.png&tool=rnahybrid&contenttype=image/png
FANCG	chr9:35077399-35078604(-)	Hsa-Mir-7-P4_5p	1205	24	-20.9	undefined	749	target 5' A UGAGUUGUGAGCUAU GCCA GCAC G 3' GGCAACAG GAUCAC CU UCCA UUGUUGUU UUAGUG GA AGGU miRNA 3' AUCA 5'	https://bibiserv.cebitec.uni-bielefeld.de/spool?id=bibiserv2_2025-04-03_110617_5ZbGF&name=FANCG::chr9:35077399-35078604(-)_Hsa-Mir-7-P4_5p_749.png&tool=rnahybrid&contenttype=image/png
FANCG	chr9:35077399-35078343(-)	Hsa-Mir-7-P4_5p	944	24	-20.9	undefined	488	target 5' A UGAGUUGUGAGCUAU GCCA GCAC G 3' GGCAACAG GAUCAC CU UCCA UUGUUGUU UUAGUG GA AGGU miRNA 3' AUCA 5'	https://bibiserv.cebitec.uni-bielefeld.de/spool?id=bibiserv2_2025-04-03_110617_5ZbGF&name=FANCG::chr9:35077399-35078343(-)_Hsa-Mir-7-P4_5p_488.png&tool=rnahybrid&contenttype=image/png
POLE	chr12:132664415-132664462(-)	Hsa-Mir-7-P4_5p	47	24	-21.5	undefined	15	target 5' C UG G CAUCGUCUG A G 3' CA GAGAU GCUGG CUUC CA GU UUUUA UGAUC GAAG GU miRNA 3' UU UG G A 5'	https://bibiserv.cebitec.uni-bielefeld.de/spool?id=bibiserv2_2025-04-03_110617_5ZbGF&name=POLE::chr12:132664415-132664462(-)_Hsa-Mir-7-P4_5p_15.png&tool=rnahybrid&contenttype=image/png
BARD1	chr2:214792296-214792445(-)	Hsa-Mir-7-P4_5p	149	24	-20.2	undefined	88	target 5' G U UUCAAC UG AAG G A 3' GACAGCA GA UU UAGU CUUC A UUGUUGU UU AG AUCA GAAG U miRNA 3' U UG G 5'	https://bibiserv.cebitec.uni-bielefeld.de/spool?id=bibiserv2_2025-04-03_110617_5ZbGF&name=BARD1::chr2:214792296-214792445(-)_Hsa-Mir-7-P4_5p_88.png&tool=rnahybrid&contenttype=image/png
FANCG	chr9:35078140-35078604(-)	Hsa-Mir-8-P1a_3p	464	23	-25	undefined	123	target 5' C U G UGA U 3' UC UCA ACCAGGU GGUAUUA AG AGU UGGUCCG UCAUAAU miRNA 3' C U AA 5'	https://bibiserv.cebitec.uni-bielefeld.de/spool?id=bibiserv2_2025-04-03_110617_5ZbGF&name=FANCG::chr9:35078140-35078604(-)_Hsa-Mir-8-P1a_3p_123.png&tool=rnahybrid&contenttype=image/png
BRIP1	chr17:61776562-61780839(-)	Hsa-Mir-8-P1a_3p	4277	23	-21.9	undefined	1463	target 5' U AAC CCAG U C 3' UCA UC GC CAGGCAGU AGU AG UG GUCCGUCA miRNA 3' C UAA UAAU 5'	https://bibiserv.cebitec.uni-bielefeld.de/spool?id=bibiserv2_2025-04-03_110617_5ZbGF&name=BRIP1::chr17:61776562-61780839(-)_Hsa-Mir-8-P1a_3p_1463.png&tool=rnahybrid&contenttype=image/png
VRK1	chr14:96853166-96855223(+)	Hsa-Mir-8-P1a_3p	2057	23	-21.9	undefined	1625	target 5' G G GUCUUCUACU GU C 3' CAUCAUUA CA GG GUG GUAGUAAU GU CC CAU miRNA 3' CA G GU AAU 5'	https://bibiserv.cebitec.uni-bielefeld.de/spool?id=bibiserv2_2025-04-03_110617_5ZbGF&name=VRK1::chr14:96853166-96855223(+)_Hsa-Mir-8-P1a_3p_1625.png&tool=rnahybrid&contenttype=image/png
FANCG	chr9:35077399-35078604(-)	Hsa-Mir-8-P1a_3p	1205	23	-25.6	undefined	538	target 5' A GUACUGGA CUGG G 3' UCAUCAU CAGGCGG GUUG AGUAGUA GUCCGUC UAAU miRNA 3' C AUG A 5'	https://bibiserv.cebitec.uni-bielefeld.de/spool?id=bibiserv2_2025-04-03_110617_5ZbGF&name=FANCG::chr9:35077399-35078604(-)_Hsa-Mir-8-P1a_3p_538.png&tool=rnahybrid&contenttype=image/png
TP53	chr17:7673339-7673534(-)	Hsa-Mir-8-P1a_3p	195	23	-23	undefined	101	target 5' C GG A 3' CAUCA GGGCAGUG GUAGU UCCGUCAU miRNA 3' CA AAUGG AAU 5'	https://bibiserv.cebitec.uni-bielefeld.de/spool?id=bibiserv2_2025-04-03_110617_5ZbGF&name=TP53::chr17:7673339-7673534(-)_Hsa-Mir-8-P1a_3p_101.png&tool=rnahybrid&contenttype=image/png
FANCG	chr9:35077399-35078343(-)	Hsa-Mir-8-P1a_3p	944	23	-25.6	undefined	277	target 5' A GUACUGGA CUGG G 3' UCAUCAU CAGGCGG GUUG AGUAGUA GUCCGUC UAAU miRNA 3' C AUG A 5'	https://bibiserv.cebitec.uni-bielefeld.de/spool?id=bibiserv2_2025-04-03_110617_5ZbGF&name=FANCG::chr9:35077399-35078343(-)_Hsa-Mir-8-P1a_3p_277.png&tool=rnahybrid&contenttype=image/png
CHEK2	chr22:28734402-28734727(-)	Hsa-Mir-8-P1a_3p	325	23	-21.7	undefined	60	target 5' U GCC U C C 3' UCA CA CCA GGCAG GUUA AGU GU GGU CCGUC UAAU miRNA 3' C A AAU A 5'	https://bibiserv.cebitec.uni-bielefeld.de/spool?id=bibiserv2_2025-04-03_110617_5ZbGF&name=CHEK2::chr22:28734402-28734727(-)_Hsa-Mir-8-P1a_3p_60.png&tool=rnahybrid&contenttype=image/png
FANCG	chr9:35078140-35078343(-)	Hsa-Mir-8-P1a_3p	203	23	-20.6	undefined	155	target 5' C UUGGGG U CU C 3' CGUC ACC GGC UGUUA GUAG UGG CCG AUAAU miRNA 3' CA UAA U UC 5'	https://bibiserv.cebitec.uni-bielefeld.de/spool?id=bibiserv2_2025-04-03_110617_5ZbGF&name=FANCG::chr9:35078140-35078343(-)_Hsa-Mir-8-P1a_3p_155.png&tool=rnahybrid&contenttype=image/png
FANCG	chr9:35078140-35078604(-)	Hsa-Mir-8-P1b_3p	464	23	-27.3	undefined	415	target 5' A UUGGGG CU C 3' CCGUC ACCUGGC UGUUA GGUAG UGGGCCG AUAAU miRNA 3' A UAA UC 5'	https://bibiserv.cebitec.uni-bielefeld.de/spool?id=bibiserv2_2025-04-03_110617_5ZbGF&name=FANCG::chr9:35078140-35078604(-)_Hsa-Mir-8-P1b_3p_415.png&tool=rnahybrid&contenttype=image/png
BRIP1	chr17:61776562-61780839(-)	Hsa-Mir-8-P1b_3p	4277	23	-25.4	undefined	247	target 5' A UAAUUUUU U 3' CCAU GCCCGGC GUAUU GGUA UGGGCCG CAUAA miRNA 3' A GUAA U U 5'	https://bibiserv.cebitec.uni-bielefeld.de/spool?id=bibiserv2_2025-04-03_110617_5ZbGF&name=BRIP1::chr17:61776562-61780839(-)_Hsa-Mir-8-P1b_3p_247.png&tool=rnahybrid&contenttype=image/png
VRK1	chr14:96853166-96855223(+)	Hsa-Mir-8-P1b_3p	2057	23	-22.1	undefined	1625	target 5' G GCAGUCUUCUA GU C 3' CAUCAUUA CUGG GUG GUAGUAAU GGCC CAU miRNA 3' AG G GU AAU 5'	https://bibiserv.cebitec.uni-bielefeld.de/spool?id=bibiserv2_2025-04-03_110617_5ZbGF&name=VRK1::chr14:96853166-96855223(+)_Hsa-Mir-8-P1b_3p_1625.png&tool=rnahybrid&contenttype=image/png
FANCG	chr9:35077399-35078604(-)	Hsa-Mir-8-P1b_3p	1205	23	-27.3	undefined	415	target 5' A UUGGGG CU C 3' CCGUC ACCUGGC UGUUA GGUAG UGGGCCG AUAAU miRNA 3' A UAA UC 5'	https://bibiserv.cebitec.uni-bielefeld.de/spool?id=bibiserv2_2025-04-03_110617_5ZbGF&name=FANCG::chr9:35077399-35078604(-)_Hsa-Mir-8-P1b_3p_415.png&tool=rnahybrid&contenttype=image/png
TP53	chr17:7673339-7673534(-)	Hsa-Mir-8-P1b_3p	195	23	-24.6	undefined	100	target 5' G GGG A 3' CCAUCA GGCAGUG GGUAGU CCGUCAU miRNA 3' A AAUGGG AAU 5'	https://bibiserv.cebitec.uni-bielefeld.de/spool?id=bibiserv2_2025-04-03_110617_5ZbGF&name=TP53::chr17:7673339-7673534(-)_Hsa-Mir-8-P1b_3p_100.png&tool=rnahybrid&contenttype=image/png
FANCG	chr9:35077399-35078343(-)	Hsa-Mir-8-P1b_3p	944	23	-27.3	undefined	154	target 5' A UUGGGG CU C 3' CCGUC ACCUGGC UGUUA GGUAG UGGGCCG AUAAU miRNA 3' A UAA UC 5'	https://bibiserv.cebitec.uni-bielefeld.de/spool?id=bibiserv2_2025-04-03_110617_5ZbGF&name=FANCG::chr9:35077399-35078343(-)_Hsa-Mir-8-P1b_3p_154.png&tool=rnahybrid&contenttype=image/png
FANCA	chr16:89764963-89765066(-)	Hsa-Mir-8-P1b_3p	103	23	-20.8	undefined	24	target 5' G GAG A C 3' UUC UCA GCCCG CAG AGG AGU UGGGC GUC miRNA 3' U AA C AUAAU 5'	https://bibiserv.cebitec.uni-bielefeld.de/spool?id=bibiserv2_2025-04-03_110617_5ZbGF&name=FANCA::chr16:89764963-89765066(-)_Hsa-Mir-8-P1b_3p_24.png&tool=rnahybrid&contenttype=image/png
POLE	chr12:132664415-132664462(-)	Hsa-Mir-8-P1b_3p	47	23	-20.7	undefined	13	target 5' C G AGA G U 3' UCCAU G UG CUGGCA AGGUA U AU GGCCGU miRNA 3' G A G CAUAAU 5'	https://bibiserv.cebitec.uni-bielefeld.de/spool?id=bibiserv2_2025-04-03_110617_5ZbGF&name=POLE::chr12:132664415-132664462(-)_Hsa-Mir-8-P1b_3p_13.png&tool=rnahybrid&contenttype=image/png
CHEK2	chr22:28734402-28734727(-)	Hsa-Mir-8-P1b_3p	325	23	-24.8	undefined	55	target 5' G UGU CA CAU C C 3' CC UCA GCCC GGCAG GUUA GG AGU UGGG CCGUC UAAU miRNA 3' A U AA A 5'	https://bibiserv.cebitec.uni-bielefeld.de/spool?id=bibiserv2_2025-04-03_110617_5ZbGF&name=CHEK2::chr22:28734402-28734727(-)_Hsa-Mir-8-P1b_3p_55.png&tool=rnahybrid&contenttype=image/png
BARD1	chr2:214792296-214792445(-)	Hsa-Mir-8-P1b_3p	149	23	-23.2	undefined	33	target 5' G GUG CAC CU A 3' UCCA UGUUA CCCGGC GG AGGU GUAAU GGGCCG UC miRNA 3' A AUAAU 5'	https://bibiserv.cebitec.uni-bielefeld.de/spool?id=bibiserv2_2025-04-03_110617_5ZbGF&name=BARD1::chr2:214792296-214792445(-)_Hsa-Mir-8-P1b_3p_33.png&tool=rnahybrid&contenttype=image/png
FANCG	chr9:35078140-35078343(-)	Hsa-Mir-8-P1b_3p	203	23	-27.3	undefined	154	target 5' A UUGGGG CU C 3' CCGUC ACCUGGC UGUUA GGUAG UGGGCCG AUAAU miRNA 3' A UAA UC 5'	https://bibiserv.cebitec.uni-bielefeld.de/spool?id=bibiserv2_2025-04-03_110617_5ZbGF&name=FANCG::chr9:35078140-35078343(-)_Hsa-Mir-8-P1b_3p_154.png&tool=rnahybrid&contenttype=image/png
PHC1	chr12:8921600-8921750(+)	Hsa-Mir-8-P1b_3p	150	23	-21.2	undefined	31	target 5' C GCCGAU A G 3' UCAUCA CCC G AGUGU GGUAGU GGG C UCAUA miRNA 3' A AAU C G AU 5'	https://bibiserv.cebitec.uni-bielefeld.de/spool?id=bibiserv2_2025-04-03_110617_5ZbGF&name=PHC1::chr12:8921600-8921750(+)_Hsa-Mir-8-P1b_3p_31.png&tool=rnahybrid&contenttype=image/png
FANCG	chr9:35078140-35078604(-)	Hsa-Mir-8-P2a_3p	464	23	-23.1	undefined	169	target 5' U GGAGA GAAA GU G 3' GCA G GCCAGA GUGU UGU C UGGUCU CACA miRNA 3' U AG AA GU AU 5'	https://bibiserv.cebitec.uni-bielefeld.de/spool?id=bibiserv2_2025-04-03_110617_5ZbGF&name=FANCG::chr9:35078140-35078604(-)_Hsa-Mir-8-P2a_3p_169.png&tool=rnahybrid&contenttype=image/png
BRIP1	chr17:61776562-61780839(-)	Hsa-Mir-8-P2a_3p	4277	23	-21.5	undefined	911	target 5' U UC C UGGAGUGCAGU G 3' GGC UGUUG CCAGGC GGUGU UUG GCAAU GGUCUG UCACA miRNA 3' UA AU 5'	https://bibiserv.cebitec.uni-bielefeld.de/spool?id=bibiserv2_2025-04-03_110617_5ZbGF&name=BRIP1::chr17:61776562-61780839(-)_Hsa-Mir-8-P2a_3p_911.png&tool=rnahybrid&contenttype=image/png
VRK1	chr14:96853166-96855223(+)	Hsa-Mir-8-P2a_3p	2057	23	-22.3	undefined	931	target 5' A AUACUAUUA G 3' GUUACU AGAUAGUGU CAAUGG UCUGUCACA miRNA 3' UUGUAG AU 5'	https://bibiserv.cebitec.uni-bielefeld.de/spool?id=bibiserv2_2025-04-03_110617_5ZbGF&name=VRK1::chr14:96853166-96855223(+)_Hsa-Mir-8-P2a_3p_931.png&tool=rnahybrid&contenttype=image/png
FANCG	chr9:35077399-35078604(-)	Hsa-Mir-8-P2a_3p	1205	23	-24.6	undefined	534	target 5' U AUCAUG GCGGCUGG G 3' AGCAUC UACUGGACAG GUUG UUGUAG AUGGUCUGUC CAAU miRNA 3' CA A 5'	https://bibiserv.cebitec.uni-bielefeld.de/spool?id=bibiserv2_2025-04-03_110617_5ZbGF&name=FANCG::chr9:35077399-35078604(-)_Hsa-Mir-8-P2a_3p_534.png&tool=rnahybrid&contenttype=image/png
TP53	chr17:7673339-7673534(-)	Hsa-Mir-8-P2a_3p	195	23	-23.7	undefined	92	target 5' G AUCAGG A 3' GGCAUU UGCC GGGCAGUG UUGUAG AUGG UCUGUCAC miRNA 3' CA AAU 5'	https://bibiserv.cebitec.uni-bielefeld.de/spool?id=bibiserv2_2025-04-03_110617_5ZbGF&name=TP53::chr17:7673339-7673534(-)_Hsa-Mir-8-P2a_3p_92.png&tool=rnahybrid&contenttype=image/png
FANCA	chr16:89778850-89778942(-)	Hsa-Mir-8-P2a_3p	92	23	-21.4	undefined	18	target 5' U GU G UU A 3' GA UUGU ACCAG GUGU UU AGCA UGGUC CACA miRNA 3' GU A UGU AU 5'	https://bibiserv.cebitec.uni-bielefeld.de/spool?id=bibiserv2_2025-04-03_110617_5ZbGF&name=FANCA::chr16:89778850-89778942(-)_Hsa-Mir-8-P2a_3p_18.png&tool=rnahybrid&contenttype=image/png
FANCG	chr9:35077399-35078343(-)	Hsa-Mir-8-P2a_3p	944	23	-24.6	undefined	273	target 5' U AUCAUG GCGGCUGG G 3' AGCAUC UACUGGACAG GUUG UUGUAG AUGGUCUGUC CAAU miRNA 3' CA A 5'	https://bibiserv.cebitec.uni-bielefeld.de/spool?id=bibiserv2_2025-04-03_110617_5ZbGF&name=FANCG::chr9:35077399-35078343(-)_Hsa-Mir-8-P2a_3p_273.png&tool=rnahybrid&contenttype=image/png
POLE	chr12:132664415-132664462(-)	Hsa-Mir-8-P2a_3p	47	23	-20.5	undefined	28	target 5' U C UC 3' GGCAUCGU UGCU ACAG UUGUAGCA AUGG UGUC miRNA 3' UC ACAAU 5'	https://bibiserv.cebitec.uni-bielefeld.de/spool?id=bibiserv2_2025-04-03_110617_5ZbGF&name=POLE::chr12:132664415-132664462(-)_Hsa-Mir-8-P2a_3p_28.png&tool=rnahybrid&contenttype=image/png
CHEK2	chr22:28734402-28734727(-)	Hsa-Mir-8-P2a_3p	325	23	-21.4	undefined	179	target 5' G C AGCU UUAG C 3' GACA UG CC AGACAGUGU UUGU GC GG UCUGUCACA miRNA 3' A AAU AU 5'	https://bibiserv.cebitec.uni-bielefeld.de/spool?id=bibiserv2_2025-04-03_110617_5ZbGF&name=CHEK2::chr22:28734402-28734727(-)_Hsa-Mir-8-P2a_3p_179.png&tool=rnahybrid&contenttype=image/png
BARD1	chr2:214792296-214792445(-)	Hsa-Mir-8-P2a_3p	149	23	-25.2	undefined	17	target 5' U GA UGUC G 3' GCAUUG ACUGGA CAGUGU UGUAGC UGGUCU GUCACA miRNA 3' U AA AU 5'	https://bibiserv.cebitec.uni-bielefeld.de/spool?id=bibiserv2_2025-04-03_110617_5ZbGF&name=BARD1::chr2:214792296-214792445(-)_Hsa-Mir-8-P2a_3p_17.png&tool=rnahybrid&contenttype=image/png
FANCG	chr9:35078140-35078343(-)	Hsa-Mir-8-P2a_3p	203	23	-20	undefined	169	target 5' U C G 3' GGC UUGUUACUAGA UUG AGCAAUGGUCU miRNA 3' U GUCACAAU 5'	https://bibiserv.cebitec.uni-bielefeld.de/spool?id=bibiserv2_2025-04-03_110617_5ZbGF&name=FANCG::chr9:35078140-35078343(-)_Hsa-Mir-8-P2a_3p_169.png&tool=rnahybrid&contenttype=image/png
PHC1	chr12:8921600-8921750(+)	Hsa-Mir-8-P2a_3p	150	23	-20.3	undefined	32	target 5' U AGCCGAUC GU A 3' CAUC CCAGA GUG GUAG GGUCU CAC miRNA 3' UU CAAU GU AAU 5'	https://bibiserv.cebitec.uni-bielefeld.de/spool?id=bibiserv2_2025-04-03_110617_5ZbGF&name=PHC1::chr12:8921600-8921750(+)_Hsa-Mir-8-P2a_3p_32.png&tool=rnahybrid&contenttype=image/png
FANCG	chr9:35078140-35078604(-)	Hsa-Mir-8-P2b_3p	464	23	-25.9	undefined	415	target 5' A GGGG U CU C 3' CCGUCUU ACC GGC UGUUA GGUAGAA UGG CUG ACAAU miRNA 3' C A U UC 5'	https://bibiserv.cebitec.uni-bielefeld.de/spool?id=bibiserv2_2025-04-03_110617_5ZbGF&name=FANCG::chr9:35078140-35078604(-)_Hsa-Mir-8-P2b_3p_415.png&tool=rnahybrid&contenttype=image/png
BRIP1	chr17:61776562-61780839(-)	Hsa-Mir-8-P2b_3p	4277	23	-26.8	undefined	1399	target 5' U G U 3' GCCAUUUU GCCAGAC CGGUAGAA UGGUCUG miRNA 3' A UCACAAU 5'	https://bibiserv.cebitec.uni-bielefeld.de/spool?id=bibiserv2_2025-04-03_110617_5ZbGF&name=BRIP1::chr17:61776562-61780839(-)_Hsa-Mir-8-P2b_3p_1399.png&tool=rnahybrid&contenttype=image/png
VRK1	chr14:96853166-96855223(+)	Hsa-Mir-8-P2b_3p	2057	23	-21.5	undefined	931	target 5' A A AUUA G 3' GUUA CU UACU AGAUAGUGU CGGU GA AUGG UCUGUCACA miRNA 3' A A AU 5'	https://bibiserv.cebitec.uni-bielefeld.de/spool?id=bibiserv2_2025-04-03_110617_5ZbGF&name=VRK1::chr14:96853166-96855223(+)_Hsa-Mir-8-P2b_3p_931.png&tool=rnahybrid&contenttype=image/png
FANCG	chr9:35077399-35078604(-)	Hsa-Mir-8-P2b_3p	1205	23	-25.9	undefined	415	target 5' A GGGG U CU C 3' CCGUCUU ACC GGC UGUUA GGUAGAA UGG CUG ACAAU miRNA 3' C A U UC 5'	https://bibiserv.cebitec.uni-bielefeld.de/spool?id=bibiserv2_2025-04-03_110617_5ZbGF&name=FANCG::chr9:35077399-35078604(-)_Hsa-Mir-8-P2b_3p_415.png&tool=rnahybrid&contenttype=image/png
TP53	chr17:7673339-7673534(-)	Hsa-Mir-8-P2b_3p	195	23	-24.5	undefined	99	target 5' U AGG A 3' GCCAUC GGGCAGUG CGGUAG UCUGUCAC miRNA 3' AAAUGG AAU 5'	https://bibiserv.cebitec.uni-bielefeld.de/spool?id=bibiserv2_2025-04-03_110617_5ZbGF&name=TP53::chr17:7673339-7673534(-)_Hsa-Mir-8-P2b_3p_99.png&tool=rnahybrid&contenttype=image/png
FANCA	chr16:89778850-89778942(-)	Hsa-Mir-8-P2b_3p	92	23	-20.3	undefined	14	target 5' U GAG GUG UU A 3' CCAU UUU ACCAG GUGU GGUA GAA UGGUC CACA miRNA 3' C A UGU AU 5'	https://bibiserv.cebitec.uni-bielefeld.de/spool?id=bibiserv2_2025-04-03_110617_5ZbGF&name=FANCA::chr16:89778850-89778942(-)_Hsa-Mir-8-P2b_3p_14.png&tool=rnahybrid&contenttype=image/png
FANCG	chr9:35077399-35078343(-)	Hsa-Mir-8-P2b_3p	944	23	-25.9	undefined	154	target 5' A GGGG U CU C 3' CCGUCUU ACC GGC UGUUA GGUAGAA UGG CUG ACAAU miRNA 3' C A U UC 5'	https://bibiserv.cebitec.uni-bielefeld.de/spool?id=bibiserv2_2025-04-03_110617_5ZbGF&name=FANCG::chr9:35077399-35078343(-)_Hsa-Mir-8-P2b_3p_154.png&tool=rnahybrid&contenttype=image/png
CHEK2	chr22:28734402-28734727(-)	Hsa-Mir-8-P2b_3p	325	23	-21.3	undefined	169	target 5' U GC GGGAC GAGCUCCUUAG C 3' CCA UCU ACU AGACAGUGU GGU AGA UGG UCUGUCACA miRNA 3' C AA AU 5'	https://bibiserv.cebitec.uni-bielefeld.de/spool?id=bibiserv2_2025-04-03_110617_5ZbGF&name=CHEK2::chr22:28734402-28734727(-)_Hsa-Mir-8-P2b_3p_169.png&tool=rnahybrid&contenttype=image/png
BARD1	chr2:214792296-214792445(-)	Hsa-Mir-8-P2b_3p	149	23	-20.3	undefined	18	target 5' G GGA UGUC G 3' CAUU ACUGGA CAGUGU GUAG UGGUCU GUCACA miRNA 3' CG AAA AU 5'	https://bibiserv.cebitec.uni-bielefeld.de/spool?id=bibiserv2_2025-04-03_110617_5ZbGF&name=BARD1::chr2:214792296-214792445(-)_Hsa-Mir-8-P2b_3p_18.png&tool=rnahybrid&contenttype=image/png
FANCG	chr9:35078140-35078343(-)	Hsa-Mir-8-P2b_3p	203	23	-25.9	undefined	154	target 5' A GGGG U CU C 3' CCGUCUU ACC GGC UGUUA GGUAGAA UGG CUG ACAAU miRNA 3' C A U UC 5'	https://bibiserv.cebitec.uni-bielefeld.de/spool?id=bibiserv2_2025-04-03_110617_5ZbGF&name=FANCG::chr9:35078140-35078343(-)_Hsa-Mir-8-P2b_3p_154.png&tool=rnahybrid&contenttype=image/png
PHC1	chr12:8921600-8921750(+)	Hsa-Mir-8-P2b_3p	150	23	-23	undefined	37	target 5' A G GU A 3' GCC AUC CCAGA GUG CGG UAG GGUCU CAC miRNA 3' AAAU GU AAU 5'	https://bibiserv.cebitec.uni-bielefeld.de/spool?id=bibiserv2_2025-04-03_110617_5ZbGF&name=PHC1::chr12:8921600-8921750(+)_Hsa-Mir-8-P2b_3p_37.png&tool=rnahybrid&contenttype=image/png
FANCG	chr9:35078140-35078604(-)	Hsa-Mir-8-P3a_3p	464	22	-22.1	undefined	177	target 5' A AAA GU G 3' GG GCCAGA GUGU CC UGGUCU CAUA miRNA 3' UG AAAA GU AU 5'	https://bibiserv.cebitec.uni-bielefeld.de/spool?id=bibiserv2_2025-04-03_110617_5ZbGF&name=FANCG::chr9:35078140-35078604(-)_Hsa-Mir-8-P3a_3p_177.png&tool=rnahybrid&contenttype=image/png
BRIP1	chr17:61776562-61780839(-)	Hsa-Mir-8-P3a_3p	4277	22	-21.3	undefined	1227	target 5' A CUCUGUCAC UGG C 3' GGUUUUG CCAGAC AGUG CCAAAAU GGUCUG UCAU miRNA 3' UG AAU 5'	https://bibiserv.cebitec.uni-bielefeld.de/spool?id=bibiserv2_2025-04-03_110617_5ZbGF&name=BRIP1::chr17:61776562-61780839(-)_Hsa-Mir-8-P3a_3p_1227.png&tool=rnahybrid&contenttype=image/png
FANCG	chr9:35077399-35078604(-)	Hsa-Mir-8-P3a_3p	1205	22	-22.1	undefined	177	target 5' A AAA GU G 3' GG GCCAGA GUGU CC UGGUCU CAUA miRNA 3' UG AAAA GU AU 5'	https://bibiserv.cebitec.uni-bielefeld.de/spool?id=bibiserv2_2025-04-03_110617_5ZbGF&name=FANCG::chr9:35077399-35078604(-)_Hsa-Mir-8-P3a_3p_177.png&tool=rnahybrid&contenttype=image/png
TP53	chr17:7673339-7673534(-)	Hsa-Mir-8-P3a_3p	195	22	-22	undefined	89	target 5' U GGCA AUCAGG A 3' UGG UUUGCC GGGCAGUG GCC AAAUGG UCUGUCAU miRNA 3' U A AAU 5'	https://bibiserv.cebitec.uni-bielefeld.de/spool?id=bibiserv2_2025-04-03_110617_5ZbGF&name=TP53::chr17:7673339-7673534(-)_Hsa-Mir-8-P3a_3p_89.png&tool=rnahybrid&contenttype=image/png
FANCG	chr9:35078140-35078604(-)	Hsa-Mir-9-P1_5p	464	23	-22.3	undefined	165	target 5' G C G GGAA U 3' UC UGCAG AGA AGCCAGAG AG AUGUC UCU UUGGUUUC miRNA 3' U GA A U 5'	https://bibiserv.cebitec.uni-bielefeld.de/spool?id=bibiserv2_2025-04-03_110617_5ZbGF&name=FANCG::chr9:35078140-35078604(-)_Hsa-Mir-9-P1_5p_165.png&tool=rnahybrid&contenttype=image/png
BRIP1	chr17:61776562-61780839(-)	Hsa-Mir-9-P1_5p	4277	23	-23.4	undefined	2278	target 5' G U G 3' UUGUGCAGCUGGAU CU AGUAUGUCGAUCUA GG miRNA 3' UU UUUCU 5'	https://bibiserv.cebitec.uni-bielefeld.de/spool?id=bibiserv2_2025-04-03_110617_5ZbGF&name=BRIP1::chr17:61776562-61780839(-)_Hsa-Mir-9-P1_5p_2278.png&tool=rnahybrid&contenttype=image/png
VRK1	chr14:96853166-96855223(+)	Hsa-Mir-9-P1_5p	2057	23	-22	undefined	1244	target 5' U U UC C 3' GUAUG GCUAGA UAGCCA UAUGU CGAUCU AUUGGU miRNA 3' AG UUCU 5'	https://bibiserv.cebitec.uni-bielefeld.de/spool?id=bibiserv2_2025-04-03_110617_5ZbGF&name=VRK1::chr14:96853166-96855223(+)_Hsa-Mir-9-P1_5p_1244.png&tool=rnahybrid&contenttype=image/png
FANCG	chr9:35077399-35078604(-)	Hsa-Mir-9-P1_5p	1205	23	-25.8	undefined	796	target 5' C C A A 3' UGCAG CUGGGUGAC GAGGG AUGUC GAUCUAUUG UUUCU miRNA 3' AGU G 5'	https://bibiserv.cebitec.uni-bielefeld.de/spool?id=bibiserv2_2025-04-03_110617_5ZbGF&name=FANCG::chr9:35077399-35078604(-)_Hsa-Mir-9-P1_5p_796.png&tool=rnahybrid&contenttype=image/png
TP53	chr17:7673339-7673534(-)	Hsa-Mir-9-P1_5p	195	23	-21.1	undefined	103	target 5' A GGGG C U C 3' UCA GCAGU GAUG C CAAAGA AGU UGUCG CUAU G GUUUCU miRNA 3' A AU U 5'	https://bibiserv.cebitec.uni-bielefeld.de/spool?id=bibiserv2_2025-04-03_110617_5ZbGF&name=TP53::chr17:7673339-7673534(-)_Hsa-Mir-9-P1_5p_103.png&tool=rnahybrid&contenttype=image/png
FANCG	chr9:35077399-35078343(-)	Hsa-Mir-9-P1_5p	944	23	-25.8	undefined	535	target 5' C C A A 3' UGCAG CUGGGUGAC GAGGG AUGUC GAUCUAUUG UUUCU miRNA 3' AGU G 5'	https://bibiserv.cebitec.uni-bielefeld.de/spool?id=bibiserv2_2025-04-03_110617_5ZbGF&name=FANCG::chr9:35077399-35078343(-)_Hsa-Mir-9-P1_5p_535.png&tool=rnahybrid&contenttype=image/png
FANCG	chr9:35078140-35078343(-)	Hsa-Mir-9-P1_5p	203	23	-20.1	undefined	11	target 5' A GGA A GC GUU A 3' CA GCAGC GGG CCAG GGA GU UGUCG UCU GGUU UCU miRNA 3' A A A AUU 5'	https://bibiserv.cebitec.uni-bielefeld.de/spool?id=bibiserv2_2025-04-03_110617_5ZbGF&name=FANCG::chr9:35078140-35078343(-)_Hsa-Mir-9-P1_5p_11.png&tool=rnahybrid&contenttype=image/png
PHC1	chr12:8921600-8921750(+)	Hsa-Mir-9-P1_5p	150	23	-20.3	undefined	31	target 5' C C C U 3' UCAU CAGC GAU CCAGAG AGUA GUCG CUA GGUUUC miRNA 3' U AU UU U 5'	https://bibiserv.cebitec.uni-bielefeld.de/spool?id=bibiserv2_2025-04-03_110617_5ZbGF&name=PHC1::chr12:8921600-8921750(+)_Hsa-Mir-9-P1_5p_31.png&tool=rnahybrid&contenttype=image/png
FANCG	chr9:35078140-35078604(-)	Hsa-Mir-9-P2_5p	464	23	-22.3	undefined	165	target 5' G C G GGAA U 3' UC UGCAG AGA AGCCAGAG AG AUGUC UCU UUGGUUUC miRNA 3' U GA A U 5'	https://bibiserv.cebitec.uni-bielefeld.de/spool?id=bibiserv2_2025-04-03_110617_5ZbGF&name=FANCG::chr9:35078140-35078604(-)_Hsa-Mir-9-P2_5p_165.png&tool=rnahybrid&contenttype=image/png
BRIP1	chr17:61776562-61780839(-)	Hsa-Mir-9-P2_5p	4277	23	-23.4	undefined	2278	target 5' G U G 3' UUGUGCAGCUGGAU CU AGUAUGUCGAUCUA GG miRNA 3' UU UUUCU 5'	https://bibiserv.cebitec.uni-bielefeld.de/spool?id=bibiserv2_2025-04-03_110617_5ZbGF&name=BRIP1::chr17:61776562-61780839(-)_Hsa-Mir-9-P2_5p_2278.png&tool=rnahybrid&contenttype=image/png
VRK1	chr14:96853166-96855223(+)	Hsa-Mir-9-P2_5p	2057	23	-22	undefined	1244	target 5' U U UC C 3' GUAUG GCUAGA UAGCCA UAUGU CGAUCU AUUGGU miRNA 3' AG UUCU 5'	https://bibiserv.cebitec.uni-bielefeld.de/spool?id=bibiserv2_2025-04-03_110617_5ZbGF&name=VRK1::chr14:96853166-96855223(+)_Hsa-Mir-9-P2_5p_1244.png&tool=rnahybrid&contenttype=image/png
FANCG	chr9:35077399-35078604(-)	Hsa-Mir-9-P2_5p	1205	23	-25.8	undefined	796	target 5' C C A A 3' UGCAG CUGGGUGAC GAGGG AUGUC GAUCUAUUG UUUCU miRNA 3' AGU G 5'	https://bibiserv.cebitec.uni-bielefeld.de/spool?id=bibiserv2_2025-04-03_110617_5ZbGF&name=FANCG::chr9:35077399-35078604(-)_Hsa-Mir-9-P2_5p_796.png&tool=rnahybrid&contenttype=image/png
TP53	chr17:7673339-7673534(-)	Hsa-Mir-9-P2_5p	195	23	-21.1	undefined	103	target 5' A GGGG C U C 3' UCA GCAGU GAUG C CAAAGA AGU UGUCG CUAU G GUUUCU miRNA 3' A AU U 5'	https://bibiserv.cebitec.uni-bielefeld.de/spool?id=bibiserv2_2025-04-03_110617_5ZbGF&name=TP53::chr17:7673339-7673534(-)_Hsa-Mir-9-P2_5p_103.png&tool=rnahybrid&contenttype=image/png
FANCG	chr9:35077399-35078343(-)	Hsa-Mir-9-P2_5p	944	23	-25.8	undefined	535	target 5' C C A A 3' UGCAG CUGGGUGAC GAGGG AUGUC GAUCUAUUG UUUCU miRNA 3' AGU G 5'	https://bibiserv.cebitec.uni-bielefeld.de/spool?id=bibiserv2_2025-04-03_110617_5ZbGF&name=FANCG::chr9:35077399-35078343(-)_Hsa-Mir-9-P2_5p_535.png&tool=rnahybrid&contenttype=image/png
FANCG	chr9:35078140-35078343(-)	Hsa-Mir-9-P2_5p	203	23	-20.1	undefined	11	target 5' A GGA A GC GUU A 3' CA GCAGC GGG CCAG GGA GU UGUCG UCU GGUU UCU miRNA 3' A A A AUU 5'	https://bibiserv.cebitec.uni-bielefeld.de/spool?id=bibiserv2_2025-04-03_110617_5ZbGF&name=FANCG::chr9:35078140-35078343(-)_Hsa-Mir-9-P2_5p_11.png&tool=rnahybrid&contenttype=image/png
PHC1	chr12:8921600-8921750(+)	Hsa-Mir-9-P2_5p	150	23	-20.3	undefined	31	target 5' C C C U 3' UCAU CAGC GAU CCAGAG AGUA GUCG CUA GGUUUC miRNA 3' U AU UU U 5'	https://bibiserv.cebitec.uni-bielefeld.de/spool?id=bibiserv2_2025-04-03_110617_5ZbGF&name=PHC1::chr12:8921600-8921750(+)_Hsa-Mir-9-P2_5p_31.png&tool=rnahybrid&contenttype=image/png
FANCG	chr9:35078140-35078604(-)	Hsa-Mir-9-P3_5p	464	23	-22.3	undefined	165	target 5' G C G GGAA U 3' UC UGCAG AGA AGCCAGAG AG AUGUC UCU UUGGUUUC miRNA 3' U GA A U 5'	https://bibiserv.cebitec.uni-bielefeld.de/spool?id=bibiserv2_2025-04-03_110617_5ZbGF&name=FANCG::chr9:35078140-35078604(-)_Hsa-Mir-9-P3_5p_165.png&tool=rnahybrid&contenttype=image/png
BRIP1	chr17:61776562-61780839(-)	Hsa-Mir-9-P3_5p	4277	23	-23.4	undefined	2278	target 5' G U G 3' UUGUGCAGCUGGAU CU AGUAUGUCGAUCUA GG miRNA 3' UU UUUCU 5'	https://bibiserv.cebitec.uni-bielefeld.de/spool?id=bibiserv2_2025-04-03_110617_5ZbGF&name=BRIP1::chr17:61776562-61780839(-)_Hsa-Mir-9-P3_5p_2278.png&tool=rnahybrid&contenttype=image/png
VRK1	chr14:96853166-96855223(+)	Hsa-Mir-9-P3_5p	2057	23	-22	undefined	1244	target 5' U U UC C 3' GUAUG GCUAGA UAGCCA UAUGU CGAUCU AUUGGU miRNA 3' AG UUCU 5'	https://bibiserv.cebitec.uni-bielefeld.de/spool?id=bibiserv2_2025-04-03_110617_5ZbGF&name=VRK1::chr14:96853166-96855223(+)_Hsa-Mir-9-P3_5p_1244.png&tool=rnahybrid&contenttype=image/png
FANCG	chr9:35077399-35078604(-)	Hsa-Mir-9-P3_5p	1205	23	-25.8	undefined	796	target 5' C C A A 3' UGCAG CUGGGUGAC GAGGG AUGUC GAUCUAUUG UUUCU miRNA 3' AGU G 5'	https://bibiserv.cebitec.uni-bielefeld.de/spool?id=bibiserv2_2025-04-03_110617_5ZbGF&name=FANCG::chr9:35077399-35078604(-)_Hsa-Mir-9-P3_5p_796.png&tool=rnahybrid&contenttype=image/png
TP53	chr17:7673339-7673534(-)	Hsa-Mir-9-P3_5p	195	23	-21.1	undefined	103	target 5' A GGGG C U C 3' UCA GCAGU GAUG C CAAAGA AGU UGUCG CUAU G GUUUCU miRNA 3' A AU U 5'	https://bibiserv.cebitec.uni-bielefeld.de/spool?id=bibiserv2_2025-04-03_110617_5ZbGF&name=TP53::chr17:7673339-7673534(-)_Hsa-Mir-9-P3_5p_103.png&tool=rnahybrid&contenttype=image/png
FANCG	chr9:35077399-35078343(-)	Hsa-Mir-9-P3_5p	944	23	-25.8	undefined	535	target 5' C C A A 3' UGCAG CUGGGUGAC GAGGG AUGUC GAUCUAUUG UUUCU miRNA 3' AGU G 5'	https://bibiserv.cebitec.uni-bielefeld.de/spool?id=bibiserv2_2025-04-03_110617_5ZbGF&name=FANCG::chr9:35077399-35078343(-)_Hsa-Mir-9-P3_5p_535.png&tool=rnahybrid&contenttype=image/png
FANCG	chr9:35078140-35078343(-)	Hsa-Mir-9-P3_5p	203	23	-20.1	undefined	11	target 5' A GGA A GC GUU A 3' CA GCAGC GGG CCAG GGA GU UGUCG UCU GGUU UCU miRNA 3' A A A AUU 5'	https://bibiserv.cebitec.uni-bielefeld.de/spool?id=bibiserv2_2025-04-03_110617_5ZbGF&name=FANCG::chr9:35078140-35078343(-)_Hsa-Mir-9-P3_5p_11.png&tool=rnahybrid&contenttype=image/png
PHC1	chr12:8921600-8921750(+)	Hsa-Mir-9-P3_5p	150	23	-20.3	undefined	31	target 5' C C C U 3' UCAU CAGC GAU CCAGAG AGUA GUCG CUA GGUUUC miRNA 3' U AU UU U 5'	https://bibiserv.cebitec.uni-bielefeld.de/spool?id=bibiserv2_2025-04-03_110617_5ZbGF&name=PHC1::chr12:8921600-8921750(+)_Hsa-Mir-9-P3_5p_31.png&tool=rnahybrid&contenttype=image/png
FANCG	chr9:35078140-35078604(-)	Hsa-Mir-10-P1b-v1_5p	464	22	-21.9	undefined	280	target 5' A GGCCCA GGA G 3' GCAGG GGUU ACAGGG UGUUU CCAA UGUCCC miRNA 3' AAG GA AU 5'	https://bibiserv.cebitec.uni-bielefeld.de/spool?id=bibiserv2_2025-04-03_110617_5ZbGF&name=FANCG::chr9:35078140-35078604(-)_Hsa-Mir-10-P1b-v1_5p_280.png&tool=rnahybrid&contenttype=image/png
BRIP1	chr17:61776562-61780839(-)	Hsa-Mir-10-P1b-v1_5p	4277	22	-24.3	undefined	1125	target 5' C GUG GA C A 3' CAAA UUGG UUACAGG GUG GUUU AGCC GAUGUCC CAU miRNA 3' U A AA 5'	https://bibiserv.cebitec.uni-bielefeld.de/spool?id=bibiserv2_2025-04-03_110617_5ZbGF&name=BRIP1::chr17:61776562-61780839(-)_Hsa-Mir-10-P1b-v1_5p_1125.png&tool=rnahybrid&contenttype=image/png
VRK1	chr14:96853166-96855223(+)	Hsa-Mir-10-P1b-v1_5p	2057	22	-21.9	undefined	1633	target 5' A U U 3' GCAG UC UUCUAC GGGUG UGUU AG AAGAUG CCCAU miRNA 3' UA CC U 5'	https://bibiserv.cebitec.uni-bielefeld.de/spool?id=bibiserv2_2025-04-03_110617_5ZbGF&name=VRK1::chr14:96853166-96855223(+)_Hsa-Mir-10-P1b-v1_5p_1633.png&tool=rnahybrid&contenttype=image/png
FANCG	chr9:35077399-35078604(-)	Hsa-Mir-10-P1b-v1_5p	1205	22	-21.9	undefined	280	target 5' A GGCCCA GGA G 3' GCAGG GGUU ACAGGG UGUUU CCAA UGUCCC miRNA 3' AAG GA AU 5'	https://bibiserv.cebitec.uni-bielefeld.de/spool?id=bibiserv2_2025-04-03_110617_5ZbGF&name=FANCG::chr9:35077399-35078604(-)_Hsa-Mir-10-P1b-v1_5p_280.png&tool=rnahybrid&contenttype=image/png
FANCG	chr9:35077399-35078343(-)	Hsa-Mir-10-P1b-v1_5p	944	22	-21.9	undefined	19	target 5' A GGCCCA GGA G 3' GCAGG GGUU ACAGGG UGUUU CCAA UGUCCC miRNA 3' AAG GA AU 5'	https://bibiserv.cebitec.uni-bielefeld.de/spool?id=bibiserv2_2025-04-03_110617_5ZbGF&name=FANCG::chr9:35077399-35078343(-)_Hsa-Mir-10-P1b-v1_5p_19.png&tool=rnahybrid&contenttype=image/png
FANCG	chr9:35078140-35078343(-)	Hsa-Mir-10-P1b-v1_5p	203	22	-21.9	undefined	19	target 5' A GGCCCA GGA G 3' GCAGG GGUU ACAGGG UGUUU CCAA UGUCCC miRNA 3' AAG GA AU 5'	https://bibiserv.cebitec.uni-bielefeld.de/spool?id=bibiserv2_2025-04-03_110617_5ZbGF&name=FANCG::chr9:35078140-35078343(-)_Hsa-Mir-10-P1b-v1_5p_19.png&tool=rnahybrid&contenttype=image/png
FANCG	chr9:35078140-35078604(-)	Hsa-Mir-10-P1b-v2_5p	464	22	-22.6	undefined	280	target 5' A GGCCCA GGA G 3' GCAGG GGUU ACAGGG UGUUU CCAA UGUCCC miRNA 3' G AAG GA A 5'	https://bibiserv.cebitec.uni-bielefeld.de/spool?id=bibiserv2_2025-04-03_110617_5ZbGF&name=FANCG::chr9:35078140-35078604(-)_Hsa-Mir-10-P1b-v2_5p_280.png&tool=rnahybrid&contenttype=image/png
BRIP1	chr17:61776562-61780839(-)	Hsa-Mir-10-P1b-v2_5p	4277	22	-23.2	undefined	1125	target 5' C GUG GA C G 3' CAAA UUGG UUACAGG GU GUUU AGCC GAUGUCC CA miRNA 3' GU A AA 5'	https://bibiserv.cebitec.uni-bielefeld.de/spool?id=bibiserv2_2025-04-03_110617_5ZbGF&name=BRIP1::chr17:61776562-61780839(-)_Hsa-Mir-10-P1b-v2_5p_1125.png&tool=rnahybrid&contenttype=image/png
VRK1	chr14:96853166-96855223(+)	Hsa-Mir-10-P1b-v2_5p	2057	22	-21.7	undefined	1633	target 5' A U G 3' GCAG UC UUCUAC GGGU UGUU AG AAGAUG CCCA miRNA 3' G UA CC U 5'	https://bibiserv.cebitec.uni-bielefeld.de/spool?id=bibiserv2_2025-04-03_110617_5ZbGF&name=VRK1::chr14:96853166-96855223(+)_Hsa-Mir-10-P1b-v2_5p_1633.png&tool=rnahybrid&contenttype=image/png
FANCG	chr9:35077399-35078604(-)	Hsa-Mir-10-P1b-v2_5p	1205	22	-22.6	undefined	280	target 5' A GGCCCA GGA G 3' GCAGG GGUU ACAGGG UGUUU CCAA UGUCCC miRNA 3' G AAG GA A 5'	https://bibiserv.cebitec.uni-bielefeld.de/spool?id=bibiserv2_2025-04-03_110617_5ZbGF&name=FANCG::chr9:35077399-35078604(-)_Hsa-Mir-10-P1b-v2_5p_280.png&tool=rnahybrid&contenttype=image/png
FANCG	chr9:35077399-35078343(-)	Hsa-Mir-10-P1b-v2_5p	944	22	-22.6	undefined	19	target 5' A GGCCCA GGA G 3' GCAGG GGUU ACAGGG UGUUU CCAA UGUCCC miRNA 3' G AAG GA A 5'	https://bibiserv.cebitec.uni-bielefeld.de/spool?id=bibiserv2_2025-04-03_110617_5ZbGF&name=FANCG::chr9:35077399-35078343(-)_Hsa-Mir-10-P1b-v2_5p_19.png&tool=rnahybrid&contenttype=image/png
FANCG	chr9:35078140-35078343(-)	Hsa-Mir-10-P1b-v2_5p	203	22	-22.6	undefined	19	target 5' A GGCCCA GGA G 3' GCAGG GGUU ACAGGG UGUUU CCAA UGUCCC miRNA 3' G AAG GA A 5'	https://bibiserv.cebitec.uni-bielefeld.de/spool?id=bibiserv2_2025-04-03_110617_5ZbGF&name=FANCG::chr9:35078140-35078343(-)_Hsa-Mir-10-P1b-v2_5p_19.png&tool=rnahybrid&contenttype=image/png
FANCG	chr9:35078140-35078604(-)	Hsa-Mir-10-P1c-v1_5p	464	22	-22.3	undefined	280	target 5' A GGCCCAGG G 3' GCAGG UUGGA ACAGGG UGUUU AGCCU UGUCCC miRNA 3' A AGA AU 5'	https://bibiserv.cebitec.uni-bielefeld.de/spool?id=bibiserv2_2025-04-03_110617_5ZbGF&name=FANCG::chr9:35078140-35078604(-)_Hsa-Mir-10-P1c-v1_5p_280.png&tool=rnahybrid&contenttype=image/png
BRIP1	chr17:61776562-61780839(-)	Hsa-Mir-10-P1c-v1_5p	4277	22	-24.2	undefined	1125	target 5' C GUG A C A 3' CAAA UUGGG UUACAGG GUG GUUU AGCCU GAUGUCC CAU miRNA 3' U A A 5'	https://bibiserv.cebitec.uni-bielefeld.de/spool?id=bibiserv2_2025-04-03_110617_5ZbGF&name=BRIP1::chr17:61776562-61780839(-)_Hsa-Mir-10-P1c-v1_5p_1125.png&tool=rnahybrid&contenttype=image/png
VRK1	chr14:96853166-96855223(+)	Hsa-Mir-10-P1c-v1_5p	2057	22	-21.7	undefined	1908	target 5' U U AAUUGUUU A U 3' GCA UUUGGAUCUA GG GUG UGU AAGCCUAGAU CC CAU miRNA 3' UU GU 5'	https://bibiserv.cebitec.uni-bielefeld.de/spool?id=bibiserv2_2025-04-03_110617_5ZbGF&name=VRK1::chr14:96853166-96855223(+)_Hsa-Mir-10-P1c-v1_5p_1908.png&tool=rnahybrid&contenttype=image/png
FANCG	chr9:35077399-35078604(-)	Hsa-Mir-10-P1c-v1_5p	1205	22	-22.5	undefined	1028	target 5' A G GAAA C 3' GAAUU GGG CUACAGG UUUAA CCU GAUGUCC miRNA 3' UG G A CAU 5'	https://bibiserv.cebitec.uni-bielefeld.de/spool?id=bibiserv2_2025-04-03_110617_5ZbGF&name=FANCG::chr9:35077399-35078604(-)_Hsa-Mir-10-P1c-v1_5p_1028.png&tool=rnahybrid&contenttype=image/png
FANCG	chr9:35077399-35078343(-)	Hsa-Mir-10-P1c-v1_5p	944	22	-22.5	undefined	767	target 5' A G GAAA C 3' GAAUU GGG CUACAGG UUUAA CCU GAUGUCC miRNA 3' UG G A CAU 5'	https://bibiserv.cebitec.uni-bielefeld.de/spool?id=bibiserv2_2025-04-03_110617_5ZbGF&name=FANCG::chr9:35077399-35078343(-)_Hsa-Mir-10-P1c-v1_5p_767.png&tool=rnahybrid&contenttype=image/png
CHEK2	chr22:28734402-28734727(-)	Hsa-Mir-10-P1c-v1_5p	325	22	-21.8	undefined	14	target 5' G G G UG C 3' GGA UCGGAU U AGG UUU AGCCUA A UCC miRNA 3' UG A G UG CAU 5'	https://bibiserv.cebitec.uni-bielefeld.de/spool?id=bibiserv2_2025-04-03_110617_5ZbGF&name=CHEK2::chr22:28734402-28734727(-)_Hsa-Mir-10-P1c-v1_5p_14.png&tool=rnahybrid&contenttype=image/png
FANCG	chr9:35078140-35078343(-)	Hsa-Mir-10-P1c-v1_5p	203	22	-22.3	undefined	19	target 5' A GGCCCAGG G 3' GCAGG UUGGA ACAGGG UGUUU AGCCU UGUCCC miRNA 3' A AGA AU 5'	https://bibiserv.cebitec.uni-bielefeld.de/spool?id=bibiserv2_2025-04-03_110617_5ZbGF&name=FANCG::chr9:35078140-35078343(-)_Hsa-Mir-10-P1c-v1_5p_19.png&tool=rnahybrid&contenttype=image/png
FANCG	chr9:35078140-35078604(-)	Hsa-Mir-10-P1c-v2_5p	464	22	-23	undefined	280	target 5' A GGCCCAGG G 3' GCAGG UUGGA ACAGGG UGUUU AGCCU UGUCCC miRNA 3' G A AGA A 5'	https://bibiserv.cebitec.uni-bielefeld.de/spool?id=bibiserv2_2025-04-03_110617_5ZbGF&name=FANCG::chr9:35078140-35078604(-)_Hsa-Mir-10-P1c-v2_5p_280.png&tool=rnahybrid&contenttype=image/png
BRIP1	chr17:61776562-61780839(-)	Hsa-Mir-10-P1c-v2_5p	4277	22	-23.1	undefined	1125	target 5' C GUG A C G 3' CAAA UUGGG UUACAGG GU GUUU AGCCU GAUGUCC CA miRNA 3' GU A A 5'	https://bibiserv.cebitec.uni-bielefeld.de/spool?id=bibiserv2_2025-04-03_110617_5ZbGF&name=BRIP1::chr17:61776562-61780839(-)_Hsa-Mir-10-P1c-v2_5p_1125.png&tool=rnahybrid&contenttype=image/png
VRK1	chr14:96853166-96855223(+)	Hsa-Mir-10-P1c-v2_5p	2057	22	-21.5	undefined	1908	target 5' U U AAUUGUUU A G 3' GCA UUUGGAUCUA GG GU UGU AAGCCUAGAU CC CA miRNA 3' G UU GU 5'	https://bibiserv.cebitec.uni-bielefeld.de/spool?id=bibiserv2_2025-04-03_110617_5ZbGF&name=VRK1::chr14:96853166-96855223(+)_Hsa-Mir-10-P1c-v2_5p_1908.png&tool=rnahybrid&contenttype=image/png
FANCG	chr9:35077399-35078604(-)	Hsa-Mir-10-P1c-v2_5p	1205	22	-23	undefined	280	target 5' A GGCCCAGG G 3' GCAGG UUGGA ACAGGG UGUUU AGCCU UGUCCC miRNA 3' G A AGA A 5'	https://bibiserv.cebitec.uni-bielefeld.de/spool?id=bibiserv2_2025-04-03_110617_5ZbGF&name=FANCG::chr9:35077399-35078604(-)_Hsa-Mir-10-P1c-v2_5p_280.png&tool=rnahybrid&contenttype=image/png
TP53	chr17:7673339-7673534(-)	Hsa-Mir-10-P1c-v2_5p	195	22	-20.2	undefined	84	target 5' U GCA CAUC G 3' GCAA UUGGG UUUGC AGGG UGUU AGCCU AGAUG UCCC miRNA 3' G UA A 5'	https://bibiserv.cebitec.uni-bielefeld.de/spool?id=bibiserv2_2025-04-03_110617_5ZbGF&name=TP53::chr17:7673339-7673534(-)_Hsa-Mir-10-P1c-v2_5p_84.png&tool=rnahybrid&contenttype=image/png
FANCG	chr9:35077399-35078343(-)	Hsa-Mir-10-P1c-v2_5p	944	22	-23	undefined	19	target 5' A GGCCCAGG G 3' GCAGG UUGGA ACAGGG UGUUU AGCCU UGUCCC miRNA 3' G A AGA A 5'	https://bibiserv.cebitec.uni-bielefeld.de/spool?id=bibiserv2_2025-04-03_110617_5ZbGF&name=FANCG::chr9:35077399-35078343(-)_Hsa-Mir-10-P1c-v2_5p_19.png&tool=rnahybrid&contenttype=image/png
CHEK2	chr22:28734402-28734727(-)	Hsa-Mir-10-P1c-v2_5p	325	22	-22	undefined	12	target 5' U G G UG C 3' CG GAG UCGGAU U AGG GU UUU AGCCUA A UCC miRNA 3' G A G UG CA 5'	https://bibiserv.cebitec.uni-bielefeld.de/spool?id=bibiserv2_2025-04-03_110617_5ZbGF&name=CHEK2::chr22:28734402-28734727(-)_Hsa-Mir-10-P1c-v2_5p_12.png&tool=rnahybrid&contenttype=image/png
FANCG	chr9:35078140-35078343(-)	Hsa-Mir-10-P1c-v2_5p	203	22	-23	undefined	19	target 5' A GGCCCAGG G 3' GCAGG UUGGA ACAGGG UGUUU AGCCU UGUCCC miRNA 3' G A AGA A 5'	https://bibiserv.cebitec.uni-bielefeld.de/spool?id=bibiserv2_2025-04-03_110617_5ZbGF&name=FANCG::chr9:35078140-35078343(-)_Hsa-Mir-10-P1c-v2_5p_19.png&tool=rnahybrid&contenttype=image/png
FANCG	chr9:35078140-35078604(-)	Hsa-Mir-10-P2b_5p	464	22	-25.5	undefined	280	target 5' A GCCCA GG ACA G 3' GCAGGG GGUU A GGG CGUUCC CCAA U CCC miRNA 3' G AG GA G AC 5'	https://bibiserv.cebitec.uni-bielefeld.de/spool?id=bibiserv2_2025-04-03_110617_5ZbGF&name=FANCG::chr9:35078140-35078604(-)_Hsa-Mir-10-P2b_5p_280.png&tool=rnahybrid&contenttype=image/png
BRIP1	chr17:61776562-61780839(-)	Hsa-Mir-10-P2b_5p	4277	22	-24	undefined	3354	target 5' U GCAG UG A 3' CAGGG UCU GGG GUUCC AGA CCC miRNA 3' GC AGCCA UG AC 5'	https://bibiserv.cebitec.uni-bielefeld.de/spool?id=bibiserv2_2025-04-03_110617_5ZbGF&name=BRIP1::chr17:61776562-61780839(-)_Hsa-Mir-10-P2b_5p_3354.png&tool=rnahybrid&contenttype=image/png
VRK1	chr14:96853166-96855223(+)	Hsa-Mir-10-P2b_5p	2057	22	-25.4	undefined	1633	target 5' A U U 3' GCA GUC UUCUAC GGGUG CGU CAG AAGAUG CCCAC miRNA 3' G UC CC 5'	https://bibiserv.cebitec.uni-bielefeld.de/spool?id=bibiserv2_2025-04-03_110617_5ZbGF&name=VRK1::chr14:96853166-96855223(+)_Hsa-Mir-10-P2b_5p_1633.png&tool=rnahybrid&contenttype=image/png
FANCG	chr9:35077399-35078604(-)	Hsa-Mir-10-P2b_5p	1205	22	-25.5	undefined	280	target 5' A GCCCA GG ACA G 3' GCAGGG GGUU A GGG CGUUCC CCAA U CCC miRNA 3' G AG GA G AC 5'	https://bibiserv.cebitec.uni-bielefeld.de/spool?id=bibiserv2_2025-04-03_110617_5ZbGF&name=FANCG::chr9:35077399-35078604(-)_Hsa-Mir-10-P2b_5p_280.png&tool=rnahybrid&contenttype=image/png
FANCA	chr16:89778850-89778942(-)	Hsa-Mir-10-P2b_5p	92	22	-21.4	undefined	43	target 5' A ACUUUCCUUG A C C A C 3' GCAAGG UC GU UCU AC GGU CGUUCC AG CA AGA UG CCA miRNA 3' G C C C 5'	https://bibiserv.cebitec.uni-bielefeld.de/spool?id=bibiserv2_2025-04-03_110617_5ZbGF&name=FANCA::chr16:89778850-89778942(-)_Hsa-Mir-10-P2b_5p_43.png&tool=rnahybrid&contenttype=image/png
FANCG	chr9:35077399-35078343(-)	Hsa-Mir-10-P2b_5p	944	22	-25.5	undefined	19	target 5' A GCCCA GG ACA G 3' GCAGGG GGUU A GGG CGUUCC CCAA U CCC miRNA 3' G AG GA G AC 5'	https://bibiserv.cebitec.uni-bielefeld.de/spool?id=bibiserv2_2025-04-03_110617_5ZbGF&name=FANCG::chr9:35077399-35078343(-)_Hsa-Mir-10-P2b_5p_19.png&tool=rnahybrid&contenttype=image/png
FANCG	chr9:35078140-35078343(-)	Hsa-Mir-10-P2b_5p	203	22	-25.5	undefined	19	target 5' A GCCCA GG ACA G 3' GCAGGG GGUU A GGG CGUUCC CCAA U CCC miRNA 3' G AG GA G AC 5'	https://bibiserv.cebitec.uni-bielefeld.de/spool?id=bibiserv2_2025-04-03_110617_5ZbGF&name=FANCG::chr9:35078140-35078343(-)_Hsa-Mir-10-P2b_5p_19.png&tool=rnahybrid&contenttype=image/png
FANCG	chr9:35078140-35078604(-)	Hsa-Mir-10-P2c_5p	464	22	-22.4	undefined	298	target 5' A GCUCAG G A 3' ACAGGG GGA CUGUGGG UGUUCU CCU GAUGCCC miRNA 3' G AG A AA 5'	https://bibiserv.cebitec.uni-bielefeld.de/spool?id=bibiserv2_2025-04-03_110617_5ZbGF&name=FANCG::chr9:35078140-35078604(-)_Hsa-Mir-10-P2c_5p_298.png&tool=rnahybrid&contenttype=image/png
BRIP1	chr17:61776562-61780839(-)	Hsa-Mir-10-P2c_5p	4277	22	-23.4	undefined	3345	target 5' C AA A GCAG UG A 3' CACAG AUC GGG UCU GGG GUGUU UAG CCU AGA CCC miRNA 3' C UG AA 5'	https://bibiserv.cebitec.uni-bielefeld.de/spool?id=bibiserv2_2025-04-03_110617_5ZbGF&name=BRIP1::chr17:61776562-61780839(-)_Hsa-Mir-10-P2c_5p_3345.png&tool=rnahybrid&contenttype=image/png
VRK1	chr14:96853166-96855223(+)	Hsa-Mir-10-P2c_5p	2057	22	-21.5	undefined	1908	target 5' U UU AAUUGUU A G 3' GCA UUGGAUCUA UGG GU UGU AGCCUAGAU GCC CA miRNA 3' G UCU A 5'	https://bibiserv.cebitec.uni-bielefeld.de/spool?id=bibiserv2_2025-04-03_110617_5ZbGF&name=VRK1::chr14:96853166-96855223(+)_Hsa-Mir-10-P2c_5p_1908.png&tool=rnahybrid&contenttype=image/png
FANCG	chr9:35077399-35078604(-)	Hsa-Mir-10-P2c_5p	1205	22	-22.4	undefined	298	target 5' A GCUCAG G A 3' ACAGGG GGA CUGUGGG UGUUCU CCU GAUGCCC miRNA 3' G AG A AA 5'	https://bibiserv.cebitec.uni-bielefeld.de/spool?id=bibiserv2_2025-04-03_110617_5ZbGF&name=FANCG::chr9:35077399-35078604(-)_Hsa-Mir-10-P2c_5p_298.png&tool=rnahybrid&contenttype=image/png
FANCG	chr9:35077399-35078343(-)	Hsa-Mir-10-P2c_5p	944	22	-22.4	undefined	37	target 5' A GCUCAG G A 3' ACAGGG GGA CUGUGGG UGUUCU CCU GAUGCCC miRNA 3' G AG A AA 5'	https://bibiserv.cebitec.uni-bielefeld.de/spool?id=bibiserv2_2025-04-03_110617_5ZbGF&name=FANCG::chr9:35077399-35078343(-)_Hsa-Mir-10-P2c_5p_37.png&tool=rnahybrid&contenttype=image/png
CHEK2	chr22:28734402-28734727(-)	Hsa-Mir-10-P2c_5p	325	22	-20.6	undefined	303	target 5' U C 3' CAGGAU GGAUUUGC GUUCUA CCUAGAUG miRNA 3' GU G CCCAA 5'	https://bibiserv.cebitec.uni-bielefeld.de/spool?id=bibiserv2_2025-04-03_110617_5ZbGF&name=CHEK2::chr22:28734402-28734727(-)_Hsa-Mir-10-P2c_5p_303.png&tool=rnahybrid&contenttype=image/png
FANCG	chr9:35078140-35078343(-)	Hsa-Mir-10-P2c_5p	203	22	-22.4	undefined	37	target 5' A GCUCAG G A 3' ACAGGG GGA CUGUGGG UGUUCU CCU GAUGCCC miRNA 3' G AG A AA 5'	https://bibiserv.cebitec.uni-bielefeld.de/spool?id=bibiserv2_2025-04-03_110617_5ZbGF&name=FANCG::chr9:35078140-35078343(-)_Hsa-Mir-10-P2c_5p_37.png&tool=rnahybrid&contenttype=image/png
FANCG	chr9:35078140-35078604(-)	Hsa-Mir-10-P2d_5p	464	22	-22	undefined	298	target 5' A GG UCAG G A 3' ACAGG C GGA CUGUGGG UGUUC G CCU GAUGCCC miRNA 3' G AA A AA 5'	https://bibiserv.cebitec.uni-bielefeld.de/spool?id=bibiserv2_2025-04-03_110617_5ZbGF&name=FANCG::chr9:35078140-35078604(-)_Hsa-Mir-10-P2d_5p_298.png&tool=rnahybrid&contenttype=image/png
BRIP1	chr17:61776562-61780839(-)	Hsa-Mir-10-P2d_5p	4277	22	-22.6	undefined	3354	target 5' U GG A UG A 3' CAGG C GUCU GGG GUUC G UAGA CCC miRNA 3' GU AA CC UG AA 5'	https://bibiserv.cebitec.uni-bielefeld.de/spool?id=bibiserv2_2025-04-03_110617_5ZbGF&name=BRIP1::chr17:61776562-61780839(-)_Hsa-Mir-10-P2d_5p_3354.png&tool=rnahybrid&contenttype=image/png
VRK1	chr14:96853166-96855223(+)	Hsa-Mir-10-P2d_5p	2057	22	-21.3	undefined	1908	target 5' U U AAUUGUU A G 3' GCA UUUGGAUCUA UGG GU UGU AAGCCUAGAU GCC CA miRNA 3' G UC A 5'	https://bibiserv.cebitec.uni-bielefeld.de/spool?id=bibiserv2_2025-04-03_110617_5ZbGF&name=VRK1::chr14:96853166-96855223(+)_Hsa-Mir-10-P2d_5p_1908.png&tool=rnahybrid&contenttype=image/png
FANCG	chr9:35077399-35078604(-)	Hsa-Mir-10-P2d_5p	1205	22	-22	undefined	298	target 5' A GG UCAG G A 3' ACAGG C GGA CUGUGGG UGUUC G CCU GAUGCCC miRNA 3' G AA A AA 5'	https://bibiserv.cebitec.uni-bielefeld.de/spool?id=bibiserv2_2025-04-03_110617_5ZbGF&name=FANCG::chr9:35077399-35078604(-)_Hsa-Mir-10-P2d_5p_298.png&tool=rnahybrid&contenttype=image/png
FANCG	chr9:35077399-35078343(-)	Hsa-Mir-10-P2d_5p	944	22	-22	undefined	37	target 5' A GG UCAG G A 3' ACAGG C GGA CUGUGGG UGUUC G CCU GAUGCCC miRNA 3' G AA A AA 5'	https://bibiserv.cebitec.uni-bielefeld.de/spool?id=bibiserv2_2025-04-03_110617_5ZbGF&name=FANCG::chr9:35077399-35078343(-)_Hsa-Mir-10-P2d_5p_37.png&tool=rnahybrid&contenttype=image/png
FANCG	chr9:35078140-35078343(-)	Hsa-Mir-10-P2d_5p	203	22	-22	undefined	37	target 5' A GG UCAG G A 3' ACAGG C GGA CUGUGGG UGUUC G CCU GAUGCCC miRNA 3' G AA A AA 5'	https://bibiserv.cebitec.uni-bielefeld.de/spool?id=bibiserv2_2025-04-03_110617_5ZbGF&name=FANCG::chr9:35078140-35078343(-)_Hsa-Mir-10-P2d_5p_37.png&tool=rnahybrid&contenttype=image/png
FANCG	chr9:35078140-35078604(-)	Hsa-Mir-10-P3b_5p	464	24	-36.6	undefined	287	target 5' G C AAC G G 3' C CAGGUUGG AGGG CUCAGGGA G GUCCAAUU UCCC GAGUCCCU miRNA 3' A U A 5'	https://bibiserv.cebitec.uni-bielefeld.de/spool?id=bibiserv2_2025-04-03_110617_5ZbGF&name=FANCG::chr9:35078140-35078604(-)_Hsa-Mir-10-P3b_5p_287.png&tool=rnahybrid&contenttype=image/png
BRIP1	chr17:61776562-61780839(-)	Hsa-Mir-10-P3b_5p	4277	24	-29.8	undefined	2956	target 5' C UG A 3' UC GGG AGGG CUUGGGGG AG UCC UCCC GAGUCCCU miRNA 3' UG AAUU A 5'	https://bibiserv.cebitec.uni-bielefeld.de/spool?id=bibiserv2_2025-04-03_110617_5ZbGF&name=BRIP1::chr17:61776562-61780839(-)_Hsa-Mir-10-P3b_5p_2956.png&tool=rnahybrid&contenttype=image/png
VRK1	chr14:96853166-96855223(+)	Hsa-Mir-10-P3b_5p	2057	24	-20.4	undefined	1992	target 5' U U AUAUGUG U U 3' GC UUAAAGGGUU CAG GA UG AAUUUCCCAG GUC CU miRNA 3' AG UCC A C 5'	https://bibiserv.cebitec.uni-bielefeld.de/spool?id=bibiserv2_2025-04-03_110617_5ZbGF&name=VRK1::chr14:96853166-96855223(+)_Hsa-Mir-10-P3b_5p_1992.png&tool=rnahybrid&contenttype=image/png
FANCG	chr9:35077399-35078604(-)	Hsa-Mir-10-P3b_5p	1205	24	-36.6	undefined	287	target 5' G C AAC G G 3' C CAGGUUGG AGGG CUCAGGGA G GUCCAAUU UCCC GAGUCCCU miRNA 3' A U A 5'	https://bibiserv.cebitec.uni-bielefeld.de/spool?id=bibiserv2_2025-04-03_110617_5ZbGF&name=FANCG::chr9:35077399-35078604(-)_Hsa-Mir-10-P3b_5p_287.png&tool=rnahybrid&contenttype=image/png
TP53	chr17:7673339-7673534(-)	Hsa-Mir-10-P3b_5p	195	24	-22	undefined	78	target 5' U CU CAAUU CAUUUGCCA G 3' UUAC G GGGG UCAGGGG AGUG C UCCC AGUCCCU miRNA 3' UC AAUU AG 5'	https://bibiserv.cebitec.uni-bielefeld.de/spool?id=bibiserv2_2025-04-03_110617_5ZbGF&name=TP53::chr17:7673339-7673534(-)_Hsa-Mir-10-P3b_5p_78.png&tool=rnahybrid&contenttype=image/png
XRCC3	chr14:103711180-103711245(-)	Hsa-Mir-10-P3b_5p	65	24	-20.3	undefined	37	target 5' G UUCCCU C C C 3' UCAC GGUU GGG CUC AGUG CCAA CCC GAG miRNA 3' U UUU A UCCCU 5'	https://bibiserv.cebitec.uni-bielefeld.de/spool?id=bibiserv2_2025-04-03_110617_5ZbGF&name=XRCC3::chr14:103711180-103711245(-)_Hsa-Mir-10-P3b_5p_37.png&tool=rnahybrid&contenttype=image/png
FANCG	chr9:35077399-35078343(-)	Hsa-Mir-10-P3b_5p	944	24	-36.6	undefined	26	target 5' G C AAC G G 3' C CAGGUUGG AGGG CUCAGGGA G GUCCAAUU UCCC GAGUCCCU miRNA 3' A U A 5'	https://bibiserv.cebitec.uni-bielefeld.de/spool?id=bibiserv2_2025-04-03_110617_5ZbGF&name=FANCG::chr9:35077399-35078343(-)_Hsa-Mir-10-P3b_5p_26.png&tool=rnahybrid&contenttype=image/png
CHEK2	chr22:28734402-28734727(-)	Hsa-Mir-10-P3b_5p	325	24	-23.6	undefined	73	target 5' G C CCCAGUCCC CUCCUCCUCACA C C 3' GCAG GUUA AAGG GUC CAGGG UGUC CAAU UUCC CAG GUCCC miRNA 3' AG A U 5'	https://bibiserv.cebitec.uni-bielefeld.de/spool?id=bibiserv2_2025-04-03_110617_5ZbGF&name=CHEK2::chr22:28734402-28734727(-)_Hsa-Mir-10-P3b_5p_73.png&tool=rnahybrid&contenttype=image/png
FANCG	chr9:35078140-35078343(-)	Hsa-Mir-10-P3b_5p	203	24	-36.6	undefined	26	target 5' G C AAC G G 3' C CAGGUUGG AGGG CUCAGGGA G GUCCAAUU UCCC GAGUCCCU miRNA 3' A U A 5'	https://bibiserv.cebitec.uni-bielefeld.de/spool?id=bibiserv2_2025-04-03_110617_5ZbGF&name=FANCG::chr9:35078140-35078343(-)_Hsa-Mir-10-P3b_5p_26.png&tool=rnahybrid&contenttype=image/png
FANCG	chr9:35078140-35078604(-)	Hsa-Mir-10-P3c_5p	464	22	-31.6	undefined	287	target 5' G C GGAAC G G 3' C CAGGUU AGGG CUCAGGGA G GUUCAA UCCC GAGUCCCU miRNA 3' A U A 5'	https://bibiserv.cebitec.uni-bielefeld.de/spool?id=bibiserv2_2025-04-03_110617_5ZbGF&name=FANCG::chr9:35078140-35078604(-)_Hsa-Mir-10-P3c_5p_287.png&tool=rnahybrid&contenttype=image/png
BRIP1	chr17:61776562-61780839(-)	Hsa-Mir-10-P3c_5p	4277	22	-27.8	undefined	2956	target 5' C UG A 3' UC GGG AGGG CUUGGGGG AG UUC UCCC GAGUCCCU miRNA 3' UG AA A 5'	https://bibiserv.cebitec.uni-bielefeld.de/spool?id=bibiserv2_2025-04-03_110617_5ZbGF&name=BRIP1::chr17:61776562-61780839(-)_Hsa-Mir-10-P3c_5p_2956.png&tool=rnahybrid&contenttype=image/png
FANCG	chr9:35077399-35078604(-)	Hsa-Mir-10-P3c_5p	1205	22	-31.6	undefined	287	target 5' G C GGAAC G G 3' C CAGGUU AGGG CUCAGGGA G GUUCAA UCCC GAGUCCCU miRNA 3' A U A 5'	https://bibiserv.cebitec.uni-bielefeld.de/spool?id=bibiserv2_2025-04-03_110617_5ZbGF&name=FANCG::chr9:35077399-35078604(-)_Hsa-Mir-10-P3c_5p_287.png&tool=rnahybrid&contenttype=image/png
TP53	chr17:7673339-7673534(-)	Hsa-Mir-10-P3c_5p	195	22	-25.5	undefined	84	target 5' U CAUUUGCCA G 3' GCAA UUGGGG UCAGGGG UGUU AAUCCC AGUCCCU miRNA 3' AG C AG 5'	https://bibiserv.cebitec.uni-bielefeld.de/spool?id=bibiserv2_2025-04-03_110617_5ZbGF&name=TP53::chr17:7673339-7673534(-)_Hsa-Mir-10-P3c_5p_84.png&tool=rnahybrid&contenttype=image/png
XRCC3	chr14:103711180-103711245(-)	Hsa-Mir-10-P3c_5p	65	22	-20.3	undefined	37	target 5' G UUCCCU C C C 3' UCAC GGUU GGG CUC AGUG UCAA CCC GAG miRNA 3' U U A UCCCU 5'	https://bibiserv.cebitec.uni-bielefeld.de/spool?id=bibiserv2_2025-04-03_110617_5ZbGF&name=XRCC3::chr14:103711180-103711245(-)_Hsa-Mir-10-P3c_5p_37.png&tool=rnahybrid&contenttype=image/png
FANCG	chr9:35077399-35078343(-)	Hsa-Mir-10-P3c_5p	944	22	-31.6	undefined	26	target 5' G C GGAAC G G 3' C CAGGUU AGGG CUCAGGGA G GUUCAA UCCC GAGUCCCU miRNA 3' A U A 5'	https://bibiserv.cebitec.uni-bielefeld.de/spool?id=bibiserv2_2025-04-03_110617_5ZbGF&name=FANCG::chr9:35077399-35078343(-)_Hsa-Mir-10-P3c_5p_26.png&tool=rnahybrid&contenttype=image/png
FANCG	chr9:35078140-35078343(-)	Hsa-Mir-10-P3c_5p	203	22	-31.6	undefined	26	target 5' G C GGAAC G G 3' C CAGGUU AGGG CUCAGGGA G GUUCAA UCCC GAGUCCCU miRNA 3' A U A 5'	https://bibiserv.cebitec.uni-bielefeld.de/spool?id=bibiserv2_2025-04-03_110617_5ZbGF&name=FANCG::chr9:35078140-35078343(-)_Hsa-Mir-10-P3c_5p_26.png&tool=rnahybrid&contenttype=image/png
FANCG	chr9:35078140-35078604(-)	Hsa-Mir-10-P3d_5p	464	22	-31.6	undefined	287	target 5' G C GGAAC G G 3' C CAGGUU AGGG CUCAGGGA G GUUCAA UCCC GAGUCCCU miRNA 3' A U A 5'	https://bibiserv.cebitec.uni-bielefeld.de/spool?id=bibiserv2_2025-04-03_110617_5ZbGF&name=FANCG::chr9:35078140-35078604(-)_Hsa-Mir-10-P3d_5p_287.png&tool=rnahybrid&contenttype=image/png
BRIP1	chr17:61776562-61780839(-)	Hsa-Mir-10-P3d_5p	4277	22	-27.8	undefined	2956	target 5' C UG A 3' UC GGG AGGG CUUGGGGG AG UUC UCCC GAGUCCCU miRNA 3' UG AA A 5'	https://bibiserv.cebitec.uni-bielefeld.de/spool?id=bibiserv2_2025-04-03_110617_5ZbGF&name=BRIP1::chr17:61776562-61780839(-)_Hsa-Mir-10-P3d_5p_2956.png&tool=rnahybrid&contenttype=image/png
FANCG	chr9:35077399-35078604(-)	Hsa-Mir-10-P3d_5p	1205	22	-31.6	undefined	287	target 5' G C GGAAC G G 3' C CAGGUU AGGG CUCAGGGA G GUUCAA UCCC GAGUCCCU miRNA 3' A U A 5'	https://bibiserv.cebitec.uni-bielefeld.de/spool?id=bibiserv2_2025-04-03_110617_5ZbGF&name=FANCG::chr9:35077399-35078604(-)_Hsa-Mir-10-P3d_5p_287.png&tool=rnahybrid&contenttype=image/png
TP53	chr17:7673339-7673534(-)	Hsa-Mir-10-P3d_5p	195	22	-25.5	undefined	84	target 5' U CAUUUGCCA G 3' GCAA UUGGGG UCAGGGG UGUU AAUCCC AGUCCCU miRNA 3' AG C AG 5'	https://bibiserv.cebitec.uni-bielefeld.de/spool?id=bibiserv2_2025-04-03_110617_5ZbGF&name=TP53::chr17:7673339-7673534(-)_Hsa-Mir-10-P3d_5p_84.png&tool=rnahybrid&contenttype=image/png
XRCC3	chr14:103711180-103711245(-)	Hsa-Mir-10-P3d_5p	65	22	-20.3	undefined	37	target 5' G UUCCCU C C C 3' UCAC GGUU GGG CUC AGUG UCAA CCC GAG miRNA 3' U U A UCCCU 5'	https://bibiserv.cebitec.uni-bielefeld.de/spool?id=bibiserv2_2025-04-03_110617_5ZbGF&name=XRCC3::chr14:103711180-103711245(-)_Hsa-Mir-10-P3d_5p_37.png&tool=rnahybrid&contenttype=image/png
FANCG	chr9:35077399-35078343(-)	Hsa-Mir-10-P3d_5p	944	22	-31.6	undefined	26	target 5' G C GGAAC G G 3' C CAGGUU AGGG CUCAGGGA G GUUCAA UCCC GAGUCCCU miRNA 3' A U A 5'	https://bibiserv.cebitec.uni-bielefeld.de/spool?id=bibiserv2_2025-04-03_110617_5ZbGF&name=FANCG::chr9:35077399-35078343(-)_Hsa-Mir-10-P3d_5p_26.png&tool=rnahybrid&contenttype=image/png
FANCG	chr9:35078140-35078343(-)	Hsa-Mir-10-P3d_5p	203	22	-31.6	undefined	26	target 5' G C GGAAC G G 3' C CAGGUU AGGG CUCAGGGA G GUUCAA UCCC GAGUCCCU miRNA 3' A U A 5'	https://bibiserv.cebitec.uni-bielefeld.de/spool?id=bibiserv2_2025-04-03_110617_5ZbGF&name=FANCG::chr9:35078140-35078343(-)_Hsa-Mir-10-P3d_5p_26.png&tool=rnahybrid&contenttype=image/png
FANCG	chr9:35078140-35078604(-)	Hsa-Mir-15-P1a_5p	464	22	-21.9	undefined	388	target 5' U GCCCUCUG A A 3' GCAGGCU GUUG GUGCUG UGUUUGG UAAU CACGAC miRNA 3' G A GAU 5'	https://bibiserv.cebitec.uni-bielefeld.de/spool?id=bibiserv2_2025-04-03_110617_5ZbGF&name=FANCG::chr9:35078140-35078604(-)_Hsa-Mir-15-P1a_5p_388.png&tool=rnahybrid&contenttype=image/png
BRIP1	chr17:61776562-61780839(-)	Hsa-Mir-15-P1a_5p	4277	22	-22.8	undefined	2269	target 5' A UG GU A G 3' AUAA UA UGUGC GCUG UGUU GU ACACG CGAU miRNA 3' G UG AAU A 5'	https://bibiserv.cebitec.uni-bielefeld.de/spool?id=bibiserv2_2025-04-03_110617_5ZbGF&name=BRIP1::chr17:61776562-61780839(-)_Hsa-Mir-15-P1a_5p_2269.png&tool=rnahybrid&contenttype=image/png
FANCG	chr9:35077399-35078604(-)	Hsa-Mir-15-P1a_5p	1205	22	-21.9	undefined	388	target 5' U GCCCUCUG A A 3' GCAGGCU GUUG GUGCUG UGUUUGG UAAU CACGAC miRNA 3' G A GAU 5'	https://bibiserv.cebitec.uni-bielefeld.de/spool?id=bibiserv2_2025-04-03_110617_5ZbGF&name=FANCG::chr9:35077399-35078604(-)_Hsa-Mir-15-P1a_5p_388.png&tool=rnahybrid&contenttype=image/png
XRCC3	chr14:103711180-103711245(-)	Hsa-Mir-15-P1a_5p	65	22	-23.6	undefined	17	target 5' A ACCUCG U 3' CACGGAC GCUGCUG GUGUUUG CGACGAU miRNA 3' GUAAUACA 5'	https://bibiserv.cebitec.uni-bielefeld.de/spool?id=bibiserv2_2025-04-03_110617_5ZbGF&name=XRCC3::chr14:103711180-103711245(-)_Hsa-Mir-15-P1a_5p_17.png&tool=rnahybrid&contenttype=image/png
FANCG	chr9:35077399-35078343(-)	Hsa-Mir-15-P1a_5p	944	22	-21.9	undefined	127	target 5' U GCCCUCUG A A 3' GCAGGCU GUUG GUGCUG UGUUUGG UAAU CACGAC miRNA 3' G A GAU 5'	https://bibiserv.cebitec.uni-bielefeld.de/spool?id=bibiserv2_2025-04-03_110617_5ZbGF&name=FANCG::chr9:35077399-35078343(-)_Hsa-Mir-15-P1a_5p_127.png&tool=rnahybrid&contenttype=image/png
FANCG	chr9:35078140-35078343(-)	Hsa-Mir-15-P1a_5p	203	22	-21.9	undefined	127	target 5' U GCCCUCUG A A 3' GCAGGCU GUUG GUGCUG UGUUUGG UAAU CACGAC miRNA 3' G A GAU 5'	https://bibiserv.cebitec.uni-bielefeld.de/spool?id=bibiserv2_2025-04-03_110617_5ZbGF&name=FANCG::chr9:35078140-35078343(-)_Hsa-Mir-15-P1a_5p_127.png&tool=rnahybrid&contenttype=image/png
PHC1	chr12:8921600-8921750(+)	Hsa-Mir-15-P1a_5p	150	22	-20.4	undefined	71	target 5' C CUU CAAUC A G 3' CAC GACC UGUGCU CUG GUG UUGG ACACGA GAU miRNA 3' U UAAU C 5'	https://bibiserv.cebitec.uni-bielefeld.de/spool?id=bibiserv2_2025-04-03_110617_5ZbGF&name=PHC1::chr12:8921600-8921750(+)_Hsa-Mir-15-P1a_5p_71.png&tool=rnahybrid&contenttype=image/png
BRCA1	chr17:43110464-43110580(-)	Hsa-Mir-15-P1b_5p	116	22	-21	undefined	34	target 5' G C GGCUUAC C 3' GUG GAUCAUGA UGUUGC CAU UUGGUACU ACGACG miRNA 3' A AC AU 5'	https://bibiserv.cebitec.uni-bielefeld.de/spool?id=bibiserv2_2025-04-03_110617_5ZbGF&name=BRCA1::chr17:43110464-43110580(-)_Hsa-Mir-15-P1b_5p_34.png&tool=rnahybrid&contenttype=image/png
FANCG	chr9:35078140-35078604(-)	Hsa-Mir-15-P1b_5p	464	22	-22.6	undefined	229	target 5' G UGU U GUAUACUCUACAG G 3' UGUG CUAUG GUGUGU UGCUG ACAU GGUAC UACACG ACGAU miRNA 3' UU 5'	https://bibiserv.cebitec.uni-bielefeld.de/spool?id=bibiserv2_2025-04-03_110617_5ZbGF&name=FANCG::chr9:35078140-35078604(-)_Hsa-Mir-15-P1b_5p_229.png&tool=rnahybrid&contenttype=image/png
BRIP1	chr17:61776562-61780839(-)	Hsa-Mir-15-P1b_5p	4277	22	-23.2	undefined	1146	target 5' C C CCA C 3' GUGAGCCA UGUGC GC CAUUUGGU ACACG CG miRNA 3' A ACU A AU 5'	https://bibiserv.cebitec.uni-bielefeld.de/spool?id=bibiserv2_2025-04-03_110617_5ZbGF&name=BRIP1::chr17:61776562-61780839(-)_Hsa-Mir-15-P1b_5p_1146.png&tool=rnahybrid&contenttype=image/png
VRK1	chr14:96853166-96855223(+)	Hsa-Mir-15-P1b_5p	2057	22	-20.9	undefined	285	target 5' A C A AUUAUGUUUGCC U 3' GUA ACC AUGA UGU CUGCU CAU UGG UACU ACA GACGA miRNA 3' A U C U 5'	https://bibiserv.cebitec.uni-bielefeld.de/spool?id=bibiserv2_2025-04-03_110617_5ZbGF&name=VRK1::chr14:96853166-96855223(+)_Hsa-Mir-15-P1b_5p_285.png&tool=rnahybrid&contenttype=image/png
FANCG	chr9:35077399-35078604(-)	Hsa-Mir-15-P1b_5p	1205	22	-24.8	undefined	762	target 5' U CACGCCA A 3' UGUGAGCUAUGAU CUGC ACAUUUGGUACUA GACG miRNA 3' CAC AU 5'	https://bibiserv.cebitec.uni-bielefeld.de/spool?id=bibiserv2_2025-04-03_110617_5ZbGF&name=FANCG::chr9:35077399-35078604(-)_Hsa-Mir-15-P1b_5p_762.png&tool=rnahybrid&contenttype=image/png
XRCC3	chr14:103711180-103711245(-)	Hsa-Mir-15-P1b_5p	65	22	-24.2	undefined	5	target 5' A CC ACACGGACACCUCG U 3' GAGCC GAUG GCUGCUG UUUGG CUAC CGACGAU miRNA 3' ACA UA A 5'	https://bibiserv.cebitec.uni-bielefeld.de/spool?id=bibiserv2_2025-04-03_110617_5ZbGF&name=XRCC3::chr14:103711180-103711245(-)_Hsa-Mir-15-P1b_5p_5.png&tool=rnahybrid&contenttype=image/png
FANCG	chr9:35077399-35078343(-)	Hsa-Mir-15-P1b_5p	944	22	-24.8	undefined	501	target 5' U CACGCCA A 3' UGUGAGCUAUGAU CUGC ACAUUUGGUACUA GACG miRNA 3' CAC AU 5'	https://bibiserv.cebitec.uni-bielefeld.de/spool?id=bibiserv2_2025-04-03_110617_5ZbGF&name=FANCG::chr9:35077399-35078343(-)_Hsa-Mir-15-P1b_5p_501.png&tool=rnahybrid&contenttype=image/png
POLE	chr12:132664415-132664462(-)	Hsa-Mir-15-P1b_5p	47	22	-21.9	undefined	9	target 5' G CU AGA G A 3' GUA CCAUGG UG GCU GC CAU GGUACU AC CGA CG miRNA 3' A UU A AU 5'	https://bibiserv.cebitec.uni-bielefeld.de/spool?id=bibiserv2_2025-04-03_110617_5ZbGF&name=POLE::chr12:132664415-132664462(-)_Hsa-Mir-15-P1b_5p_9.png&tool=rnahybrid&contenttype=image/png
BARD1	chr2:214792296-214792445(-)	Hsa-Mir-15-P1b_5p	149	22	-20.4	undefined	110	target 5' A UUCGAAAUUUGCUA CAA A C 3' GUAAGC CAUGA UG GCUGU CAUUUG GUACU AC CGACG miRNA 3' A A AU 5'	https://bibiserv.cebitec.uni-bielefeld.de/spool?id=bibiserv2_2025-04-03_110617_5ZbGF&name=BARD1::chr2:214792296-214792445(-)_Hsa-Mir-15-P1b_5p_110.png&tool=rnahybrid&contenttype=image/png
PHC1	chr12:8921600-8921750(+)	Hsa-Mir-15-P1b_5p	150	22	-20.9	undefined	64	target 5' A CU CCU CCCAAUC A G 3' GUG ACCA UGA UGUGCU CUG CAU UGGU ACU ACACGA GAU miRNA 3' A U C 5'	https://bibiserv.cebitec.uni-bielefeld.de/spool?id=bibiserv2_2025-04-03_110617_5ZbGF&name=PHC1::chr12:8921600-8921750(+)_Hsa-Mir-15-P1b_5p_64.png&tool=rnahybrid&contenttype=image/png
FANCG	chr9:35078140-35078604(-)	Hsa-Mir-15-P1c_5p	464	22	-21.4	undefined	345	target 5' C U CG C U C 3' UUC GC GAG UGCUG CUG AAG UG CUU ACGAC GAC miRNA 3' UUU UA A 5'	https://bibiserv.cebitec.uni-bielefeld.de/spool?id=bibiserv2_2025-04-03_110617_5ZbGF&name=FANCG::chr9:35078140-35078604(-)_Hsa-Mir-15-P1c_5p_345.png&tool=rnahybrid&contenttype=image/png
BRIP1	chr17:61776562-61780839(-)	Hsa-Mir-15-P1c_5p	4277	22	-20.8	undefined	2910	target 5' C UAG AGA G 3' CAAGACAUGA G GUUG GUUUUGUACU C CGAC miRNA 3' AA UAA GA 5'	https://bibiserv.cebitec.uni-bielefeld.de/spool?id=bibiserv2_2025-04-03_110617_5ZbGF&name=BRIP1::chr17:61776562-61780839(-)_Hsa-Mir-15-P1c_5p_2910.png&tool=rnahybrid&contenttype=image/png
VRK1	chr14:96853166-96855223(+)	Hsa-Mir-15-P1c_5p	2057	22	-22.9	undefined	1881	target 5' U UAAGUAU U 3' UUCAGAAU UUGCUGUUG AAGUUUUG AACGACGAC miRNA 3' UACUU 5'	https://bibiserv.cebitec.uni-bielefeld.de/spool?id=bibiserv2_2025-04-03_110617_5ZbGF&name=VRK1::chr14:96853166-96855223(+)_Hsa-Mir-15-P1c_5p_1881.png&tool=rnahybrid&contenttype=image/png
FANCG	chr9:35077399-35078604(-)	Hsa-Mir-15-P1c_5p	1205	22	-21.4	undefined	345	target 5' C U CG C U C 3' UUC GC GAG UGCUG CUG AAG UG CUU ACGAC GAC miRNA 3' UUU UA A 5'	https://bibiserv.cebitec.uni-bielefeld.de/spool?id=bibiserv2_2025-04-03_110617_5ZbGF&name=FANCG::chr9:35077399-35078604(-)_Hsa-Mir-15-P1c_5p_345.png&tool=rnahybrid&contenttype=image/png
XRCC3	chr14:103711180-103711245(-)	Hsa-Mir-15-P1c_5p	65	22	-20.9	undefined	3	target 5' A CCCG CACGGACACCUCG U 3' CAGAGC AUGA GCUGCUG GUUUUG UACU CGACGAC miRNA 3' AA UAA 5'	https://bibiserv.cebitec.uni-bielefeld.de/spool?id=bibiserv2_2025-04-03_110617_5ZbGF&name=XRCC3::chr14:103711180-103711245(-)_Hsa-Mir-15-P1c_5p_3.png&tool=rnahybrid&contenttype=image/png
FANCG	chr9:35077399-35078343(-)	Hsa-Mir-15-P1c_5p	944	22	-21.4	undefined	84	target 5' C U CG C U C 3' UUC GC GAG UGCUG CUG AAG UG CUU ACGAC GAC miRNA 3' UUU UA A 5'	https://bibiserv.cebitec.uni-bielefeld.de/spool?id=bibiserv2_2025-04-03_110617_5ZbGF&name=FANCG::chr9:35077399-35078343(-)_Hsa-Mir-15-P1c_5p_84.png&tool=rnahybrid&contenttype=image/png
FANCG	chr9:35078140-35078343(-)	Hsa-Mir-15-P1c_5p	203	22	-21.4	undefined	84	target 5' C U CG C U C 3' UUC GC GAG UGCUG CUG AAG UG CUU ACGAC GAC miRNA 3' UUU UA A 5'	https://bibiserv.cebitec.uni-bielefeld.de/spool?id=bibiserv2_2025-04-03_110617_5ZbGF&name=FANCG::chr9:35078140-35078343(-)_Hsa-Mir-15-P1c_5p_84.png&tool=rnahybrid&contenttype=image/png
BRCA1	chr17:43110464-43110580(-)	Hsa-Mir-15-P1d_5p	116	22	-22.1	undefined	20	target 5' A U G G GAUCAUGAG U 3' GC GGA UACAGU GUGC GCU UG UUU GUGUCA CACG CGA miRNA 3' A G A C 5'	https://bibiserv.cebitec.uni-bielefeld.de/spool?id=bibiserv2_2025-04-03_110617_5ZbGF&name=BRCA1::chr17:43110464-43110580(-)_Hsa-Mir-15-P1d_5p_20.png&tool=rnahybrid&contenttype=image/png
FANCG	chr9:35078140-35078604(-)	Hsa-Mir-15-P1d_5p	464	22	-26.5	undefined	180	target 5' A G GG GA A 3' AAGCCA AGUGUGU G G UUUGGU UCACACG C C miRNA 3' AUG G A GA 5'	https://bibiserv.cebitec.uni-bielefeld.de/spool?id=bibiserv2_2025-04-03_110617_5ZbGF&name=FANCG::chr9:35078140-35078604(-)_Hsa-Mir-15-P1d_5p_180.png&tool=rnahybrid&contenttype=image/png
BRIP1	chr17:61776562-61780839(-)	Hsa-Mir-15-P1d_5p	4277	22	-27.9	undefined	2051	target 5' C AU G UC A 3' CAA GCCA AGUGU CUGCUG GUU UGGU UCACA GACGAC miRNA 3' AU G C 5'	https://bibiserv.cebitec.uni-bielefeld.de/spool?id=bibiserv2_2025-04-03_110617_5ZbGF&name=BRIP1::chr17:61776562-61780839(-)_Hsa-Mir-15-P1d_5p_2051.png&tool=rnahybrid&contenttype=image/png
VRK1	chr14:96853166-96855223(+)	Hsa-Mir-15-P1d_5p	2057	22	-24.7	undefined	1633	target 5' A UCUU UG UUU U 3' GCAG CUAC GGUGUGCU CUG UGUU GGUG UCACACGA GAC miRNA 3' A U C 5'	https://bibiserv.cebitec.uni-bielefeld.de/spool?id=bibiserv2_2025-04-03_110617_5ZbGF&name=VRK1::chr14:96853166-96855223(+)_Hsa-Mir-15-P1d_5p_1633.png&tool=rnahybrid&contenttype=image/png
FANCG	chr9:35077399-35078604(-)	Hsa-Mir-15-P1d_5p	1205	22	-26.5	undefined	180	target 5' A G GG GA A 3' AAGCCA AGUGUGU G G UUUGGU UCACACG C C miRNA 3' AUG G A GA 5'	https://bibiserv.cebitec.uni-bielefeld.de/spool?id=bibiserv2_2025-04-03_110617_5ZbGF&name=FANCG::chr9:35077399-35078604(-)_Hsa-Mir-15-P1d_5p_180.png&tool=rnahybrid&contenttype=image/png
TP53	chr17:7673339-7673534(-)	Hsa-Mir-15-P1d_5p	195	22	-21	undefined	93	target 5' G UUU U GGGGCA A C 3' GCA GCCA CAG GUG UGC UGU UGGU GUC CAC ACG miRNA 3' A U A G AC 5'	https://bibiserv.cebitec.uni-bielefeld.de/spool?id=bibiserv2_2025-04-03_110617_5ZbGF&name=TP53::chr17:7673339-7673534(-)_Hsa-Mir-15-P1d_5p_93.png&tool=rnahybrid&contenttype=image/png
XRCC3	chr14:103711180-103711245(-)	Hsa-Mir-15-P1d_5p	65	22	-23.3	undefined	18	target 5' C CUCG U 3' ACGGA CAC GCUGCUG UGUUU GUG CGACGAC miRNA 3' A G UCACA 5'	https://bibiserv.cebitec.uni-bielefeld.de/spool?id=bibiserv2_2025-04-03_110617_5ZbGF&name=XRCC3::chr14:103711180-103711245(-)_Hsa-Mir-15-P1d_5p_18.png&tool=rnahybrid&contenttype=image/png
FANCG	chr9:35077399-35078343(-)	Hsa-Mir-15-P1d_5p	944	22	-23.9	undefined	126	target 5' C CCUCU UGA A 3' UGCAGGCUGC GGU GUGCUG AUGUUUGGUG UCA CACGAC miRNA 3' GAC 5'	https://bibiserv.cebitec.uni-bielefeld.de/spool?id=bibiserv2_2025-04-03_110617_5ZbGF&name=FANCG::chr9:35077399-35078343(-)_Hsa-Mir-15-P1d_5p_126.png&tool=rnahybrid&contenttype=image/png
CHEK2	chr22:28734402-28734727(-)	Hsa-Mir-15-P1d_5p	325	22	-21	undefined	25	target 5' G UG CA CUCAUGGCAGCA C C 3' U AGGCU GCAGU GUGC UGUU A UUUGG UGUCA CACG ACGA miRNA 3' UG C 5'	https://bibiserv.cebitec.uni-bielefeld.de/spool?id=bibiserv2_2025-04-03_110617_5ZbGF&name=CHEK2::chr22:28734402-28734727(-)_Hsa-Mir-15-P1d_5p_25.png&tool=rnahybrid&contenttype=image/png
BARD1	chr2:214792296-214792445(-)	Hsa-Mir-15-P1d_5p	149	22	-21.5	undefined	20	target 5' A UG GAUGUC A 3' U GAACUG CAGUGUGUU A UUUGGU GUCACACGA miRNA 3' UG CGAC 5'	https://bibiserv.cebitec.uni-bielefeld.de/spool?id=bibiserv2_2025-04-03_110617_5ZbGF&name=BARD1::chr2:214792296-214792445(-)_Hsa-Mir-15-P1d_5p_20.png&tool=rnahybrid&contenttype=image/png
FANCG	chr9:35078140-35078343(-)	Hsa-Mir-15-P1d_5p	203	22	-23.9	undefined	126	target 5' C CCUCU UGA A 3' UGCAGGCUGC GGU GUGCUG AUGUUUGGUG UCA CACGAC miRNA 3' GAC 5'	https://bibiserv.cebitec.uni-bielefeld.de/spool?id=bibiserv2_2025-04-03_110617_5ZbGF&name=FANCG::chr9:35078140-35078343(-)_Hsa-Mir-15-P1d_5p_126.png&tool=rnahybrid&contenttype=image/png
PHC1	chr12:8921600-8921750(+)	Hsa-Mir-15-P1d_5p	150	22	-22.9	undefined	39	target 5' C UC G A C 3' CGA CCA AGUGUG GCU GUU GGU UCACAC CGA miRNA 3' AU U G GA C 5'	https://bibiserv.cebitec.uni-bielefeld.de/spool?id=bibiserv2_2025-04-03_110617_5ZbGF&name=PHC1::chr12:8921600-8921750(+)_Hsa-Mir-15-P1d_5p_39.png&tool=rnahybrid&contenttype=image/png
FANCG	chr9:35078140-35078604(-)	Hsa-Mir-15-P2a_5p	464	22	-22.1	undefined	374	target 5' C UG G C AG C 3' CGCC GUU GC UGC GCUG GCGG UAA UG ACG CGAU miRNA 3' UUA A C A 5'	https://bibiserv.cebitec.uni-bielefeld.de/spool?id=bibiserv2_2025-04-03_110617_5ZbGF&name=FANCG::chr9:35078140-35078604(-)_Hsa-Mir-15-P2a_5p_374.png&tool=rnahybrid&contenttype=image/png
BRIP1	chr17:61776562-61780839(-)	Hsa-Mir-15-P2a_5p	4277	22	-22.1	undefined	3908	target 5' C UG AAUUAUC AUU U 3' CCAGUAUUU G UG CUGCUA GGUUAUAAA C AC GACGAU miRNA 3' GC UG 5'	https://bibiserv.cebitec.uni-bielefeld.de/spool?id=bibiserv2_2025-04-03_110617_5ZbGF&name=BRIP1::chr17:61776562-61780839(-)_Hsa-Mir-15-P2a_5p_3908.png&tool=rnahybrid&contenttype=image/png
VRK1	chr14:96853166-96855223(+)	Hsa-Mir-15-P2a_5p	2057	22	-23.9	undefined	1972	target 5' A UGUUUC UUAAAGG U 3' UGCCAGUAUUU UGUGCU GUUA GCGGUUAUAAA GCACGA CGAU miRNA 3' U 5'	https://bibiserv.cebitec.uni-bielefeld.de/spool?id=bibiserv2_2025-04-03_110617_5ZbGF&name=VRK1::chr14:96853166-96855223(+)_Hsa-Mir-15-P2a_5p_1972.png&tool=rnahybrid&contenttype=image/png
FANCG	chr9:35077399-35078604(-)	Hsa-Mir-15-P2a_5p	1205	22	-22.1	undefined	374	target 5' C UG G C AG C 3' CGCC GUU GC UGC GCUG GCGG UAA UG ACG CGAU miRNA 3' UUA A C A 5'	https://bibiserv.cebitec.uni-bielefeld.de/spool?id=bibiserv2_2025-04-03_110617_5ZbGF&name=FANCG::chr9:35077399-35078604(-)_Hsa-Mir-15-P2a_5p_374.png&tool=rnahybrid&contenttype=image/png
XRCC3	chr14:103711180-103711245(-)	Hsa-Mir-15-P2a_5p	65	22	-22.3	undefined	7	target 5' A CCG GAC GACACCUCG U 3' GCC AU ACG GCUGCUG CGG UA UGC CGACGAU miRNA 3' G UUA AA A 5'	https://bibiserv.cebitec.uni-bielefeld.de/spool?id=bibiserv2_2025-04-03_110617_5ZbGF&name=XRCC3::chr14:103711180-103711245(-)_Hsa-Mir-15-P2a_5p_7.png&tool=rnahybrid&contenttype=image/png
FANCG	chr9:35077399-35078343(-)	Hsa-Mir-15-P2a_5p	944	22	-22.1	undefined	113	target 5' C UG G C AG C 3' CGCC GUU GC UGC GCUG GCGG UAA UG ACG CGAU miRNA 3' UUA A C A 5'	https://bibiserv.cebitec.uni-bielefeld.de/spool?id=bibiserv2_2025-04-03_110617_5ZbGF&name=FANCG::chr9:35077399-35078343(-)_Hsa-Mir-15-P2a_5p_113.png&tool=rnahybrid&contenttype=image/png
FANCG	chr9:35078140-35078343(-)	Hsa-Mir-15-P2a_5p	203	22	-22.1	undefined	113	target 5' C UG G C AG C 3' CGCC GUU GC UGC GCUG GCGG UAA UG ACG CGAU miRNA 3' UUA A C A 5'	https://bibiserv.cebitec.uni-bielefeld.de/spool?id=bibiserv2_2025-04-03_110617_5ZbGF&name=FANCG::chr9:35078140-35078343(-)_Hsa-Mir-15-P2a_5p_113.png&tool=rnahybrid&contenttype=image/png
PHC1	chr12:8921600-8921750(+)	Hsa-Mir-15-P2a_5p	150	22	-21.2	undefined	37	target 5' A CCCAGA GAGCUCUCCCAG C 3' GCCGAU GUGU UGCUA CGGUUA CACG ACGAU miRNA 3' G UAAAUG 5'	https://bibiserv.cebitec.uni-bielefeld.de/spool?id=bibiserv2_2025-04-03_110617_5ZbGF&name=PHC1::chr12:8921600-8921750(+)_Hsa-Mir-15-P2a_5p_37.png&tool=rnahybrid&contenttype=image/png
FANCG	chr9:35078140-35078604(-)	Hsa-Mir-15-P2b_5p	464	23	-22.7	undefined	374	target 5' C UG G C AG C 3' CGCC GUU GC UGC GCUG GCGG UAA UG ACG CGAU miRNA 3' U UUA A C A 5'	https://bibiserv.cebitec.uni-bielefeld.de/spool?id=bibiserv2_2025-04-03_110617_5ZbGF&name=FANCG::chr9:35078140-35078604(-)_Hsa-Mir-15-P2b_5p_374.png&tool=rnahybrid&contenttype=image/png
BRIP1	chr17:61776562-61780839(-)	Hsa-Mir-15-P2b_5p	4277	23	-22.1	undefined	3908	target 5' C UG AAUUAUC AUU U 3' CCAGUAUUU G UG CUGCUA GGUUAUAAA C AC GACGAU miRNA 3' UGC UG 5'	https://bibiserv.cebitec.uni-bielefeld.de/spool?id=bibiserv2_2025-04-03_110617_5ZbGF&name=BRIP1::chr17:61776562-61780839(-)_Hsa-Mir-15-P2b_5p_3908.png&tool=rnahybrid&contenttype=image/png
VRK1	chr14:96853166-96855223(+)	Hsa-Mir-15-P2b_5p	2057	23	-25.4	undefined	1971	target 5' G UGUUUC UUAAAGG U 3' AUGCCAGUAUUU UGUGCU GUUA UGCGGUUAUAAA GCACGA CGAU miRNA 3' U 5'	https://bibiserv.cebitec.uni-bielefeld.de/spool?id=bibiserv2_2025-04-03_110617_5ZbGF&name=VRK1::chr14:96853166-96855223(+)_Hsa-Mir-15-P2b_5p_1971.png&tool=rnahybrid&contenttype=image/png
FANCG	chr9:35077399-35078604(-)	Hsa-Mir-15-P2b_5p	1205	23	-22.7	undefined	374	target 5' C UG G C AG C 3' CGCC GUU GC UGC GCUG GCGG UAA UG ACG CGAU miRNA 3' U UUA A C A 5'	https://bibiserv.cebitec.uni-bielefeld.de/spool?id=bibiserv2_2025-04-03_110617_5ZbGF&name=FANCG::chr9:35077399-35078604(-)_Hsa-Mir-15-P2b_5p_374.png&tool=rnahybrid&contenttype=image/png
XRCC3	chr14:103711180-103711245(-)	Hsa-Mir-15-P2b_5p	65	23	-23.6	undefined	7	target 5' A C AC GACACCUCG U 3' GC CCGAUG ACG GCUGCUG UG GGUUAU UGC CGACGAU miRNA 3' C AAA A 5'	https://bibiserv.cebitec.uni-bielefeld.de/spool?id=bibiserv2_2025-04-03_110617_5ZbGF&name=XRCC3::chr14:103711180-103711245(-)_Hsa-Mir-15-P2b_5p_7.png&tool=rnahybrid&contenttype=image/png
FANCG	chr9:35077399-35078343(-)	Hsa-Mir-15-P2b_5p	944	23	-22.7	undefined	113	target 5' C UG G C AG C 3' CGCC GUU GC UGC GCUG GCGG UAA UG ACG CGAU miRNA 3' U UUA A C A 5'	https://bibiserv.cebitec.uni-bielefeld.de/spool?id=bibiserv2_2025-04-03_110617_5ZbGF&name=FANCG::chr9:35077399-35078343(-)_Hsa-Mir-15-P2b_5p_113.png&tool=rnahybrid&contenttype=image/png
FANCG	chr9:35078140-35078343(-)	Hsa-Mir-15-P2b_5p	203	23	-22.7	undefined	113	target 5' C UG G C AG C 3' CGCC GUU GC UGC GCUG GCGG UAA UG ACG CGAU miRNA 3' U UUA A C A 5'	https://bibiserv.cebitec.uni-bielefeld.de/spool?id=bibiserv2_2025-04-03_110617_5ZbGF&name=FANCG::chr9:35078140-35078343(-)_Hsa-Mir-15-P2b_5p_113.png&tool=rnahybrid&contenttype=image/png
PHC1	chr12:8921600-8921750(+)	Hsa-Mir-15-P2b_5p	150	23	-21.2	undefined	37	target 5' A CCCAGA GAGCUCUCCCAG C 3' GCCGAU GUGU UGCUA CGGUUA CACG ACGAU miRNA 3' UG UAAAUG 5'	https://bibiserv.cebitec.uni-bielefeld.de/spool?id=bibiserv2_2025-04-03_110617_5ZbGF&name=PHC1::chr12:8921600-8921750(+)_Hsa-Mir-15-P2b_5p_37.png&tool=rnahybrid&contenttype=image/png
BRCA1	chr17:43110464-43110580(-)	Hsa-Mir-15-P2c_5p	116	23	-21.6	undefined	1	target 5' G CUUACU UG A GA U 3' GU CUGU UCCC GCUG G CG GACA AGGG CGAC U miRNA 3' GA UCUU GA 5'	https://bibiserv.cebitec.uni-bielefeld.de/spool?id=bibiserv2_2025-04-03_110617_5ZbGF&name=BRCA1::chr17:43110464-43110580(-)_Hsa-Mir-15-P2c_5p_1.png&tool=rnahybrid&contenttype=image/png
FANCG	chr9:35078140-35078604(-)	Hsa-Mir-15-P2c_5p	464	23	-28.4	undefined	347	target 5' U C CUG CC A 3' CUG CGGAGCUG UCUGC UGC GAC GUCUUGAC GGGCG ACG miRNA 3' AA AU 5'	https://bibiserv.cebitec.uni-bielefeld.de/spool?id=bibiserv2_2025-04-03_110617_5ZbGF&name=FANCG::chr9:35078140-35078604(-)_Hsa-Mir-15-P2c_5p_347.png&tool=rnahybrid&contenttype=image/png
BRIP1	chr17:61776562-61780839(-)	Hsa-Mir-15-P2c_5p	4277	23	-30.9	undefined	2055	target 5' A C A 3' UG CAGAG UGUUCCUGCUG AC GUCUU ACAAGGGCGAC miRNA 3' G G GAU 5'	https://bibiserv.cebitec.uni-bielefeld.de/spool?id=bibiserv2_2025-04-03_110617_5ZbGF&name=BRIP1::chr17:61776562-61780839(-)_Hsa-Mir-15-P2c_5p_2055.png&tool=rnahybrid&contenttype=image/png
VRK1	chr14:96853166-96855223(+)	Hsa-Mir-15-P2c_5p	2057	23	-26.5	undefined	607	target 5' C U G 3' CUGUA AACUGUUUCUGU GACGU UUGACAAGGGCG miRNA 3' C ACGAU 5'	https://bibiserv.cebitec.uni-bielefeld.de/spool?id=bibiserv2_2025-04-03_110617_5ZbGF&name=VRK1::chr14:96853166-96855223(+)_Hsa-Mir-15-P2c_5p_607.png&tool=rnahybrid&contenttype=image/png
FANCG	chr9:35077399-35078604(-)	Hsa-Mir-15-P2c_5p	1205	23	-28.4	undefined	347	target 5' U C CUG CC A 3' CUG CGGAGCUG UCUGC UGC GAC GUCUUGAC GGGCG ACG miRNA 3' AA AU 5'	https://bibiserv.cebitec.uni-bielefeld.de/spool?id=bibiserv2_2025-04-03_110617_5ZbGF&name=FANCG::chr9:35077399-35078604(-)_Hsa-Mir-15-P2c_5p_347.png&tool=rnahybrid&contenttype=image/png
TP53	chr17:7673339-7673534(-)	Hsa-Mir-15-P2c_5p	195	23	-21.3	undefined	56	target 5' A C UUUUCUUCUU UUA AAUUGGG A 3' UGC G GACUGUU CCUGC GC ACG C UUGACAA GGGCG CG miRNA 3' G U A AU 5'	https://bibiserv.cebitec.uni-bielefeld.de/spool?id=bibiserv2_2025-04-03_110617_5ZbGF&name=TP53::chr17:7673339-7673534(-)_Hsa-Mir-15-P2c_5p_56.png&tool=rnahybrid&contenttype=image/png
FANCA	chr16:89778850-89778942(-)	Hsa-Mir-15-P2c_5p	92	23	-20.8	undefined	43	target 5' A A C 3' GC AGGACU UUCCU UGU CG UCUUGA AAGGG ACG miRNA 3' GA C CG AU 5'	https://bibiserv.cebitec.uni-bielefeld.de/spool?id=bibiserv2_2025-04-03_110617_5ZbGF&name=FANCA::chr16:89778850-89778942(-)_Hsa-Mir-15-P2c_5p_43.png&tool=rnahybrid&contenttype=image/png
XRCC3	chr14:103711180-103711245(-)	Hsa-Mir-15-P2c_5p	65	23	-22.9	undefined	14	target 5' A A C ACC G U 3' UG CA GGAC UC GCUGCUG AC GU CUUG GG CGACGAU miRNA 3' G ACAA G 5'	https://bibiserv.cebitec.uni-bielefeld.de/spool?id=bibiserv2_2025-04-03_110617_5ZbGF&name=XRCC3::chr14:103711180-103711245(-)_Hsa-Mir-15-P2c_5p_14.png&tool=rnahybrid&contenttype=image/png
FANCG	chr9:35077399-35078343(-)	Hsa-Mir-15-P2c_5p	944	23	-28.4	undefined	86	target 5' U C CUG CC A 3' CUG CGGAGCUG UCUGC UGC GAC GUCUUGAC GGGCG ACG miRNA 3' AA AU 5'	https://bibiserv.cebitec.uni-bielefeld.de/spool?id=bibiserv2_2025-04-03_110617_5ZbGF&name=FANCG::chr9:35077399-35078343(-)_Hsa-Mir-15-P2c_5p_86.png&tool=rnahybrid&contenttype=image/png
FANCA	chr16:89764963-89765066(-)	Hsa-Mir-15-P2c_5p	103	23	-22.8	undefined	74	target 5' C G CCCUU ACC U A 3' CUG AGA GC UUCCU CUGC GAC UCU UG AAGGG GACG miRNA 3' G AC C AU 5'	https://bibiserv.cebitec.uni-bielefeld.de/spool?id=bibiserv2_2025-04-03_110617_5ZbGF&name=FANCA::chr16:89764963-89765066(-)_Hsa-Mir-15-P2c_5p_74.png&tool=rnahybrid&contenttype=image/png
POLE	chr12:132664415-132664462(-)	Hsa-Mir-15-P2c_5p	47	23	-25.6	undefined	17	target 5' A G UG GCA U U 3' UG AGA GCUG UCG CUGCU AC UCU UGAC GGC GACGA miRNA 3' G G AAG U 5'	https://bibiserv.cebitec.uni-bielefeld.de/spool?id=bibiserv2_2025-04-03_110617_5ZbGF&name=POLE::chr12:132664415-132664462(-)_Hsa-Mir-15-P2c_5p_17.png&tool=rnahybrid&contenttype=image/png
CHEK2	chr22:28734402-28734727(-)	Hsa-Mir-15-P2c_5p	325	23	-24	undefined	49	target 5' A UGC ACA CCCAUG A 3' GCAG CUGUUC GC GC CGUC GACAAG CG CG miRNA 3' GA UU GG A AU 5'	https://bibiserv.cebitec.uni-bielefeld.de/spool?id=bibiserv2_2025-04-03_110617_5ZbGF&name=CHEK2::chr22:28734402-28734727(-)_Hsa-Mir-15-P2c_5p_49.png&tool=rnahybrid&contenttype=image/png
BARD1	chr2:214792296-214792445(-)	Hsa-Mir-15-P2c_5p	149	23	-27.1	undefined	15	target 5' A AUU GAUG A G C 3' CUGC GGAACUG UCC GU UGUUA GACG UCUUGAC AGG CG ACGAU miRNA 3' A G 5'	https://bibiserv.cebitec.uni-bielefeld.de/spool?id=bibiserv2_2025-04-03_110617_5ZbGF&name=BARD1::chr2:214792296-214792445(-)_Hsa-Mir-15-P2c_5p_15.png&tool=rnahybrid&contenttype=image/png
FANCG	chr9:35078140-35078343(-)	Hsa-Mir-15-P2c_5p	203	23	-28.4	undefined	86	target 5' U C CUG CC A 3' CUG CGGAGCUG UCUGC UGC GAC GUCUUGAC GGGCG ACG miRNA 3' AA AU 5'	https://bibiserv.cebitec.uni-bielefeld.de/spool?id=bibiserv2_2025-04-03_110617_5ZbGF&name=FANCG::chr9:35078140-35078343(-)_Hsa-Mir-15-P2c_5p_86.png&tool=rnahybrid&contenttype=image/png
PHC1	chr12:8921600-8921750(+)	Hsa-Mir-15-P2c_5p	150	23	-23.5	undefined	50	target 5' G C AG C 3' UGU GAGCU UCCC UGCUA ACG CUUGA AGGG ACGAU miRNA 3' G U CA CG 5'	https://bibiserv.cebitec.uni-bielefeld.de/spool?id=bibiserv2_2025-04-03_110617_5ZbGF&name=PHC1::chr12:8921600-8921750(+)_Hsa-Mir-15-P2c_5p_50.png&tool=rnahybrid&contenttype=image/png
FANCG	chr9:35078140-35078604(-)	Hsa-Mir-15-P2d_5p	464	22	-23.9	undefined	341	target 5' C CCGGA U 3' UGCC UUCUG GCUGCUG ACGG AAGAC CGACGAU miRNA 3' UUAUA A 5'	https://bibiserv.cebitec.uni-bielefeld.de/spool?id=bibiserv2_2025-04-03_110617_5ZbGF&name=FANCG::chr9:35078140-35078604(-)_Hsa-Mir-15-P2d_5p_341.png&tool=rnahybrid&contenttype=image/png
BRIP1	chr17:61776562-61780839(-)	Hsa-Mir-15-P2d_5p	4277	22	-24.2	undefined	3512	target 5' G CAGAAGU UGAU U 3' GUCA UUUCUGUGU UGCUG CGGU AAAGACACG ACGAU miRNA 3' A UAU 5'	https://bibiserv.cebitec.uni-bielefeld.de/spool?id=bibiserv2_2025-04-03_110617_5ZbGF&name=BRIP1::chr17:61776562-61780839(-)_Hsa-Mir-15-P2d_5p_3512.png&tool=rnahybrid&contenttype=image/png
VRK1	chr14:96853166-96855223(+)	Hsa-Mir-15-P2d_5p	2057	22	-29.3	undefined	1972	target 5' A UUGUU UUAAAGG U 3' UGCCAGUAUU UCUGUGCU GUUA ACGGUUAUAA AGACACGA CGAU miRNA 3' 5'	https://bibiserv.cebitec.uni-bielefeld.de/spool?id=bibiserv2_2025-04-03_110617_5ZbGF&name=VRK1::chr14:96853166-96855223(+)_Hsa-Mir-15-P2d_5p_1972.png&tool=rnahybrid&contenttype=image/png
FANCG	chr9:35077399-35078604(-)	Hsa-Mir-15-P2d_5p	1205	22	-23.9	undefined	341	target 5' C CCGGA U 3' UGCC UUCUG GCUGCUG ACGG AAGAC CGACGAU miRNA 3' UUAUA A 5'	https://bibiserv.cebitec.uni-bielefeld.de/spool?id=bibiserv2_2025-04-03_110617_5ZbGF&name=FANCG::chr9:35077399-35078604(-)_Hsa-Mir-15-P2d_5p_341.png&tool=rnahybrid&contenttype=image/png
TP53	chr17:7673339-7673534(-)	Hsa-Mir-15-P2d_5p	195	22	-20.1	undefined	56	target 5' A U UCU A U 3' UGCCG UUUCU UG CUGUU ACGGU AAAGA AC GACGA miRNA 3' UAU C U 5'	https://bibiserv.cebitec.uni-bielefeld.de/spool?id=bibiserv2_2025-04-03_110617_5ZbGF&name=TP53::chr17:7673339-7673534(-)_Hsa-Mir-15-P2d_5p_56.png&tool=rnahybrid&contenttype=image/png
FANCG	chr9:35077399-35078343(-)	Hsa-Mir-15-P2d_5p	944	22	-23.9	undefined	80	target 5' C CCGGA U 3' UGCC UUCUG GCUGCUG ACGG AAGAC CGACGAU miRNA 3' UUAUA A 5'	https://bibiserv.cebitec.uni-bielefeld.de/spool?id=bibiserv2_2025-04-03_110617_5ZbGF&name=FANCG::chr9:35077399-35078343(-)_Hsa-Mir-15-P2d_5p_80.png&tool=rnahybrid&contenttype=image/png
FANCG	chr9:35078140-35078343(-)	Hsa-Mir-15-P2d_5p	203	22	-23.9	undefined	80	target 5' C CCGGA U 3' UGCC UUCUG GCUGCUG ACGG AAGAC CGACGAU miRNA 3' UUAUA A 5'	https://bibiserv.cebitec.uni-bielefeld.de/spool?id=bibiserv2_2025-04-03_110617_5ZbGF&name=FANCG::chr9:35078140-35078343(-)_Hsa-Mir-15-P2d_5p_80.png&tool=rnahybrid&contenttype=image/png
PHC1	chr12:8921600-8921750(+)	Hsa-Mir-15-P2d_5p	150	22	-22.6	undefined	80	target 5' C A G 3' CCAA UCUGUGCU CUG GGUU AGACACGA GAU miRNA 3' AC AUAA C 5'	https://bibiserv.cebitec.uni-bielefeld.de/spool?id=bibiserv2_2025-04-03_110617_5ZbGF&name=PHC1::chr12:8921600-8921750(+)_Hsa-Mir-15-P2d_5p_80.png&tool=rnahybrid&contenttype=image/png
BRCA1	chr17:43110464-43110580(-)	Hsa-Mir-17-P1a_5p	116	23	-22	undefined	5	target 5' U U UGUCCCA AG G 3' UAC CUGU GCUG GAGUAC UG AUG GACG UGAC UUCGUG AC miRNA 3' G A AA 5'	https://bibiserv.cebitec.uni-bielefeld.de/spool?id=bibiserv2_2025-04-03_110617_5ZbGF&name=BRCA1::chr17:43110464-43110580(-)_Hsa-Mir-17-P1a_5p_5.png&tool=rnahybrid&contenttype=image/png
FANCG	chr9:35078140-35078604(-)	Hsa-Mir-17-P1a_5p	464	23	-25.8	undefined	384	target 5' G AG CCCUCUGGU G 3' GCCUGC GCUG UGAGUGCU UGGACG UGAC AUUCGUGA miRNA 3' GA AAC 5'	https://bibiserv.cebitec.uni-bielefeld.de/spool?id=bibiserv2_2025-04-03_110617_5ZbGF&name=FANCG::chr9:35078140-35078604(-)_Hsa-Mir-17-P1a_5p_384.png&tool=rnahybrid&contenttype=image/png
BRIP1	chr17:61776562-61780839(-)	Hsa-Mir-17-P1a_5p	4277	23	-23.9	undefined	3232	target 5' C G UU G 3' CCUG G CUGUGAGCA GGAC U GACAUUCGU miRNA 3' GAU G GAAAC 5'	https://bibiserv.cebitec.uni-bielefeld.de/spool?id=bibiserv2_2025-04-03_110617_5ZbGF&name=BRIP1::chr17:61776562-61780839(-)_Hsa-Mir-17-P1a_5p_3232.png&tool=rnahybrid&contenttype=image/png
VRK1	chr14:96853166-96855223(+)	Hsa-Mir-17-P1a_5p	2057	23	-26.7	undefined	1893	target 5' G UG U UU G 3' UAUUUGC U GU GCAUUUUG AUGGACG A CA CGUGAAAC miRNA 3' G UG UU 5'	https://bibiserv.cebitec.uni-bielefeld.de/spool?id=bibiserv2_2025-04-03_110617_5ZbGF&name=VRK1::chr14:96853166-96855223(+)_Hsa-Mir-17-P1a_5p_1893.png&tool=rnahybrid&contenttype=image/png
FANCG	chr9:35077399-35078604(-)	Hsa-Mir-17-P1a_5p	1205	23	-29.9	undefined	686	target 5' A AUCUC G 3' UACCUGUA AGCACUUUG AUGGACGU UCGUGAAAC miRNA 3' G GACAU 5'	https://bibiserv.cebitec.uni-bielefeld.de/spool?id=bibiserv2_2025-04-03_110617_5ZbGF&name=FANCG::chr9:35077399-35078604(-)_Hsa-Mir-17-P1a_5p_686.png&tool=rnahybrid&contenttype=image/png
TP53	chr17:7673339-7673534(-)	Hsa-Mir-17-P1a_5p	195	23	-28	undefined	79	target 5' U AUUG G 3' UACCUGCA GGGCAUUU AUGGACGU UUCGUGAA miRNA 3' G GACA AC 5'	https://bibiserv.cebitec.uni-bielefeld.de/spool?id=bibiserv2_2025-04-03_110617_5ZbGF&name=TP53::chr17:7673339-7673534(-)_Hsa-Mir-17-P1a_5p_79.png&tool=rnahybrid&contenttype=image/png
FANCA	chr16:89778850-89778942(-)	Hsa-Mir-17-P1a_5p	92	23	-22.6	undefined	27	target 5' G A UG GAA A 3' ACC GU UGUA AGCA UGG CG ACAU UCGU miRNA 3' GA A UG GAAAC 5'	https://bibiserv.cebitec.uni-bielefeld.de/spool?id=bibiserv2_2025-04-03_110617_5ZbGF&name=FANCA::chr16:89778850-89778942(-)_Hsa-Mir-17-P1a_5p_27.png&tool=rnahybrid&contenttype=image/png
XRCC3	chr14:103711180-103711245(-)	Hsa-Mir-17-P1a_5p	65	23	-20.2	undefined	24	target 5' C CG U C 3' ACCU GC GCUGU CACUU UGGA CG UGACA GUGAA miRNA 3' GA UUC AC 5'	https://bibiserv.cebitec.uni-bielefeld.de/spool?id=bibiserv2_2025-04-03_110617_5ZbGF&name=XRCC3::chr14:103711180-103711245(-)_Hsa-Mir-17-P1a_5p_24.png&tool=rnahybrid&contenttype=image/png
FANCG	chr9:35077399-35078343(-)	Hsa-Mir-17-P1a_5p	944	23	-29.9	undefined	425	target 5' A AUCUC G 3' UACCUGUA AGCACUUUG AUGGACGU UCGUGAAAC miRNA 3' G GACAU 5'	https://bibiserv.cebitec.uni-bielefeld.de/spool?id=bibiserv2_2025-04-03_110617_5ZbGF&name=FANCG::chr9:35077399-35078343(-)_Hsa-Mir-17-P1a_5p_425.png&tool=rnahybrid&contenttype=image/png
CHEK2	chr22:28734402-28734727(-)	Hsa-Mir-17-P1a_5p	325	23	-20.1	undefined	130	target 5' U A GAU CAA C 3' CUACC GCAC GC ACU GAUGG CGUG CG UGA miRNA 3' A ACAUU AAC 5'	https://bibiserv.cebitec.uni-bielefeld.de/spool?id=bibiserv2_2025-04-03_110617_5ZbGF&name=CHEK2::chr22:28734402-28734727(-)_Hsa-Mir-17-P1a_5p_130.png&tool=rnahybrid&contenttype=image/png
FANCG	chr9:35078140-35078343(-)	Hsa-Mir-17-P1a_5p	203	23	-25.8	undefined	123	target 5' G AG CCCUCUGGU G 3' GCCUGC GCUG UGAGUGCU UGGACG UGAC AUUCGUGA miRNA 3' GA AAC 5'	https://bibiserv.cebitec.uni-bielefeld.de/spool?id=bibiserv2_2025-04-03_110617_5ZbGF&name=FANCG::chr9:35078140-35078343(-)_Hsa-Mir-17-P1a_5p_123.png&tool=rnahybrid&contenttype=image/png
BRCA1	chr17:43110464-43110580(-)	Hsa-Mir-17-P1c_5p	116	23	-21.5	undefined	5	target 5' U U UGUCCCA A 3' UAC CUGU GCUG GAGUAC AUG GACG UGAC UUCGUG miRNA 3' G A AAAA 5'	https://bibiserv.cebitec.uni-bielefeld.de/spool?id=bibiserv2_2025-04-03_110617_5ZbGF&name=BRCA1::chr17:43110464-43110580(-)_Hsa-Mir-17-P1c_5p_5.png&tool=rnahybrid&contenttype=image/png
FANCG	chr9:35078140-35078604(-)	Hsa-Mir-17-P1c_5p	464	23	-25.8	undefined	384	target 5' G AG CCCUCUGGU G 3' GCCUGC GCUG UGAGUGCU UGGACG UGAC AUUCGUGA miRNA 3' GA AAA 5'	https://bibiserv.cebitec.uni-bielefeld.de/spool?id=bibiserv2_2025-04-03_110617_5ZbGF&name=FANCG::chr9:35078140-35078604(-)_Hsa-Mir-17-P1c_5p_384.png&tool=rnahybrid&contenttype=image/png
BRIP1	chr17:61776562-61780839(-)	Hsa-Mir-17-P1c_5p	4277	23	-23.9	undefined	3232	target 5' C G UU G 3' CCUG G CUGUGAGCA GGAC U GACAUUCGU miRNA 3' GAU G GAAAA 5'	https://bibiserv.cebitec.uni-bielefeld.de/spool?id=bibiserv2_2025-04-03_110617_5ZbGF&name=BRIP1::chr17:61776562-61780839(-)_Hsa-Mir-17-P1c_5p_3232.png&tool=rnahybrid&contenttype=image/png
VRK1	chr14:96853166-96855223(+)	Hsa-Mir-17-P1c_5p	2057	23	-24.3	undefined	1893	target 5' G UG U UU G 3' UAUUUGC U GU GCAUUUU AUGGACG A CA CGUGAAA miRNA 3' G UG UU A 5'	https://bibiserv.cebitec.uni-bielefeld.de/spool?id=bibiserv2_2025-04-03_110617_5ZbGF&name=VRK1::chr14:96853166-96855223(+)_Hsa-Mir-17-P1c_5p_1893.png&tool=rnahybrid&contenttype=image/png
FANCG	chr9:35077399-35078604(-)	Hsa-Mir-17-P1c_5p	1205	23	-27.5	undefined	686	target 5' A AUCUC G 3' UACCUGUA AGCACUUU AUGGACGU UCGUGAAA miRNA 3' G GACAU A 5'	https://bibiserv.cebitec.uni-bielefeld.de/spool?id=bibiserv2_2025-04-03_110617_5ZbGF&name=FANCG::chr9:35077399-35078604(-)_Hsa-Mir-17-P1c_5p_686.png&tool=rnahybrid&contenttype=image/png
TP53	chr17:7673339-7673534(-)	Hsa-Mir-17-P1c_5p	195	23	-28	undefined	79	target 5' U AUUG G 3' UACCUGCA GGGCAUUU AUGGACGU UUCGUGAA miRNA 3' G GACA AA 5'	https://bibiserv.cebitec.uni-bielefeld.de/spool?id=bibiserv2_2025-04-03_110617_5ZbGF&name=TP53::chr17:7673339-7673534(-)_Hsa-Mir-17-P1c_5p_79.png&tool=rnahybrid&contenttype=image/png
FANCA	chr16:89778850-89778942(-)	Hsa-Mir-17-P1c_5p	92	23	-22.6	undefined	27	target 5' G A UG GAA A 3' ACC GU UGUA AGCA UGG CG ACAU UCGU miRNA 3' GA A UG GAAAA 5'	https://bibiserv.cebitec.uni-bielefeld.de/spool?id=bibiserv2_2025-04-03_110617_5ZbGF&name=FANCA::chr16:89778850-89778942(-)_Hsa-Mir-17-P1c_5p_27.png&tool=rnahybrid&contenttype=image/png
XRCC3	chr14:103711180-103711245(-)	Hsa-Mir-17-P1c_5p	65	23	-20.2	undefined	24	target 5' C CG U C 3' ACCU GC GCUGU CACUU UGGA CG UGACA GUGAA miRNA 3' GA UUC AA 5'	https://bibiserv.cebitec.uni-bielefeld.de/spool?id=bibiserv2_2025-04-03_110617_5ZbGF&name=XRCC3::chr14:103711180-103711245(-)_Hsa-Mir-17-P1c_5p_24.png&tool=rnahybrid&contenttype=image/png
FANCG	chr9:35077399-35078343(-)	Hsa-Mir-17-P1c_5p	944	23	-27.5	undefined	425	target 5' A AUCUC G 3' UACCUGUA AGCACUUU AUGGACGU UCGUGAAA miRNA 3' G GACAU A 5'	https://bibiserv.cebitec.uni-bielefeld.de/spool?id=bibiserv2_2025-04-03_110617_5ZbGF&name=FANCG::chr9:35077399-35078343(-)_Hsa-Mir-17-P1c_5p_425.png&tool=rnahybrid&contenttype=image/png
CHEK2	chr22:28734402-28734727(-)	Hsa-Mir-17-P1c_5p	325	23	-20.1	undefined	130	target 5' U A GAU CAA C 3' CUACC GCAC GC ACU GAUGG CGUG CG UGA miRNA 3' A ACAUU AAA 5'	https://bibiserv.cebitec.uni-bielefeld.de/spool?id=bibiserv2_2025-04-03_110617_5ZbGF&name=CHEK2::chr22:28734402-28734727(-)_Hsa-Mir-17-P1c_5p_130.png&tool=rnahybrid&contenttype=image/png
FANCG	chr9:35078140-35078343(-)	Hsa-Mir-17-P1c_5p	203	23	-25.8	undefined	123	target 5' G AG CCCUCUGGU G 3' GCCUGC GCUG UGAGUGCU UGGACG UGAC AUUCGUGA miRNA 3' GA AAA 5'	https://bibiserv.cebitec.uni-bielefeld.de/spool?id=bibiserv2_2025-04-03_110617_5ZbGF&name=FANCG::chr9:35078140-35078343(-)_Hsa-Mir-17-P1c_5p_123.png&tool=rnahybrid&contenttype=image/png
BRCA1	chr17:43110464-43110580(-)	Hsa-Mir-17-P1d_5p	116	21	-20	undefined	8	target 5' C UGUCCCA G A 3' UCUGU GCUG AGUAC AGACG UGAC UCGUG miRNA 3' U AG AAAU 5'	https://bibiserv.cebitec.uni-bielefeld.de/spool?id=bibiserv2_2025-04-03_110617_5ZbGF&name=BRCA1::chr17:43110464-43110580(-)_Hsa-Mir-17-P1d_5p_8.png&tool=rnahybrid&contenttype=image/png
FANCG	chr9:35078140-35078604(-)	Hsa-Mir-17-P1d_5p	464	21	-23.9	undefined	346	target 5' U CGGAGCU UGCCCU C 3' UCUGC GCUGUC GCAC AGACG UGACAG CGUG miRNA 3' U U AAAU 5'	https://bibiserv.cebitec.uni-bielefeld.de/spool?id=bibiserv2_2025-04-03_110617_5ZbGF&name=FANCG::chr9:35078140-35078604(-)_Hsa-Mir-17-P1d_5p_346.png&tool=rnahybrid&contenttype=image/png
BRIP1	chr17:61776562-61780839(-)	Hsa-Mir-17-P1d_5p	4277	21	-21.6	undefined	722	target 5' U U A 3' CUGUCAGC ACUU GACAGUCG UGAA miRNA 3' UAGACGU AU 5'	https://bibiserv.cebitec.uni-bielefeld.de/spool?id=bibiserv2_2025-04-03_110617_5ZbGF&name=BRIP1::chr17:61776562-61780839(-)_Hsa-Mir-17-P1d_5p_722.png&tool=rnahybrid&contenttype=image/png
VRK1	chr14:96853166-96855223(+)	Hsa-Mir-17-P1d_5p	2057	21	-24.2	undefined	164	target 5' A GAU U 3' UGU UUGUUGGCACUUUA ACG GACAGUCGUGAAAU miRNA 3' UAG U 5'	https://bibiserv.cebitec.uni-bielefeld.de/spool?id=bibiserv2_2025-04-03_110617_5ZbGF&name=VRK1::chr14:96853166-96855223(+)_Hsa-Mir-17-P1d_5p_164.png&tool=rnahybrid&contenttype=image/png
FANCG	chr9:35077399-35078604(-)	Hsa-Mir-17-P1d_5p	1205	21	-26.8	undefined	689	target 5' C AUC G 3' CUGUA UCAGCACUUUG GACGU AGUCGUGAAAU miRNA 3' UA GAC 5'	https://bibiserv.cebitec.uni-bielefeld.de/spool?id=bibiserv2_2025-04-03_110617_5ZbGF&name=FANCG::chr9:35077399-35078604(-)_Hsa-Mir-17-P1d_5p_689.png&tool=rnahybrid&contenttype=image/png
TP53	chr17:7673339-7673534(-)	Hsa-Mir-17-P1d_5p	195	21	-21.3	undefined	82	target 5' C A G G 3' CUGC AUUG GGCAUUU GACG UGAC UCGUGAA miRNA 3' UA AG AU 5'	https://bibiserv.cebitec.uni-bielefeld.de/spool?id=bibiserv2_2025-04-03_110617_5ZbGF&name=TP53::chr17:7673339-7673534(-)_Hsa-Mir-17-P1d_5p_82.png&tool=rnahybrid&contenttype=image/png
FANCG	chr9:35077399-35078343(-)	Hsa-Mir-17-P1d_5p	944	21	-26.8	undefined	428	target 5' C AUC G 3' CUGUA UCAGCACUUUG GACGU AGUCGUGAAAU miRNA 3' UA GAC 5'	https://bibiserv.cebitec.uni-bielefeld.de/spool?id=bibiserv2_2025-04-03_110617_5ZbGF&name=FANCG::chr9:35077399-35078343(-)_Hsa-Mir-17-P1d_5p_428.png&tool=rnahybrid&contenttype=image/png
FANCG	chr9:35078140-35078343(-)	Hsa-Mir-17-P1d_5p	203	21	-23.9	undefined	85	target 5' U CGGAGCU UGCCCU C 3' UCUGC GCUGUC GCAC AGACG UGACAG CGUG miRNA 3' U U AAAU 5'	https://bibiserv.cebitec.uni-bielefeld.de/spool?id=bibiserv2_2025-04-03_110617_5ZbGF&name=FANCG::chr9:35078140-35078343(-)_Hsa-Mir-17-P1d_5p_85.png&tool=rnahybrid&contenttype=image/png
BRCA1	chr17:43110464-43110580(-)	Hsa-Mir-17-P1d_3p	116	22	-26.2	undefined	18	target 5' C UG AG A 3' CAGC GAGUAC UGGUGCG GUCG UUCAUG GUCACGC miRNA 3' C GGU C 5'	https://bibiserv.cebitec.uni-bielefeld.de/spool?id=bibiserv2_2025-04-03_110617_5ZbGF&name=BRCA1::chr17:43110464-43110580(-)_Hsa-Mir-17-P1d_3p_18.png&tool=rnahybrid&contenttype=image/png
FANCG	chr9:35078140-35078604(-)	Hsa-Mir-17-P1d_3p	464	22	-31.1	undefined	277	target 5' A G AGGUUGGA GGGCUCAGGGAGC G 3' GCAGCAGG GCCC ACAG UGUGG CGUCGUUC UGGG UGUC ACGCC miRNA 3' A 5'	https://bibiserv.cebitec.uni-bielefeld.de/spool?id=bibiserv2_2025-04-03_110617_5ZbGF&name=FANCG::chr9:35078140-35078604(-)_Hsa-Mir-17-P1d_3p_277.png&tool=rnahybrid&contenttype=image/png
BRIP1	chr17:61776562-61780839(-)	Hsa-Mir-17-P1d_3p	4277	22	-25.7	undefined	345	target 5' U CU A U G 3' CAGC CCCA AGUGC GG GUCG GGGU UCACG CC miRNA 3' C UUCAU G 5'	https://bibiserv.cebitec.uni-bielefeld.de/spool?id=bibiserv2_2025-04-03_110617_5ZbGF&name=BRIP1::chr17:61776562-61780839(-)_Hsa-Mir-17-P1d_3p_345.png&tool=rnahybrid&contenttype=image/png
VRK1	chr14:96853166-96855223(+)	Hsa-Mir-17-P1d_3p	2057	22	-25.3	undefined	1683	target 5' U A G UU U 3' GCA CAAGUAUU ACGGU GC CGU GUUCAUGG UGUCA CG miRNA 3' C G CC 5'	https://bibiserv.cebitec.uni-bielefeld.de/spool?id=bibiserv2_2025-04-03_110617_5ZbGF&name=VRK1::chr14:96853166-96855223(+)_Hsa-Mir-17-P1d_3p_1683.png&tool=rnahybrid&contenttype=image/png
FANCG	chr9:35077399-35078604(-)	Hsa-Mir-17-P1d_3p	1205	22	-31.1	undefined	277	target 5' A G AGGUUGGA GGGCUCAGGGAGC G 3' GCAGCAGG GCCC ACAG UGUGG CGUCGUUC UGGG UGUC ACGCC miRNA 3' A 5'	https://bibiserv.cebitec.uni-bielefeld.de/spool?id=bibiserv2_2025-04-03_110617_5ZbGF&name=FANCG::chr9:35077399-35078604(-)_Hsa-Mir-17-P1d_3p_277.png&tool=rnahybrid&contenttype=image/png
TP53	chr17:7673339-7673534(-)	Hsa-Mir-17-P1d_3p	195	22	-22.8	undefined	92	target 5' G UU AUCAGGGG AU C 3' GGCA UGCC GCAGUG G UCGU AUGG UGUCAC C miRNA 3' CG UC G GC 5'	https://bibiserv.cebitec.uni-bielefeld.de/spool?id=bibiserv2_2025-04-03_110617_5ZbGF&name=TP53::chr17:7673339-7673534(-)_Hsa-Mir-17-P1d_3p_92.png&tool=rnahybrid&contenttype=image/png
FANCA	chr16:89778850-89778942(-)	Hsa-Mir-17-P1d_3p	92	22	-20.5	undefined	42	target 5' A GACUUU UGU C 3' AGCAAG CCU CAGU UCGUUC GGG GUCA miRNA 3' CG AU U CGCC 5'	https://bibiserv.cebitec.uni-bielefeld.de/spool?id=bibiserv2_2025-04-03_110617_5ZbGF&name=FANCA::chr16:89778850-89778942(-)_Hsa-Mir-17-P1d_3p_42.png&tool=rnahybrid&contenttype=image/png
XRCC3	chr14:103711180-103711245(-)	Hsa-Mir-17-P1d_3p	65	22	-20	undefined	28	target 5' U UGCU CACUU U G 3' CGGC GU CCC UGGU CGG GUCG CA GGG GUCA GCC miRNA 3' C UU U U C 5'	https://bibiserv.cebitec.uni-bielefeld.de/spool?id=bibiserv2_2025-04-03_110617_5ZbGF&name=XRCC3::chr14:103711180-103711245(-)_Hsa-Mir-17-P1d_3p_28.png&tool=rnahybrid&contenttype=image/png
FANCG	chr9:35077399-35078343(-)	Hsa-Mir-17-P1d_3p	944	22	-31.1	undefined	16	target 5' A G AGGUUGGA GGGCUCAGGGAGC G 3' GCAGCAGG GCCC ACAG UGUGG CGUCGUUC UGGG UGUC ACGCC miRNA 3' A 5'	https://bibiserv.cebitec.uni-bielefeld.de/spool?id=bibiserv2_2025-04-03_110617_5ZbGF&name=FANCG::chr9:35077399-35078343(-)_Hsa-Mir-17-P1d_3p_16.png&tool=rnahybrid&contenttype=image/png
POLE	chr12:132664415-132664462(-)	Hsa-Mir-17-P1d_3p	47	22	-23.7	undefined	1	target 5' G UC U U AGAUG U C 3' GC GC GGUAC CCAUGG GC GG CG CG UCAUG GGUGUC CG CC miRNA 3' U U A 5'	https://bibiserv.cebitec.uni-bielefeld.de/spool?id=bibiserv2_2025-04-03_110617_5ZbGF&name=POLE::chr12:132664415-132664462(-)_Hsa-Mir-17-P1d_3p_1.png&tool=rnahybrid&contenttype=image/png
CHEK2	chr22:28734402-28734727(-)	Hsa-Mir-17-P1d_3p	325	22	-27.7	undefined	46	target 5' G UGUU CCCCAUG A 3' GCAGC AGUGCC CACAG GC CGUCG UCAUGG GUGUC CG miRNA 3' U A CC 5'	https://bibiserv.cebitec.uni-bielefeld.de/spool?id=bibiserv2_2025-04-03_110617_5ZbGF&name=CHEK2::chr22:28734402-28734727(-)_Hsa-Mir-17-P1d_3p_46.png&tool=rnahybrid&contenttype=image/png
BARD1	chr2:214792296-214792445(-)	Hsa-Mir-17-P1d_3p	149	22	-20.7	undefined	35	target 5' C GU UAC CC A 3' CAGU GU ACCC CGG UGG GUCG CA UGGG GUC GCC miRNA 3' C UU U AC 5'	https://bibiserv.cebitec.uni-bielefeld.de/spool?id=bibiserv2_2025-04-03_110617_5ZbGF&name=BARD1::chr2:214792296-214792445(-)_Hsa-Mir-17-P1d_3p_35.png&tool=rnahybrid&contenttype=image/png
FANCG	chr9:35078140-35078343(-)	Hsa-Mir-17-P1d_3p	203	22	-31.1	undefined	16	target 5' A G AGGUUGGA GGGCUCAGGGAGC G 3' GCAGCAGG GCCC ACAG UGUGG CGUCGUUC UGGG UGUC ACGCC miRNA 3' A 5'	https://bibiserv.cebitec.uni-bielefeld.de/spool?id=bibiserv2_2025-04-03_110617_5ZbGF&name=FANCG::chr9:35078140-35078343(-)_Hsa-Mir-17-P1d_3p_16.png&tool=rnahybrid&contenttype=image/png
PHC1	chr12:8921600-8921750(+)	Hsa-Mir-17-P1d_3p	150	22	-26.9	undefined	35	target 5' U CGAU G A 3' CAGC CCCA AGUGUG GUCG GGGU UCACGC miRNA 3' C UUCAU G C 5'	https://bibiserv.cebitec.uni-bielefeld.de/spool?id=bibiserv2_2025-04-03_110617_5ZbGF&name=PHC1::chr12:8921600-8921750(+)_Hsa-Mir-17-P1d_3p_35.png&tool=rnahybrid&contenttype=image/png
BRCA1	chr17:43110464-43110580(-)	Hsa-Mir-17-P2a_5p	116	23	-21	undefined	8	target 5' C UGUCCCA A 3' UCUGU GCUGGA GUAC AGACG UGAUCU CGUG miRNA 3' GAU A GAAU 5'	https://bibiserv.cebitec.uni-bielefeld.de/spool?id=bibiserv2_2025-04-03_110617_5ZbGF&name=BRCA1::chr17:43110464-43110580(-)_Hsa-Mir-17-P2a_5p_8.png&tool=rnahybrid&contenttype=image/png
FANCG	chr9:35078140-35078604(-)	Hsa-Mir-17-P2a_5p	464	23	-25.8	undefined	359	target 5' G C G 3' CUGUCUGC C UGCACC GAUAGACG G ACGUGG miRNA 3' U AUCU AAU 5'	https://bibiserv.cebitec.uni-bielefeld.de/spool?id=bibiserv2_2025-04-03_110617_5ZbGF&name=FANCG::chr9:35078140-35078604(-)_Hsa-Mir-17-P2a_5p_359.png&tool=rnahybrid&contenttype=image/png
BRIP1	chr17:61776562-61780839(-)	Hsa-Mir-17-P2a_5p	4277	23	-24.5	undefined	1092	target 5' C C CAAAU G 3' CUGC CU GAUGCACUU GACG GA CUACGUGGA miRNA 3' GAUA U U AU 5'	https://bibiserv.cebitec.uni-bielefeld.de/spool?id=bibiserv2_2025-04-03_110617_5ZbGF&name=BRIP1::chr17:61776562-61780839(-)_Hsa-Mir-17-P2a_5p_1092.png&tool=rnahybrid&contenttype=image/png
VRK1	chr14:96853166-96855223(+)	Hsa-Mir-17-P2a_5p	2057	23	-25.2	undefined	1636	target 5' A UC U 3' GUCU UACUGGGUGUGCUUU UAGA GUGAUCUACGUGGAA miRNA 3' GA C U 5'	https://bibiserv.cebitec.uni-bielefeld.de/spool?id=bibiserv2_2025-04-03_110617_5ZbGF&name=VRK1::chr14:96853166-96855223(+)_Hsa-Mir-17-P2a_5p_1636.png&tool=rnahybrid&contenttype=image/png
FANCG	chr9:35077399-35078604(-)	Hsa-Mir-17-P2a_5p	1205	23	-25.8	undefined	359	target 5' G C G 3' CUGUCUGC C UGCACC GAUAGACG G ACGUGG miRNA 3' U AUCU AAU 5'	https://bibiserv.cebitec.uni-bielefeld.de/spool?id=bibiserv2_2025-04-03_110617_5ZbGF&name=FANCG::chr9:35077399-35078604(-)_Hsa-Mir-17-P2a_5p_359.png&tool=rnahybrid&contenttype=image/png
TP53	chr17:7673339-7673534(-)	Hsa-Mir-17-P2a_5p	195	23	-21.2	undefined	82	target 5' C A G 3' CUGC AUUGGG GCAUUU GACG UGAUCU CGUGGA miRNA 3' GAUA A AU 5'	https://bibiserv.cebitec.uni-bielefeld.de/spool?id=bibiserv2_2025-04-03_110617_5ZbGF&name=TP53::chr17:7673339-7673534(-)_Hsa-Mir-17-P2a_5p_82.png&tool=rnahybrid&contenttype=image/png
FANCG	chr9:35077399-35078343(-)	Hsa-Mir-17-P2a_5p	944	23	-25.8	undefined	98	target 5' G C G 3' CUGUCUGC C UGCACC GAUAGACG G ACGUGG miRNA 3' U AUCU AAU 5'	https://bibiserv.cebitec.uni-bielefeld.de/spool?id=bibiserv2_2025-04-03_110617_5ZbGF&name=FANCG::chr9:35077399-35078343(-)_Hsa-Mir-17-P2a_5p_98.png&tool=rnahybrid&contenttype=image/png
FANCA	chr16:89764963-89765066(-)	Hsa-Mir-17-P2a_5p	103	23	-21.7	undefined	67	target 5' A CUUUC GACCCU C 3' GC CUGGA UGCACCUU CG GAUCU ACGUGGAA miRNA 3' GAUAGA U U 5'	https://bibiserv.cebitec.uni-bielefeld.de/spool?id=bibiserv2_2025-04-03_110617_5ZbGF&name=FANCA::chr16:89764963-89765066(-)_Hsa-Mir-17-P2a_5p_67.png&tool=rnahybrid&contenttype=image/png
CHEK2	chr22:28734402-28734727(-)	Hsa-Mir-17-P2a_5p	325	23	-20.9	undefined	174	target 5' C GGA U G 3' UCUG CACU GA GC CCUUA AGAC GUGA CU CG GGAAU miRNA 3' GAU U A U 5'	https://bibiserv.cebitec.uni-bielefeld.de/spool?id=bibiserv2_2025-04-03_110617_5ZbGF&name=CHEK2::chr22:28734402-28734727(-)_Hsa-Mir-17-P2a_5p_174.png&tool=rnahybrid&contenttype=image/png
BARD1	chr2:214792296-214792445(-)	Hsa-Mir-17-P2a_5p	149	23	-23.2	undefined	15	target 5' A AUUGGA A 3' CUGC ACUGGAUGU CC GACG UGAUCUACG GG miRNA 3' GAUA U AAU 5'	https://bibiserv.cebitec.uni-bielefeld.de/spool?id=bibiserv2_2025-04-03_110617_5ZbGF&name=BARD1::chr2:214792296-214792445(-)_Hsa-Mir-17-P2a_5p_15.png&tool=rnahybrid&contenttype=image/png
FANCG	chr9:35078140-35078343(-)	Hsa-Mir-17-P2a_5p	203	23	-25.8	undefined	98	target 5' G C G 3' CUGUCUGC C UGCACC GAUAGACG G ACGUGG miRNA 3' U AUCU AAU 5'	https://bibiserv.cebitec.uni-bielefeld.de/spool?id=bibiserv2_2025-04-03_110617_5ZbGF&name=FANCG::chr9:35078140-35078343(-)_Hsa-Mir-17-P2a_5p_98.png&tool=rnahybrid&contenttype=image/png
PHC1	chr12:8921600-8921750(+)	Hsa-Mir-17-P2a_5p	150	23	-24.7	undefined	83	target 5' A GCU GAA A 3' AUCUGU ACUGGG CACC UAGACG UGAUCU GUGG miRNA 3' GA AC AAU 5'	https://bibiserv.cebitec.uni-bielefeld.de/spool?id=bibiserv2_2025-04-03_110617_5ZbGF&name=PHC1::chr12:8921600-8921750(+)_Hsa-Mir-17-P2a_5p_83.png&tool=rnahybrid&contenttype=image/png
BRCA1	chr17:43110464-43110580(-)	Hsa-Mir-17-P2c_5p	116	24	-20.4	undefined	20	target 5' A A AGU G A 3' GCUGG GUAC GGUGC AUC UGAUU CGUG CUACG UGG miRNA 3' GA AU AAU 5'	https://bibiserv.cebitec.uni-bielefeld.de/spool?id=bibiserv2_2025-04-03_110617_5ZbGF&name=BRCA1::chr17:43110464-43110580(-)_Hsa-Mir-17-P2c_5p_20.png&tool=rnahybrid&contenttype=image/png
FANCG	chr9:35078140-35078604(-)	Hsa-Mir-17-P2c_5p	464	24	-25.6	undefined	354	target 5' G UG CUGCCC G 3' AGCUGC U UGCACC UUGACG A ACGUGG miRNA 3' UGA UG UCU AAU 5'	https://bibiserv.cebitec.uni-bielefeld.de/spool?id=bibiserv2_2025-04-03_110617_5ZbGF&name=FANCG::chr9:35078140-35078604(-)_Hsa-Mir-17-P2c_5p_354.png&tool=rnahybrid&contenttype=image/png
BRIP1	chr17:61776562-61780839(-)	Hsa-Mir-17-P2c_5p	4277	24	-24.9	undefined	1247	target 5' G AG G G G 3' ACUGG UGCA UGG UGC AUCUUG UGAUU ACGU AUC ACG UGGAAU miRNA 3' G G U 5'	https://bibiserv.cebitec.uni-bielefeld.de/spool?id=bibiserv2_2025-04-03_110617_5ZbGF&name=BRIP1::chr17:61776562-61780839(-)_Hsa-Mir-17-P2c_5p_1247.png&tool=rnahybrid&contenttype=image/png
VRK1	chr14:96853166-96855223(+)	Hsa-Mir-17-P2c_5p	2057	24	-25.8	undefined	1629	target 5' C A CUUCU U 3' AUUAGC GU ACUGGGUGUGCUUU UGAUUG CG UGAUCUACGUGGAA miRNA 3' A U 5'	https://bibiserv.cebitec.uni-bielefeld.de/spool?id=bibiserv2_2025-04-03_110617_5ZbGF&name=VRK1::chr14:96853166-96855223(+)_Hsa-Mir-17-P2c_5p_1629.png&tool=rnahybrid&contenttype=image/png
FANCG	chr9:35077399-35078604(-)	Hsa-Mir-17-P2c_5p	1205	24	-26.2	undefined	767	target 5' A UGAUCACGCC CC CCC G G 3' GCUA ACUGCACU AG UGCA CCU UGAU UGACGUGA UC ACGU GGA miRNA 3' U AU 5'	https://bibiserv.cebitec.uni-bielefeld.de/spool?id=bibiserv2_2025-04-03_110617_5ZbGF&name=FANCG::chr9:35077399-35078604(-)_Hsa-Mir-17-P2c_5p_767.png&tool=rnahybrid&contenttype=image/png
TP53	chr17:7673339-7673534(-)	Hsa-Mir-17-P2c_5p	195	24	-21.8	undefined	72	target 5' G UUUUAC A G 3' ACUG CUGC AUUGGG GCAUUU UGAU GACG UGAUCU CGUGGA miRNA 3' U A AU 5'	https://bibiserv.cebitec.uni-bielefeld.de/spool?id=bibiserv2_2025-04-03_110617_5ZbGF&name=TP53::chr17:7673339-7673534(-)_Hsa-Mir-17-P2c_5p_72.png&tool=rnahybrid&contenttype=image/png
XRCC3	chr14:103711180-103711245(-)	Hsa-Mir-17-P2c_5p	65	24	-21.8	undefined	30	target 5' G U UCCCU UC G C 3' GCU GCUG CACU GGU G GCCU UGA UGAC GUGA CUA C UGGA miRNA 3' U U G AU 5'	https://bibiserv.cebitec.uni-bielefeld.de/spool?id=bibiserv2_2025-04-03_110617_5ZbGF&name=XRCC3::chr14:103711180-103711245(-)_Hsa-Mir-17-P2c_5p_30.png&tool=rnahybrid&contenttype=image/png
FANCG	chr9:35077399-35078343(-)	Hsa-Mir-17-P2c_5p	944	24	-26.2	undefined	506	target 5' A UGAUCACGCC CC CCC G G 3' GCUA ACUGCACU AG UGCA CCU UGAU UGACGUGA UC ACGU GGA miRNA 3' U AU 5'	https://bibiserv.cebitec.uni-bielefeld.de/spool?id=bibiserv2_2025-04-03_110617_5ZbGF&name=FANCG::chr9:35077399-35078343(-)_Hsa-Mir-17-P2c_5p_506.png&tool=rnahybrid&contenttype=image/png
FANCA	chr16:89764963-89765066(-)	Hsa-Mir-17-P2c_5p	103	24	-23	undefined	61	target 5' G CA CUUUC GACCCU C 3' UAGC GC CUGGA UGCACCUU AUUG CG GAUCU ACGUGGAA miRNA 3' UG A U U 5'	https://bibiserv.cebitec.uni-bielefeld.de/spool?id=bibiserv2_2025-04-03_110617_5ZbGF&name=FANCA::chr16:89764963-89765066(-)_Hsa-Mir-17-P2c_5p_61.png&tool=rnahybrid&contenttype=image/png
POLE	chr12:132664415-132664462(-)	Hsa-Mir-17-P2c_5p	47	24	-22.2	undefined	1	target 5' G C G CCAU GAUGGCUG G 3' GCU GCU GUACU GGA GCAUC UGA UGA CGUGA UCU CGUGG miRNA 3' U A AAU 5'	https://bibiserv.cebitec.uni-bielefeld.de/spool?id=bibiserv2_2025-04-03_110617_5ZbGF&name=POLE::chr12:132664415-132664462(-)_Hsa-Mir-17-P2c_5p_1.png&tool=rnahybrid&contenttype=image/png
BARD1	chr2:214792296-214792445(-)	Hsa-Mir-17-P2c_5p	149	24	-27.1	undefined	12	target 5' G AUUGGA A 3' UGACUGC ACUGGAUGU CC AUUGACG UGAUCUACG GG miRNA 3' UG U AAU 5'	https://bibiserv.cebitec.uni-bielefeld.de/spool?id=bibiserv2_2025-04-03_110617_5ZbGF&name=BARD1::chr2:214792296-214792445(-)_Hsa-Mir-17-P2c_5p_12.png&tool=rnahybrid&contenttype=image/png
FANCG	chr9:35078140-35078343(-)	Hsa-Mir-17-P2c_5p	203	24	-25.6	undefined	93	target 5' G UG CUGCCC G 3' AGCUGC U UGCACC UUGACG A ACGUGG miRNA 3' UGA UG UCU AAU 5'	https://bibiserv.cebitec.uni-bielefeld.de/spool?id=bibiserv2_2025-04-03_110617_5ZbGF&name=FANCG::chr9:35078140-35078343(-)_Hsa-Mir-17-P2c_5p_93.png&tool=rnahybrid&contenttype=image/png
PHC1	chr12:8921600-8921750(+)	Hsa-Mir-17-P2c_5p	150	24	-21.6	undefined	75	target 5' C CCAAUCUG U GAA A 3' UUGAC UGC ACUGGG CACC GAUUG ACG UGAUCU GUGG miRNA 3' U AC AAU 5'	https://bibiserv.cebitec.uni-bielefeld.de/spool?id=bibiserv2_2025-04-03_110617_5ZbGF&name=PHC1::chr12:8921600-8921750(+)_Hsa-Mir-17-P2c_5p_75.png&tool=rnahybrid&contenttype=image/png
BRCA1	chr17:43110464-43110580(-)	Hsa-Mir-17-P4a_5p	116	23	-20	undefined	5	target 5' U U UG CCCAGCUG A 3' UAC CUGU U GAGUAC AUG GACG A UUCGUG miRNA 3' G UG UA AAAU 5'	https://bibiserv.cebitec.uni-bielefeld.de/spool?id=bibiserv2_2025-04-03_110617_5ZbGF&name=BRCA1::chr17:43110464-43110580(-)_Hsa-Mir-17-P4a_5p_5.png&tool=rnahybrid&contenttype=image/png
FANCG	chr9:35078140-35078604(-)	Hsa-Mir-17-P4a_5p	464	23	-24.7	undefined	384	target 5' G AG CCCUCUGGU G 3' GCCUGC GCUG UGAGUGCU UGGACG UGAU AUUCGUGA miRNA 3' GA AAU 5'	https://bibiserv.cebitec.uni-bielefeld.de/spool?id=bibiserv2_2025-04-03_110617_5ZbGF&name=FANCG::chr9:35078140-35078604(-)_Hsa-Mir-17-P4a_5p_384.png&tool=rnahybrid&contenttype=image/png
BRIP1	chr17:61776562-61780839(-)	Hsa-Mir-17-P4a_5p	4277	23	-24.1	undefined	224	target 5' A G G G 3' GCU G ACUAUAGGCAU UGG C UGAUAUUCGUG miRNA 3' GA A G AAAU 5'	https://bibiserv.cebitec.uni-bielefeld.de/spool?id=bibiserv2_2025-04-03_110617_5ZbGF&name=BRIP1::chr17:61776562-61780839(-)_Hsa-Mir-17-P4a_5p_224.png&tool=rnahybrid&contenttype=image/png
VRK1	chr14:96853166-96855223(+)	Hsa-Mir-17-P4a_5p	2057	23	-23.3	undefined	1896	target 5' U UG UG UU G 3' U CUGU U GCAUUUUG A GACG A CGUGAAAU miRNA 3' G UG UG UAUU 5'	https://bibiserv.cebitec.uni-bielefeld.de/spool?id=bibiserv2_2025-04-03_110617_5ZbGF&name=VRK1::chr14:96853166-96855223(+)_Hsa-Mir-17-P4a_5p_1896.png&tool=rnahybrid&contenttype=image/png
FANCG	chr9:35077399-35078604(-)	Hsa-Mir-17-P4a_5p	1205	23	-28.3	undefined	686	target 5' A AUCUC G 3' UACCUGUA AGCACUUUG AUGGACGU UCGUGAAAU miRNA 3' G GAUAU 5'	https://bibiserv.cebitec.uni-bielefeld.de/spool?id=bibiserv2_2025-04-03_110617_5ZbGF&name=FANCG::chr9:35077399-35078604(-)_Hsa-Mir-17-P4a_5p_686.png&tool=rnahybrid&contenttype=image/png
TP53	chr17:7673339-7673534(-)	Hsa-Mir-17-P4a_5p	195	23	-28	undefined	79	target 5' U AUUG G 3' UACCUGCA GGGCAUUU AUGGACGU UUCGUGAA miRNA 3' G GAUA AU 5'	https://bibiserv.cebitec.uni-bielefeld.de/spool?id=bibiserv2_2025-04-03_110617_5ZbGF&name=TP53::chr17:7673339-7673534(-)_Hsa-Mir-17-P4a_5p_79.png&tool=rnahybrid&contenttype=image/png
FANCA	chr16:89778850-89778942(-)	Hsa-Mir-17-P4a_5p	92	23	-20.7	undefined	27	target 5' G A UG GAA A 3' ACC GU UGUA AGCA UGG CG AUAU UCGU miRNA 3' GA A UG GAAAU 5'	https://bibiserv.cebitec.uni-bielefeld.de/spool?id=bibiserv2_2025-04-03_110617_5ZbGF&name=FANCA::chr16:89778850-89778942(-)_Hsa-Mir-17-P4a_5p_27.png&tool=rnahybrid&contenttype=image/png
FANCG	chr9:35077399-35078343(-)	Hsa-Mir-17-P4a_5p	944	23	-28.3	undefined	425	target 5' A AUCUC G 3' UACCUGUA AGCACUUUG AUGGACGU UCGUGAAAU miRNA 3' G GAUAU 5'	https://bibiserv.cebitec.uni-bielefeld.de/spool?id=bibiserv2_2025-04-03_110617_5ZbGF&name=FANCG::chr9:35077399-35078343(-)_Hsa-Mir-17-P4a_5p_425.png&tool=rnahybrid&contenttype=image/png
CHEK2	chr22:28734402-28734727(-)	Hsa-Mir-17-P4a_5p	325	23	-21.2	undefined	268	target 5' C CC CCCCUGGGCUCG C C 3' CUACC UGC AUUAUGGGC CUU GAUGG ACG UGAUAUUCG GAA miRNA 3' U AU 5'	https://bibiserv.cebitec.uni-bielefeld.de/spool?id=bibiserv2_2025-04-03_110617_5ZbGF&name=CHEK2::chr22:28734402-28734727(-)_Hsa-Mir-17-P4a_5p_268.png&tool=rnahybrid&contenttype=image/png
FANCG	chr9:35078140-35078343(-)	Hsa-Mir-17-P4a_5p	203	23	-24.7	undefined	123	target 5' G AG CCCUCUGGU G 3' GCCUGC GCUG UGAGUGCU UGGACG UGAU AUUCGUGA miRNA 3' GA AAU 5'	https://bibiserv.cebitec.uni-bielefeld.de/spool?id=bibiserv2_2025-04-03_110617_5ZbGF&name=FANCG::chr9:35078140-35078343(-)_Hsa-Mir-17-P4a_5p_123.png&tool=rnahybrid&contenttype=image/png
BRCA1	chr17:43110464-43110580(-)	Hsa-Mir-17-P4c_5p	116	23	-22.6	undefined	5	target 5' U U UGUCCCA AG G 3' UAC CUGU GCUG GAGUAC UG AUG GACG UGAU CUCGUG AC miRNA 3' G A AA 5'	https://bibiserv.cebitec.uni-bielefeld.de/spool?id=bibiserv2_2025-04-03_110617_5ZbGF&name=BRCA1::chr17:43110464-43110580(-)_Hsa-Mir-17-P4c_5p_5.png&tool=rnahybrid&contenttype=image/png
FANCG	chr9:35078140-35078604(-)	Hsa-Mir-17-P4c_5p	464	23	-26.9	undefined	384	target 5' G AG CCCUCUGGU G 3' GCCUGC GCUG UGAGUGCU UGGACG UGAU ACUCGUGA miRNA 3' GA AAC 5'	https://bibiserv.cebitec.uni-bielefeld.de/spool?id=bibiserv2_2025-04-03_110617_5ZbGF&name=FANCG::chr9:35078140-35078604(-)_Hsa-Mir-17-P4c_5p_384.png&tool=rnahybrid&contenttype=image/png
BRIP1	chr17:61776562-61780839(-)	Hsa-Mir-17-P4c_5p	4277	23	-26.2	undefined	1089	target 5' A C CAA U G 3' CU CCUGC CU AUGA GCACUU GA GGACG GA UACU CGUGAA miRNA 3' U U AC 5'	https://bibiserv.cebitec.uni-bielefeld.de/spool?id=bibiserv2_2025-04-03_110617_5ZbGF&name=BRIP1::chr17:61776562-61780839(-)_Hsa-Mir-17-P4c_5p_1089.png&tool=rnahybrid&contenttype=image/png
VRK1	chr14:96853166-96855223(+)	Hsa-Mir-17-P4c_5p	2057	23	-24.9	undefined	1896	target 5' U UG UG UU G 3' U CUGU U GCAUUUUG A GACG A CGUGAAAC miRNA 3' G UG UG UACU 5'	https://bibiserv.cebitec.uni-bielefeld.de/spool?id=bibiserv2_2025-04-03_110617_5ZbGF&name=VRK1::chr14:96853166-96855223(+)_Hsa-Mir-17-P4c_5p_1896.png&tool=rnahybrid&contenttype=image/png
FANCG	chr9:35077399-35078604(-)	Hsa-Mir-17-P4c_5p	1205	23	-29.9	undefined	686	target 5' A AUCUC G 3' UACCUGUA AGCACUUUG AUGGACGU UCGUGAAAC miRNA 3' G GAUAC 5'	https://bibiserv.cebitec.uni-bielefeld.de/spool?id=bibiserv2_2025-04-03_110617_5ZbGF&name=FANCG::chr9:35077399-35078604(-)_Hsa-Mir-17-P4c_5p_686.png&tool=rnahybrid&contenttype=image/png
TP53	chr17:7673339-7673534(-)	Hsa-Mir-17-P4c_5p	195	23	-29.7	undefined	79	target 5' U AUUG G 3' UACCUGCA GGGCAUUU AUGGACGU CUCGUGAA miRNA 3' G GAUA AC 5'	https://bibiserv.cebitec.uni-bielefeld.de/spool?id=bibiserv2_2025-04-03_110617_5ZbGF&name=TP53::chr17:7673339-7673534(-)_Hsa-Mir-17-P4c_5p_79.png&tool=rnahybrid&contenttype=image/png
FANCG	chr9:35077399-35078343(-)	Hsa-Mir-17-P4c_5p	944	23	-29.9	undefined	425	target 5' A AUCUC G 3' UACCUGUA AGCACUUUG AUGGACGU UCGUGAAAC miRNA 3' G GAUAC 5'	https://bibiserv.cebitec.uni-bielefeld.de/spool?id=bibiserv2_2025-04-03_110617_5ZbGF&name=FANCG::chr9:35077399-35078343(-)_Hsa-Mir-17-P4c_5p_425.png&tool=rnahybrid&contenttype=image/png
CHEK2	chr22:28734402-28734727(-)	Hsa-Mir-17-P4c_5p	325	23	-23.3	undefined	268	target 5' C CC CCCCUGGGCUCG C C 3' CUACC UGC AUUAUGGGC CUU GAUGG ACG UGAUACUCG GAA miRNA 3' U AC 5'	https://bibiserv.cebitec.uni-bielefeld.de/spool?id=bibiserv2_2025-04-03_110617_5ZbGF&name=CHEK2::chr22:28734402-28734727(-)_Hsa-Mir-17-P4c_5p_268.png&tool=rnahybrid&contenttype=image/png
BARD1	chr2:214792296-214792445(-)	Hsa-Mir-17-P4c_5p	149	23	-21.5	undefined	127	target 5' G A A UG C 3' CUAC UG AC AUGAGC U GAUG AC UG UACUCG A miRNA 3' G G A UG AAC 5'	https://bibiserv.cebitec.uni-bielefeld.de/spool?id=bibiserv2_2025-04-03_110617_5ZbGF&name=BARD1::chr2:214792296-214792445(-)_Hsa-Mir-17-P4c_5p_127.png&tool=rnahybrid&contenttype=image/png
FANCG	chr9:35078140-35078343(-)	Hsa-Mir-17-P4c_5p	203	23	-26.9	undefined	123	target 5' G AG CCCUCUGGU G 3' GCCUGC GCUG UGAGUGCU UGGACG UGAU ACUCGUGA miRNA 3' GA AAC 5'	https://bibiserv.cebitec.uni-bielefeld.de/spool?id=bibiserv2_2025-04-03_110617_5ZbGF&name=FANCG::chr9:35078140-35078343(-)_Hsa-Mir-17-P4c_5p_123.png&tool=rnahybrid&contenttype=image/png
PHC1	chr12:8921600-8921750(+)	Hsa-Mir-17-P4c_5p	150	23	-21.7	undefined	83	target 5' A C GA A 3' AUCUGUGCUA UGGG AC UGGACGUGAU ACUC UG miRNA 3' GA G AAAC 5'	https://bibiserv.cebitec.uni-bielefeld.de/spool?id=bibiserv2_2025-04-03_110617_5ZbGF&name=PHC1::chr12:8921600-8921750(+)_Hsa-Mir-17-P4c_5p_83.png&tool=rnahybrid&contenttype=image/png
BRCA1	chr17:43110464-43110580(-)	Hsa-Mir-17-P4d_5p	116	23	-21.3	undefined	17	target 5' C A UG GU GGUGCGAUCAUGAG A 3' CC GC GA ACAGU GCUU GG CG CU UGUCG UGAA miRNA 3' GAU A UG AC 5'	https://bibiserv.cebitec.uni-bielefeld.de/spool?id=bibiserv2_2025-04-03_110617_5ZbGF&name=BRCA1::chr17:43110464-43110580(-)_Hsa-Mir-17-P4d_5p_17.png&tool=rnahybrid&contenttype=image/png
FANCG	chr9:35078140-35078604(-)	Hsa-Mir-17-P4d_5p	464	23	-24.8	undefined	255	target 5' U AG UG GACACAGGA G 3' CUAC UGC GA GCAGCA GAUG ACG CU UGUCGU miRNA 3' G UG GAAAC 5'	https://bibiserv.cebitec.uni-bielefeld.de/spool?id=bibiserv2_2025-04-03_110617_5ZbGF&name=FANCG::chr9:35078140-35078604(-)_Hsa-Mir-17-P4d_5p_255.png&tool=rnahybrid&contenttype=image/png
BRIP1	chr17:61776562-61780839(-)	Hsa-Mir-17-P4d_5p	4277	23	-25.7	undefined	2067	target 5' U UGAGAAAUGUGACU G G 3' CCUGC AUGAACAGCA U GGACG UGCUUGUCGU A miRNA 3' GAU G AAC 5'	https://bibiserv.cebitec.uni-bielefeld.de/spool?id=bibiserv2_2025-04-03_110617_5ZbGF&name=BRIP1::chr17:61776562-61780839(-)_Hsa-Mir-17-P4d_5p_2067.png&tool=rnahybrid&contenttype=image/png
VRK1	chr14:96853166-96855223(+)	Hsa-Mir-17-P4d_5p	2057	23	-22.7	undefined	1496	target 5' A AUCU U A 3' GCCUG AACAGU CUUU UGGAC UUGUCG GAAA miRNA 3' GA GUGC U C 5'	https://bibiserv.cebitec.uni-bielefeld.de/spool?id=bibiserv2_2025-04-03_110617_5ZbGF&name=VRK1::chr14:96853166-96855223(+)_Hsa-Mir-17-P4d_5p_1496.png&tool=rnahybrid&contenttype=image/png
FANCG	chr9:35077399-35078604(-)	Hsa-Mir-17-P4d_5p	1205	23	-33.6	undefined	686	target 5' A AUCU G 3' UACCUGUA CAGCACUUUG AUGGACGU GUCGUGAAAC miRNA 3' G GCUU 5'	https://bibiserv.cebitec.uni-bielefeld.de/spool?id=bibiserv2_2025-04-03_110617_5ZbGF&name=FANCG::chr9:35077399-35078604(-)_Hsa-Mir-17-P4d_5p_686.png&tool=rnahybrid&contenttype=image/png
TP53	chr17:7673339-7673534(-)	Hsa-Mir-17-P4d_5p	195	23	-27.8	undefined	79	target 5' U AUU G G 3' UACCUGCA G GGCAUUU AUGGACGU U UCGUGAA miRNA 3' G GCU G AC 5'	https://bibiserv.cebitec.uni-bielefeld.de/spool?id=bibiserv2_2025-04-03_110617_5ZbGF&name=TP53::chr17:7673339-7673534(-)_Hsa-Mir-17-P4d_5p_79.png&tool=rnahybrid&contenttype=image/png
XRCC3	chr14:103711180-103711245(-)	Hsa-Mir-17-P4d_5p	65	23	-21.3	undefined	7	target 5' A CCGA A ACCUC U G 3' GCC UG CACGGAC GGC GCU UGG AC GUGCUUG UCG UGA miRNA 3' GA AAC 5'	https://bibiserv.cebitec.uni-bielefeld.de/spool?id=bibiserv2_2025-04-03_110617_5ZbGF&name=XRCC3::chr14:103711180-103711245(-)_Hsa-Mir-17-P4d_5p_7.png&tool=rnahybrid&contenttype=image/png
FANCG	chr9:35077399-35078343(-)	Hsa-Mir-17-P4d_5p	944	23	-33.6	undefined	425	target 5' A AUCU G 3' UACCUGUA CAGCACUUUG AUGGACGU GUCGUGAAAC miRNA 3' G GCUU 5'	https://bibiserv.cebitec.uni-bielefeld.de/spool?id=bibiserv2_2025-04-03_110617_5ZbGF&name=FANCG::chr9:35077399-35078343(-)_Hsa-Mir-17-P4d_5p_425.png&tool=rnahybrid&contenttype=image/png
CHEK2	chr22:28734402-28734727(-)	Hsa-Mir-17-P4d_5p	325	23	-24.8	undefined	130	target 5' U A UGCCAAACUC A 3' CUACC GCACGA CAGC C GAUGG CGUGCU GUCG G miRNA 3' A U U AAAC 5'	https://bibiserv.cebitec.uni-bielefeld.de/spool?id=bibiserv2_2025-04-03_110617_5ZbGF&name=CHEK2::chr22:28734402-28734727(-)_Hsa-Mir-17-P4d_5p_130.png&tool=rnahybrid&contenttype=image/png
BARD1	chr2:214792296-214792445(-)	Hsa-Mir-17-P4d_5p	149	23	-21.6	undefined	65	target 5' G AAGAUAAAUAGACA U G 3' ACUUG AC GGACAGCAU UGGAC UG CUUGUCGUG miRNA 3' GA G AAAC 5'	https://bibiserv.cebitec.uni-bielefeld.de/spool?id=bibiserv2_2025-04-03_110617_5ZbGF&name=BARD1::chr2:214792296-214792445(-)_Hsa-Mir-17-P4d_5p_65.png&tool=rnahybrid&contenttype=image/png
FANCG	chr9:35078140-35078343(-)	Hsa-Mir-17-P4d_5p	203	23	-24	undefined	25	target 5' G CAG UG G G C 3' GCC GU GAACA G GCU UGG CG CUUGU C UGA miRNA 3' GA A UG G AAC 5'	https://bibiserv.cebitec.uni-bielefeld.de/spool?id=bibiserv2_2025-04-03_110617_5ZbGF&name=FANCG::chr9:35078140-35078343(-)_Hsa-Mir-17-P4d_5p_25.png&tool=rnahybrid&contenttype=image/png
PHC1	chr12:8921600-8921750(+)	Hsa-Mir-17-P4d_5p	150	23	-20	undefined	83	target 5' A UACUGGG C C 3' AUCUGUGC GAACA CAC UGGACGUG CUUGU GUG miRNA 3' GA C AAAC 5'	https://bibiserv.cebitec.uni-bielefeld.de/spool?id=bibiserv2_2025-04-03_110617_5ZbGF&name=PHC1::chr12:8921600-8921750(+)_Hsa-Mir-17-P4d_5p_83.png&tool=rnahybrid&contenttype=image/png
BRIP1	chr17:61776562-61780839(-)	Hsa-Mir-19-P1a_3p	4277	23	-21.5	undefined	2275	target 5' G G GC C U C 3' UAGUU UGCA UGGAUU UG UACA GUCAA ACGU AUCUAA AC GUGU miRNA 3' A A 5'	https://bibiserv.cebitec.uni-bielefeld.de/spool?id=bibiserv2_2025-04-03_110617_5ZbGF&name=BRIP1::chr17:61776562-61780839(-)_Hsa-Mir-19-P1a_3p_2275.png&tool=rnahybrid&contenttype=image/png
VRK1	chr14:96853166-96855223(+)	Hsa-Mir-19-P1a_3p	2057	23	-23.1	undefined	1276	target 5' U CCUCUUGUGCCCAGA C G U 3' UCAGUUU UGCAUG AUUUGU ACA AGUCAAA ACGUAU UAAACG UGU miRNA 3' C 5'	https://bibiserv.cebitec.uni-bielefeld.de/spool?id=bibiserv2_2025-04-03_110617_5ZbGF&name=VRK1::chr14:96853166-96855223(+)_Hsa-Mir-19-P1a_3p_1276.png&tool=rnahybrid&contenttype=image/png
FANCA	chr16:89778850-89778942(-)	Hsa-Mir-19-P1a_3p	92	23	-20.2	undefined	29	target 5' C AA A 3' CAGU UGUGUAGA GCA GUCA ACGUAUCU CGU miRNA 3' A AA AAA GU 5'	https://bibiserv.cebitec.uni-bielefeld.de/spool?id=bibiserv2_2025-04-03_110617_5ZbGF&name=FANCA::chr16:89778850-89778942(-)_Hsa-Mir-19-P1a_3p_29.png&tool=rnahybrid&contenttype=image/png
CHEK2	chr22:28734402-28734727(-)	Hsa-Mir-19-P1a_3p	325	23	-20.9	undefined	302	target 5' U G A 3' UCAG AUGGAUUUGC CA AGUC UAUCUAAACG GU miRNA 3' AAAACG U 5'	https://bibiserv.cebitec.uni-bielefeld.de/spool?id=bibiserv2_2025-04-03_110617_5ZbGF&name=CHEK2::chr22:28734402-28734727(-)_Hsa-Mir-19-P1a_3p_302.png&tool=rnahybrid&contenttype=image/png
BRIP1	chr17:61776562-61780839(-)	Hsa-Mir-19-P2a_3p	4277	23	-23.8	undefined	2275	target 5' G G GC C U C 3' UAGUU UGCA UGGAUU UG UACA GUCAA ACGU ACCUAA AC GUGU miRNA 3' A A 5'	https://bibiserv.cebitec.uni-bielefeld.de/spool?id=bibiserv2_2025-04-03_110617_5ZbGF&name=BRIP1::chr17:61776562-61780839(-)_Hsa-Mir-19-P2a_3p_2275.png&tool=rnahybrid&contenttype=image/png
VRK1	chr14:96853166-96855223(+)	Hsa-Mir-19-P2a_3p	2057	23	-24.8	undefined	1276	target 5' U CCUCUUGUGCCCAGA C G U 3' UCAGUUU UGCAUG AUUUGU ACA AGUCAAA ACGUAC UAAACG UGU miRNA 3' C 5'	https://bibiserv.cebitec.uni-bielefeld.de/spool?id=bibiserv2_2025-04-03_110617_5ZbGF&name=VRK1::chr14:96853166-96855223(+)_Hsa-Mir-19-P2a_3p_1276.png&tool=rnahybrid&contenttype=image/png
FANCG	chr9:35077399-35078604(-)	Hsa-Mir-19-P2a_3p	1205	23	-20.3	undefined	553	target 5' A GCG GG GU G 3' CAG GC UGGGUU UG CG GUC CG ACCUAA AC GU miRNA 3' A AAAA U GU 5'	https://bibiserv.cebitec.uni-bielefeld.de/spool?id=bibiserv2_2025-04-03_110617_5ZbGF&name=FANCG::chr9:35077399-35078604(-)_Hsa-Mir-19-P2a_3p_553.png&tool=rnahybrid&contenttype=image/png
TP53	chr17:7673339-7673534(-)	Hsa-Mir-19-P2a_3p	195	23	-20.3	undefined	73	target 5' A U UACC AU GCA U 3' C GUUU UGCA UGGG UUUGC CA G CAAA ACGU ACCU AAACG GU miRNA 3' A U U 5'	https://bibiserv.cebitec.uni-bielefeld.de/spool?id=bibiserv2_2025-04-03_110617_5ZbGF&name=TP53::chr17:7673339-7673534(-)_Hsa-Mir-19-P2a_3p_73.png&tool=rnahybrid&contenttype=image/png
FANCG	chr9:35077399-35078343(-)	Hsa-Mir-19-P2a_3p	944	23	-20.3	undefined	292	target 5' A GCG GG GU G 3' CAG GC UGGGUU UG CG GUC CG ACCUAA AC GU miRNA 3' A AAAA U GU 5'	https://bibiserv.cebitec.uni-bielefeld.de/spool?id=bibiserv2_2025-04-03_110617_5ZbGF&name=FANCG::chr9:35077399-35078343(-)_Hsa-Mir-19-P2a_3p_292.png&tool=rnahybrid&contenttype=image/png
CHEK2	chr22:28734402-28734727(-)	Hsa-Mir-19-P2a_3p	325	23	-23.2	undefined	302	target 5' U G A 3' UCAG AUGGAUUUGC CA AGUC UACCUAAACG GU miRNA 3' AAAACG U 5'	https://bibiserv.cebitec.uni-bielefeld.de/spool?id=bibiserv2_2025-04-03_110617_5ZbGF&name=CHEK2::chr22:28734402-28734727(-)_Hsa-Mir-19-P2a_3p_302.png&tool=rnahybrid&contenttype=image/png
BRIP1	chr17:61776562-61780839(-)	Hsa-Mir-19-P2c_3p	4277	23	-23.8	undefined	2275	target 5' G G GC C U C 3' UAGUU UGCA UGGAUU UG UACA GUCAA ACGU ACCUAA AC GUGU miRNA 3' A A 5'	https://bibiserv.cebitec.uni-bielefeld.de/spool?id=bibiserv2_2025-04-03_110617_5ZbGF&name=BRIP1::chr17:61776562-61780839(-)_Hsa-Mir-19-P2c_3p_2275.png&tool=rnahybrid&contenttype=image/png
VRK1	chr14:96853166-96855223(+)	Hsa-Mir-19-P2c_3p	2057	23	-24.8	undefined	1276	target 5' U CCUCUUGUGCCCAGA C G U 3' UCAGUUU UGCAUG AUUUGU ACA AGUCAAA ACGUAC UAAACG UGU miRNA 3' C 5'	https://bibiserv.cebitec.uni-bielefeld.de/spool?id=bibiserv2_2025-04-03_110617_5ZbGF&name=VRK1::chr14:96853166-96855223(+)_Hsa-Mir-19-P2c_3p_1276.png&tool=rnahybrid&contenttype=image/png
FANCG	chr9:35077399-35078604(-)	Hsa-Mir-19-P2c_3p	1205	23	-20.3	undefined	553	target 5' A GCG GG GU G 3' CAG GC UGGGUU UG CG GUC CG ACCUAA AC GU miRNA 3' A AAAA U GU 5'	https://bibiserv.cebitec.uni-bielefeld.de/spool?id=bibiserv2_2025-04-03_110617_5ZbGF&name=FANCG::chr9:35077399-35078604(-)_Hsa-Mir-19-P2c_3p_553.png&tool=rnahybrid&contenttype=image/png
TP53	chr17:7673339-7673534(-)	Hsa-Mir-19-P2c_3p	195	23	-20.3	undefined	73	target 5' A U UACC AU GCA U 3' C GUUU UGCA UGGG UUUGC CA G CAAA ACGU ACCU AAACG GU miRNA 3' A U U 5'	https://bibiserv.cebitec.uni-bielefeld.de/spool?id=bibiserv2_2025-04-03_110617_5ZbGF&name=TP53::chr17:7673339-7673534(-)_Hsa-Mir-19-P2c_3p_73.png&tool=rnahybrid&contenttype=image/png
FANCG	chr9:35077399-35078343(-)	Hsa-Mir-19-P2c_3p	944	23	-20.3	undefined	292	target 5' A GCG GG GU G 3' CAG GC UGGGUU UG CG GUC CG ACCUAA AC GU miRNA 3' A AAAA U GU 5'	https://bibiserv.cebitec.uni-bielefeld.de/spool?id=bibiserv2_2025-04-03_110617_5ZbGF&name=FANCG::chr9:35077399-35078343(-)_Hsa-Mir-19-P2c_3p_292.png&tool=rnahybrid&contenttype=image/png
CHEK2	chr22:28734402-28734727(-)	Hsa-Mir-19-P2c_3p	325	23	-23.2	undefined	302	target 5' U G A 3' UCAG AUGGAUUUGC CA AGUC UACCUAAACG GU miRNA 3' AAAACG U 5'	https://bibiserv.cebitec.uni-bielefeld.de/spool?id=bibiserv2_2025-04-03_110617_5ZbGF&name=CHEK2::chr22:28734402-28734727(-)_Hsa-Mir-19-P2c_3p_302.png&tool=rnahybrid&contenttype=image/png
BRCA1	chr17:43110464-43110580(-)	Hsa-Mir-21_5p	116	24	-21.1	undefined	87	target 5' A C CCCAAGU G 3' UC AC UCAGUCU AGCUG AG UG AGUCAGA UCGAU miRNA 3' UC U U CUAU 5'	https://bibiserv.cebitec.uni-bielefeld.de/spool?id=bibiserv2_2025-04-03_110617_5ZbGF&name=BRCA1::chr17:43110464-43110580(-)_Hsa-Mir-21_5p_87.png&tool=rnahybrid&contenttype=image/png
FANCG	chr9:35078140-35078604(-)	Hsa-Mir-21_5p	464	24	-24.7	undefined	31	target 5' U C UCU GUU U 3' G CA UCAGUCUGG UAAGUUA C GU AGUCAGACU AUUCGAU miRNA 3' U A UGU 5'	https://bibiserv.cebitec.uni-bielefeld.de/spool?id=bibiserv2_2025-04-03_110617_5ZbGF&name=FANCG::chr9:35078140-35078604(-)_Hsa-Mir-21_5p_31.png&tool=rnahybrid&contenttype=image/png
BRIP1	chr17:61776562-61780839(-)	Hsa-Mir-21_5p	4277	24	-23.5	undefined	743	target 5' U GAAGGAAAUAAUC ACUUGG CAAAA U 3' GUCAACA CAGUC GAUG GGCUG CAGUUGU GUCAG CUAU UCGAU miRNA 3' U A A 5'	https://bibiserv.cebitec.uni-bielefeld.de/spool?id=bibiserv2_2025-04-03_110617_5ZbGF&name=BRIP1::chr17:61776562-61780839(-)_Hsa-Mir-21_5p_743.png&tool=rnahybrid&contenttype=image/png
VRK1	chr14:96853166-96855223(+)	Hsa-Mir-21_5p	2057	24	-25	undefined	1620	target 5' U AUUAGC UCUACUG U U 3' GUCAGCAUC AGUCU GGUG GCU CAGUUGUAG UCAGA CUAU CGA miRNA 3' U U U 5'	https://bibiserv.cebitec.uni-bielefeld.de/spool?id=bibiserv2_2025-04-03_110617_5ZbGF&name=VRK1::chr14:96853166-96855223(+)_Hsa-Mir-21_5p_1620.png&tool=rnahybrid&contenttype=image/png
FANCG	chr9:35077399-35078604(-)	Hsa-Mir-21_5p	1205	24	-24.7	undefined	31	target 5' U C UCU GUU U 3' G CA UCAGUCUGG UAAGUUA C GU AGUCAGACU AUUCGAU miRNA 3' U A UGU 5'	https://bibiserv.cebitec.uni-bielefeld.de/spool?id=bibiserv2_2025-04-03_110617_5ZbGF&name=FANCG::chr9:35077399-35078604(-)_Hsa-Mir-21_5p_31.png&tool=rnahybrid&contenttype=image/png
FANCA	chr16:89778850-89778942(-)	Hsa-Mir-21_5p	92	24	-21.4	undefined	10	target 5' C UC G UGACC U 3' GUC CAU AGUUUG AGUUG CAG GUA UCAGAC UCGAU miRNA 3' U UU G UAU 5'	https://bibiserv.cebitec.uni-bielefeld.de/spool?id=bibiserv2_2025-04-03_110617_5ZbGF&name=FANCA::chr16:89778850-89778942(-)_Hsa-Mir-21_5p_10.png&tool=rnahybrid&contenttype=image/png
FANCG	chr9:35077399-35078343(-)	Hsa-Mir-21_5p	944	24	-23.7	undefined	482	target 5' A GGA A GA UU U 3' GGU GGCA CAGU G GUGAGCUA UCA UUGU GUCA C UAUUCGAU miRNA 3' G A GA 5'	https://bibiserv.cebitec.uni-bielefeld.de/spool?id=bibiserv2_2025-04-03_110617_5ZbGF&name=FANCG::chr9:35077399-35078343(-)_Hsa-Mir-21_5p_482.png&tool=rnahybrid&contenttype=image/png
CHEK2	chr22:28734402-28734727(-)	Hsa-Mir-21_5p	325	24	-21.3	undefined	16	target 5' G GAUGUUGAG UCAG C GC A 3' AGUCG GC CAGUCU AUG AGC UCAGU UG GUCAGA UAU UCG miRNA 3' UA C AU 5'	https://bibiserv.cebitec.uni-bielefeld.de/spool?id=bibiserv2_2025-04-03_110617_5ZbGF&name=CHEK2::chr22:28734402-28734727(-)_Hsa-Mir-21_5p_16.png&tool=rnahybrid&contenttype=image/png
FANCG	chr9:35078140-35078343(-)	Hsa-Mir-21_5p	203	24	-21.5	undefined	118	target 5' U CUG GCUGCCC UGAGU A 3' GGUUGGC CAG UCUGGU GCUG UCAGUUG GUC AGACUA CGAU miRNA 3' UA UU 5'	https://bibiserv.cebitec.uni-bielefeld.de/spool?id=bibiserv2_2025-04-03_110617_5ZbGF&name=FANCG::chr9:35078140-35078343(-)_Hsa-Mir-21_5p_118.png&tool=rnahybrid&contenttype=image/png
PHC1	chr12:8921600-8921750(+)	Hsa-Mir-21_5p	150	24	-20.5	undefined	36	target 5' C C CC AG C 3' AG CGAU CAG UG UGAGCU UC GUUG GUC AC AUUCGA miRNA 3' A UA AG U U 5'	https://bibiserv.cebitec.uni-bielefeld.de/spool?id=bibiserv2_2025-04-03_110617_5ZbGF&name=PHC1::chr12:8921600-8921750(+)_Hsa-Mir-21_5p_36.png&tool=rnahybrid&contenttype=image/png
FANCG	chr9:35078140-35078604(-)	Hsa-Mir-22-P1b_3p	464	22	-22.8	undefined	257	target 5' U G GGA ACAG A A 3' ACAGU CU GAC G GCAGC UGUCA GA UUG C CGUCG miRNA 3' A AG A AA 5'	https://bibiserv.cebitec.uni-bielefeld.de/spool?id=bibiserv2_2025-04-03_110617_5ZbGF&name=FANCG::chr9:35078140-35078604(-)_Hsa-Mir-22-P1b_3p_257.png&tool=rnahybrid&contenttype=image/png
BRIP1	chr17:61776562-61780839(-)	Hsa-Mir-22-P1b_3p	4277	22	-27.2	undefined	1303	target 5' A CCUGCC CUUC A G 3' GCGGUUCU UCAAC UG GUAGCU UGUCAAGA AGUUG AC CGUCGA miRNA 3' A 5'	https://bibiserv.cebitec.uni-bielefeld.de/spool?id=bibiserv2_2025-04-03_110617_5ZbGF&name=BRIP1::chr17:61776562-61780839(-)_Hsa-Mir-22-P1b_3p_1303.png&tool=rnahybrid&contenttype=image/png
VRK1	chr14:96853166-96855223(+)	Hsa-Mir-22-P1b_3p	2057	22	-29.4	undefined	1633	target 5' A U GU G 3' GCAGU CUUC ACUGG GU UGUCA GAAG UGACC CG miRNA 3' A U GU AA 5'	https://bibiserv.cebitec.uni-bielefeld.de/spool?id=bibiserv2_2025-04-03_110617_5ZbGF&name=VRK1::chr14:96853166-96855223(+)_Hsa-Mir-22-P1b_3p_1633.png&tool=rnahybrid&contenttype=image/png
FANCG	chr9:35077399-35078604(-)	Hsa-Mir-22-P1b_3p	1205	22	-25.8	undefined	529	target 5' U AGCA A UG ACUGGACA G 3' GCAGU UC UCA U GGCGGCU UGUCA AG AGU A CCGUCGA miRNA 3' A UG A 5'	https://bibiserv.cebitec.uni-bielefeld.de/spool?id=bibiserv2_2025-04-03_110617_5ZbGF&name=FANCG::chr9:35077399-35078604(-)_Hsa-Mir-22-P1b_3p_529.png&tool=rnahybrid&contenttype=image/png
TP53	chr17:7673339-7673534(-)	Hsa-Mir-22-P1b_3p	195	22	-22.7	undefined	110	target 5' G GAUG C AGACAAUGGCUC UGU A 3' GCAGU C UCAA CUGGU AGCU UGUCA G AGUU GACCG UCGA miRNA 3' A A A 5'	https://bibiserv.cebitec.uni-bielefeld.de/spool?id=bibiserv2_2025-04-03_110617_5ZbGF&name=TP53::chr17:7673339-7673534(-)_Hsa-Mir-22-P1b_3p_110.png&tool=rnahybrid&contenttype=image/png
FANCG	chr9:35077399-35078343(-)	Hsa-Mir-22-P1b_3p	944	22	-25.8	undefined	268	target 5' U AGCA A UG ACUGGACA G 3' GCAGU UC UCA U GGCGGCU UGUCA AG AGU A CCGUCGA miRNA 3' A UG A 5'	https://bibiserv.cebitec.uni-bielefeld.de/spool?id=bibiserv2_2025-04-03_110617_5ZbGF&name=FANCG::chr9:35077399-35078343(-)_Hsa-Mir-22-P1b_3p_268.png&tool=rnahybrid&contenttype=image/png
POLE	chr12:132664415-132664462(-)	Hsa-Mir-22-P1b_3p	47	22	-20.1	undefined	8	target 5' U A C UGGAGAUG UCGUCU C 3' GGU CU CA GCUGGCA GCUU UCA GA GU UGACCGU CGAA miRNA 3' UG A A 5'	https://bibiserv.cebitec.uni-bielefeld.de/spool?id=bibiserv2_2025-04-03_110617_5ZbGF&name=POLE::chr12:132664415-132664462(-)_Hsa-Mir-22-P1b_3p_8.png&tool=rnahybrid&contenttype=image/png
CHEK2	chr22:28734402-28734727(-)	Hsa-Mir-22-P1b_3p	325	22	-26.2	undefined	49	target 5' A GCC G CA CCCA G 3' GCAGU U UUCA GC UGGCAGC UGUCA A AAGU UG ACCGUCG miRNA 3' G AA 5'	https://bibiserv.cebitec.uni-bielefeld.de/spool?id=bibiserv2_2025-04-03_110617_5ZbGF&name=CHEK2::chr22:28734402-28734727(-)_Hsa-Mir-22-P1b_3p_49.png&tool=rnahybrid&contenttype=image/png
BARD1	chr2:214792296-214792445(-)	Hsa-Mir-22-P1b_3p	149	22	-23.4	undefined	77	target 5' A A A A 3' AUAG CAACUGG CAGC UGUC GUUGACC GUCG miRNA 3' AAGAA AA 5'	https://bibiserv.cebitec.uni-bielefeld.de/spool?id=bibiserv2_2025-04-03_110617_5ZbGF&name=BARD1::chr2:214792296-214792445(-)_Hsa-Mir-22-P1b_3p_77.png&tool=rnahybrid&contenttype=image/png
BRCA1	chr17:43110464-43110580(-)	Hsa-Mir-23-P2_3p	116	23	-20	undefined	31	target 5' A GC A GA UUAC U 3' GUGGU GAUC U GGC UGU CACCA UUAG G CCG ACA miRNA 3' GA UU CUA 5'	https://bibiserv.cebitec.uni-bielefeld.de/spool?id=bibiserv2_2025-04-03_110617_5ZbGF&name=BRCA1::chr17:43110464-43110580(-)_Hsa-Mir-23-P2_3p_31.png&tool=rnahybrid&contenttype=image/png
FANCG	chr9:35078140-35078604(-)	Hsa-Mir-23-P2_3p	464	23	-23.1	undefined	421	target 5' U GGA CU U 3' UGG CCUGGC UGU ACC GGACCG ACA miRNA 3' C AUUAG UU CUA 5'	https://bibiserv.cebitec.uni-bielefeld.de/spool?id=bibiserv2_2025-04-03_110617_5ZbGF&name=FANCG::chr9:35078140-35078604(-)_Hsa-Mir-23-P2_3p_421.png&tool=rnahybrid&contenttype=image/png
BRIP1	chr17:61776562-61780839(-)	Hsa-Mir-23-P2_3p	4277	23	-29.3	undefined	3220	target 5' A AAUGU G UC G 3' GGUA GUCCCU GGU UGUGA CCAU UAGGGA CCG ACACU miRNA 3' CA UU A 5'	https://bibiserv.cebitec.uni-bielefeld.de/spool?id=bibiserv2_2025-04-03_110617_5ZbGF&name=BRIP1::chr17:61776562-61780839(-)_Hsa-Mir-23-P2_3p_3220.png&tool=rnahybrid&contenttype=image/png
VRK1	chr14:96853166-96855223(+)	Hsa-Mir-23-P2_3p	2057	23	-21.3	undefined	1825	target 5' A ACA UA U C 3' GUGAUU CUG GC AUGUGGU CAUUAG GAC CG UACACUA miRNA 3' CAC G U 5'	https://bibiserv.cebitec.uni-bielefeld.de/spool?id=bibiserv2_2025-04-03_110617_5ZbGF&name=VRK1::chr14:96853166-96855223(+)_Hsa-Mir-23-P2_3p_1825.png&tool=rnahybrid&contenttype=image/png
FANCG	chr9:35077399-35078604(-)	Hsa-Mir-23-P2_3p	1205	23	-26.8	undefined	604	target 5' G CCUUG UGGUCUCUCAU G 3' GGUGA CCCUGGU UGUGG CCAUU GGGACCG ACACU miRNA 3' CA A UU A 5'	https://bibiserv.cebitec.uni-bielefeld.de/spool?id=bibiserv2_2025-04-03_110617_5ZbGF&name=FANCG::chr9:35077399-35078604(-)_Hsa-Mir-23-P2_3p_604.png&tool=rnahybrid&contenttype=image/png
TP53	chr17:7673339-7673534(-)	Hsa-Mir-23-P2_3p	195	23	-20.5	undefined	89	target 5' U GGCAUUUG AUCAGGG G 3' UGG CC GGCA GUGAU ACC GG CCGU CACUA miRNA 3' C AUUA GA UA 5'	https://bibiserv.cebitec.uni-bielefeld.de/spool?id=bibiserv2_2025-04-03_110617_5ZbGF&name=TP53::chr17:7673339-7673534(-)_Hsa-Mir-23-P2_3p_89.png&tool=rnahybrid&contenttype=image/png
XRCC3	chr14:103711180-103711245(-)	Hsa-Mir-23-P2_3p	65	23	-20.7	undefined	42	target 5' U UCG G 3' UCCCUGGU G AGGGACCG C miRNA 3' CACCAUU UUA ACUA 5'	https://bibiserv.cebitec.uni-bielefeld.de/spool?id=bibiserv2_2025-04-03_110617_5ZbGF&name=XRCC3::chr14:103711180-103711245(-)_Hsa-Mir-23-P2_3p_42.png&tool=rnahybrid&contenttype=image/png
FANCG	chr9:35077399-35078343(-)	Hsa-Mir-23-P2_3p	944	23	-26.8	undefined	343	target 5' G CCUUG UGGUCUCUCAU G 3' GGUGA CCCUGGU UGUGG CCAUU GGGACCG ACACU miRNA 3' CA A UU A 5'	https://bibiserv.cebitec.uni-bielefeld.de/spool?id=bibiserv2_2025-04-03_110617_5ZbGF&name=FANCG::chr9:35077399-35078343(-)_Hsa-Mir-23-P2_3p_343.png&tool=rnahybrid&contenttype=image/png
POLE	chr12:132664415-132664462(-)	Hsa-Mir-23-P2_3p	47	23	-23	undefined	7	target 5' C C A A G 3' UGGUA UCC UGG GAUG ACCAU AGG ACC UUAC miRNA 3' C U G G ACUA 5'	https://bibiserv.cebitec.uni-bielefeld.de/spool?id=bibiserv2_2025-04-03_110617_5ZbGF&name=POLE::chr12:132664415-132664462(-)_Hsa-Mir-23-P2_3p_7.png&tool=rnahybrid&contenttype=image/png
CHEK2	chr22:28734402-28734727(-)	Hsa-Mir-23-P2_3p	325	23	-20.8	undefined	106	target 5' C AG U 3' AGUCCC GGCA UUAGGG CCGU miRNA 3' CACCA A UACACUA 5'	https://bibiserv.cebitec.uni-bielefeld.de/spool?id=bibiserv2_2025-04-03_110617_5ZbGF&name=CHEK2::chr22:28734402-28734727(-)_Hsa-Mir-23-P2_3p_106.png&tool=rnahybrid&contenttype=image/png
FANCG	chr9:35078140-35078343(-)	Hsa-Mir-23-P2_3p	203	23	-23.1	undefined	160	target 5' U GGA CU U 3' UGG CCUGGC UGU ACC GGACCG ACA miRNA 3' C AUUAG UU CUA 5'	https://bibiserv.cebitec.uni-bielefeld.de/spool?id=bibiserv2_2025-04-03_110617_5ZbGF&name=FANCG::chr9:35078140-35078343(-)_Hsa-Mir-23-P2_3p_160.png&tool=rnahybrid&contenttype=image/png
PHC1	chr12:8921600-8921750(+)	Hsa-Mir-23-P2_3p	150	23	-21.1	undefined	40	target 5' C A G 3' GAUCCC G AGUGUGA UUAGGG C UUACACU miRNA 3' CACCA A CG A 5'	https://bibiserv.cebitec.uni-bielefeld.de/spool?id=bibiserv2_2025-04-03_110617_5ZbGF&name=PHC1::chr12:8921600-8921750(+)_Hsa-Mir-23-P2_3p_40.png&tool=rnahybrid&contenttype=image/png
FANCG	chr9:35078140-35078604(-)	Hsa-Mir-23-P3_3p	464	23	-24.6	undefined	420	target 5' C CU U 3' UUGGGGA CCUGGC UGU AACCUUU GGACCG ACA miRNA 3' AG UU CUA 5'	https://bibiserv.cebitec.uni-bielefeld.de/spool?id=bibiserv2_2025-04-03_110617_5ZbGF&name=FANCG::chr9:35078140-35078604(-)_Hsa-Mir-23-P3_3p_420.png&tool=rnahybrid&contenttype=image/png
BRIP1	chr17:61776562-61780839(-)	Hsa-Mir-23-P3_3p	4277	23	-29.2	undefined	3098	target 5' C GAACACUUGGAG C 3' UUGGAGGUUCCU GGUGAUGUG AACCUUUAGGGA CCGUUACAC miRNA 3' UA 5'	https://bibiserv.cebitec.uni-bielefeld.de/spool?id=bibiserv2_2025-04-03_110617_5ZbGF&name=BRIP1::chr17:61776562-61780839(-)_Hsa-Mir-23-P3_3p_3098.png&tool=rnahybrid&contenttype=image/png
VRK1	chr14:96853166-96855223(+)	Hsa-Mir-23-P3_3p	2057	23	-23.4	undefined	1939	target 5' A UGA U A 3' UGGAA CCU GUAG GUGA ACCUU GGA CGUU CACU miRNA 3' A UAG C A A 5'	https://bibiserv.cebitec.uni-bielefeld.de/spool?id=bibiserv2_2025-04-03_110617_5ZbGF&name=VRK1::chr14:96853166-96855223(+)_Hsa-Mir-23-P3_3p_1939.png&tool=rnahybrid&contenttype=image/png
FANCG	chr9:35077399-35078604(-)	Hsa-Mir-23-P3_3p	1205	23	-25	undefined	601	target 5' C UGACCUUG UGGUCUCUCAU G 3' UUGGG CCCUGGU UGUGG AACCU GGGACCG ACACU miRNA 3' UUA UU A 5'	https://bibiserv.cebitec.uni-bielefeld.de/spool?id=bibiserv2_2025-04-03_110617_5ZbGF&name=FANCG::chr9:35077399-35078604(-)_Hsa-Mir-23-P3_3p_601.png&tool=rnahybrid&contenttype=image/png
TP53	chr17:7673339-7673534(-)	Hsa-Mir-23-P3_3p	195	23	-21.6	undefined	88	target 5' A CAUUUG AUCAGGG G 3' UUGGGG CC GGCA GUGAU AACCUU GG CCGU CACUA miRNA 3' UA GA UA 5'	https://bibiserv.cebitec.uni-bielefeld.de/spool?id=bibiserv2_2025-04-03_110617_5ZbGF&name=TP53::chr17:7673339-7673534(-)_Hsa-Mir-23-P3_3p_88.png&tool=rnahybrid&contenttype=image/png
XRCC3	chr14:103711180-103711245(-)	Hsa-Mir-23-P3_3p	65	23	-20.7	undefined	42	target 5' U UCG G 3' UCCCUGGU G AGGGACCG C miRNA 3' AACCUUU UUA ACUA 5'	https://bibiserv.cebitec.uni-bielefeld.de/spool?id=bibiserv2_2025-04-03_110617_5ZbGF&name=XRCC3::chr14:103711180-103711245(-)_Hsa-Mir-23-P3_3p_42.png&tool=rnahybrid&contenttype=image/png
FANCG	chr9:35077399-35078343(-)	Hsa-Mir-23-P3_3p	944	23	-25	undefined	340	target 5' C UGACCUUG UGGUCUCUCAU G 3' UUGGG CCCUGGU UGUGG AACCU GGGACCG ACACU miRNA 3' UUA UU A 5'	https://bibiserv.cebitec.uni-bielefeld.de/spool?id=bibiserv2_2025-04-03_110617_5ZbGF&name=FANCG::chr9:35077399-35078343(-)_Hsa-Mir-23-P3_3p_340.png&tool=rnahybrid&contenttype=image/png
FANCA	chr16:89764963-89765066(-)	Hsa-Mir-23-P3_3p	103	23	-22.8	undefined	75	target 5' C U C 3' UGGAGA CCCU GCA ACCUUU GGGA CGU miRNA 3' A A C UACACUA 5'	https://bibiserv.cebitec.uni-bielefeld.de/spool?id=bibiserv2_2025-04-03_110617_5ZbGF&name=FANCA::chr16:89764963-89765066(-)_Hsa-Mir-23-P3_3p_75.png&tool=rnahybrid&contenttype=image/png
POLE	chr12:132664415-132664462(-)	Hsa-Mir-23-P3_3p	47	23	-24.6	undefined	17	target 5' A GG U 3' UGGAGAU CUGGCA ACCUUUA GACCGU miRNA 3' A GG UACACUA 5'	https://bibiserv.cebitec.uni-bielefeld.de/spool?id=bibiserv2_2025-04-03_110617_5ZbGF&name=POLE::chr12:132664415-132664462(-)_Hsa-Mir-23-P3_3p_17.png&tool=rnahybrid&contenttype=image/png
CHEK2	chr22:28734402-28734727(-)	Hsa-Mir-23-P3_3p	325	23	-22	undefined	20	target 5' C UGUUGAGGCUCAGC A CA C 3' GGA AGUCUC UGGCAG GUG CCU UUAGGG ACCGUU CAC miRNA 3' AA A UA 5'	https://bibiserv.cebitec.uni-bielefeld.de/spool?id=bibiserv2_2025-04-03_110617_5ZbGF&name=CHEK2::chr22:28734402-28734727(-)_Hsa-Mir-23-P3_3p_20.png&tool=rnahybrid&contenttype=image/png
BARD1	chr2:214792296-214792445(-)	Hsa-Mir-23-P3_3p	149	23	-21	undefined	20	target 5' A AUGUC U 3' UUGGAA CUGG CAGUGUG AACCUU GACC GUUACAC miRNA 3' UAGG UA 5'	https://bibiserv.cebitec.uni-bielefeld.de/spool?id=bibiserv2_2025-04-03_110617_5ZbGF&name=BARD1::chr2:214792296-214792445(-)_Hsa-Mir-23-P3_3p_20.png&tool=rnahybrid&contenttype=image/png
FANCG	chr9:35078140-35078343(-)	Hsa-Mir-23-P3_3p	203	23	-24.6	undefined	159	target 5' C CU U 3' UUGGGGA CCUGGC UGU AACCUUU GGACCG ACA miRNA 3' AG UU CUA 5'	https://bibiserv.cebitec.uni-bielefeld.de/spool?id=bibiserv2_2025-04-03_110617_5ZbGF&name=FANCG::chr9:35078140-35078343(-)_Hsa-Mir-23-P3_3p_159.png&tool=rnahybrid&contenttype=image/png
PHC1	chr12:8921600-8921750(+)	Hsa-Mir-23-P3_3p	150	23	-20.5	undefined	40	target 5' C A G 3' GAUCCC G AGUGUGA UUAGGG C UUACACU miRNA 3' AACCU A CG A 5'	https://bibiserv.cebitec.uni-bielefeld.de/spool?id=bibiserv2_2025-04-03_110617_5ZbGF&name=PHC1::chr12:8921600-8921750(+)_Hsa-Mir-23-P3_3p_40.png&tool=rnahybrid&contenttype=image/png
BRCA1	chr17:43110464-43110580(-)	Hsa-Mir-24-P2_3p	116	22	-20.1	undefined	9	target 5' U UG CA GUACAGUGGUGCGAU A G U 3' CUGU UCC GCUGGA C UGAG C GACA AGG CGACUU G ACUC G miRNA 3' A G U 5'	https://bibiserv.cebitec.uni-bielefeld.de/spool?id=bibiserv2_2025-04-03_110617_5ZbGF&name=BRCA1::chr17:43110464-43110580(-)_Hsa-Mir-24-P2_3p_9.png&tool=rnahybrid&contenttype=image/png
FANCG	chr9:35078140-35078604(-)	Hsa-Mir-24-P2_3p	464	22	-27.6	undefined	160	target 5' U GGG A GA GAA G 3' UG UCCUGC GGA G AGCCA AC AGGACG CUU C UCGGU miRNA 3' G A A GA 5'	https://bibiserv.cebitec.uni-bielefeld.de/spool?id=bibiserv2_2025-04-03_110617_5ZbGF&name=FANCG::chr9:35078140-35078604(-)_Hsa-Mir-24-P2_3p_160.png&tool=rnahybrid&contenttype=image/png
BRIP1	chr17:61776562-61780839(-)	Hsa-Mir-24-P2_3p	4277	22	-31.3	undefined	2063	target 5' G AAA U A U 3' UGUUCCUGCUGAG UG G CUA ACAAGGACGACUU AC C GGU miRNA 3' G G U 5'	https://bibiserv.cebitec.uni-bielefeld.de/spool?id=bibiserv2_2025-04-03_110617_5ZbGF&name=BRIP1::chr17:61776562-61780839(-)_Hsa-Mir-24-P2_3p_2063.png&tool=rnahybrid&contenttype=image/png
VRK1	chr14:96853166-96855223(+)	Hsa-Mir-24-P2_3p	2057	22	-22.3	undefined	1243	target 5' A A G A U C 3' UGU U UGCU GA CU AGCCA ACA G ACGA CU GA UCGGU miRNA 3' G A G U C 5'	https://bibiserv.cebitec.uni-bielefeld.de/spool?id=bibiserv2_2025-04-03_110617_5ZbGF&name=VRK1::chr14:96853166-96855223(+)_Hsa-Mir-24-P2_3p_1243.png&tool=rnahybrid&contenttype=image/png
FANCG	chr9:35077399-35078604(-)	Hsa-Mir-24-P2_3p	1205	22	-27.6	undefined	160	target 5' U GGG A GA GAA G 3' UG UCCUGC GGA G AGCCA AC AGGACG CUU C UCGGU miRNA 3' G A A GA 5'	https://bibiserv.cebitec.uni-bielefeld.de/spool?id=bibiserv2_2025-04-03_110617_5ZbGF&name=FANCG::chr9:35077399-35078604(-)_Hsa-Mir-24-P2_3p_160.png&tool=rnahybrid&contenttype=image/png
TP53	chr17:7673339-7673534(-)	Hsa-Mir-24-P2_3p	195	22	-25.7	undefined	73	target 5' A UUA G U 3' CUGUU CCUGC AAUUGGG CA GACAA GGACG UUGACUC GU miRNA 3' AC G 5'	https://bibiserv.cebitec.uni-bielefeld.de/spool?id=bibiserv2_2025-04-03_110617_5ZbGF&name=TP53::chr17:7673339-7673534(-)_Hsa-Mir-24-P2_3p_73.png&tool=rnahybrid&contenttype=image/png
XRCC3	chr14:103711180-103711245(-)	Hsa-Mir-24-P2_3p	65	22	-22.1	undefined	31	target 5' G UC UCCCUGGUUC U 3' CUGCUG ACU GGGCC GACGAC UGA CUCGG miRNA 3' GACAAG U U 5'	https://bibiserv.cebitec.uni-bielefeld.de/spool?id=bibiserv2_2025-04-03_110617_5ZbGF&name=XRCC3::chr14:103711180-103711245(-)_Hsa-Mir-24-P2_3p_31.png&tool=rnahybrid&contenttype=image/png
FANCG	chr9:35077399-35078343(-)	Hsa-Mir-24-P2_3p	944	22	-26.1	undefined	73	target 5' G C CUUCUGCCG CUGUCU C 3' UG UUCCUGC GAGCUG GCC AC AAGGACG CUUGAC CGG miRNA 3' G A U U 5'	https://bibiserv.cebitec.uni-bielefeld.de/spool?id=bibiserv2_2025-04-03_110617_5ZbGF&name=FANCG::chr9:35077399-35078343(-)_Hsa-Mir-24-P2_3p_73.png&tool=rnahybrid&contenttype=image/png
FANCA	chr16:89764963-89765066(-)	Hsa-Mir-24-P2_3p	103	22	-21.8	undefined	43	target 5' C C AGGA GU G 3' CU UUUCUG GGAC AGCCA GA AAGGAC CUUG UCGGU miRNA 3' C GA AC 5'	https://bibiserv.cebitec.uni-bielefeld.de/spool?id=bibiserv2_2025-04-03_110617_5ZbGF&name=FANCA::chr16:89764963-89765066(-)_Hsa-Mir-24-P2_3p_43.png&tool=rnahybrid&contenttype=image/png
POLE	chr12:132664415-132664462(-)	Hsa-Mir-24-P2_3p	47	22	-21.7	undefined	6	target 5' G GUAC A GA UG A 3' CUG UCC UG GA GCUG GC GAC AGG AC CU UGAC CG miRNA 3' A GA U GU 5'	https://bibiserv.cebitec.uni-bielefeld.de/spool?id=bibiserv2_2025-04-03_110617_5ZbGF&name=POLE::chr12:132664415-132664462(-)_Hsa-Mir-24-P2_3p_6.png&tool=rnahybrid&contenttype=image/png
CHEK2	chr22:28734402-28734727(-)	Hsa-Mir-24-P2_3p	325	22	-24.3	undefined	168	target 5' C A CUGG C C 3' UCC GCU GA ACUGAGCU AGG CGA CU UGACUCGG miRNA 3' GACA A U 5'	https://bibiserv.cebitec.uni-bielefeld.de/spool?id=bibiserv2_2025-04-03_110617_5ZbGF&name=CHEK2::chr22:28734402-28734727(-)_Hsa-Mir-24-P2_3p_168.png&tool=rnahybrid&contenttype=image/png
BARD1	chr2:214792296-214792445(-)	Hsa-Mir-24-P2_3p	149	22	-22.9	undefined	11	target 5' A GA AUUG AU U G 3' GU CUGC GAACUGG G CCA CA GACG CUUGACU C GGU miRNA 3' GA AG A 5'	https://bibiserv.cebitec.uni-bielefeld.de/spool?id=bibiserv2_2025-04-03_110617_5ZbGF&name=BARD1::chr2:214792296-214792445(-)_Hsa-Mir-24-P2_3p_11.png&tool=rnahybrid&contenttype=image/png
FANCG	chr9:35078140-35078343(-)	Hsa-Mir-24-P2_3p	203	22	-26.1	undefined	73	target 5' G C CUUCUGCCG CUGUCU C 3' UG UUCCUGC GAGCUG GCC AC AAGGACG CUUGAC CGG miRNA 3' G A U U 5'	https://bibiserv.cebitec.uni-bielefeld.de/spool?id=bibiserv2_2025-04-03_110617_5ZbGF&name=FANCG::chr9:35078140-35078343(-)_Hsa-Mir-24-P2_3p_73.png&tool=rnahybrid&contenttype=image/png
BRCA1	chr17:43110464-43110580(-)	Hsa-Mir-24-P3_3p	116	22	-20.1	undefined	9	target 5' U UG CA GUACAGUGGUGCGAU A G U 3' CUGU UCC GCUGGA C UGAG C GACA AGG CGACUU G ACUC G miRNA 3' A G U 5'	https://bibiserv.cebitec.uni-bielefeld.de/spool?id=bibiserv2_2025-04-03_110617_5ZbGF&name=BRCA1::chr17:43110464-43110580(-)_Hsa-Mir-24-P3_3p_9.png&tool=rnahybrid&contenttype=image/png
FANCG	chr9:35078140-35078604(-)	Hsa-Mir-24-P3_3p	464	22	-27.6	undefined	160	target 5' U GGG A GA GAA G 3' UG UCCUGC GGA G AGCCA AC AGGACG CUU C UCGGU miRNA 3' G A A GA 5'	https://bibiserv.cebitec.uni-bielefeld.de/spool?id=bibiserv2_2025-04-03_110617_5ZbGF&name=FANCG::chr9:35078140-35078604(-)_Hsa-Mir-24-P3_3p_160.png&tool=rnahybrid&contenttype=image/png
BRIP1	chr17:61776562-61780839(-)	Hsa-Mir-24-P3_3p	4277	22	-31.3	undefined	2063	target 5' G AAA U A U 3' UGUUCCUGCUGAG UG G CUA ACAAGGACGACUU AC C GGU miRNA 3' G G U 5'	https://bibiserv.cebitec.uni-bielefeld.de/spool?id=bibiserv2_2025-04-03_110617_5ZbGF&name=BRIP1::chr17:61776562-61780839(-)_Hsa-Mir-24-P3_3p_2063.png&tool=rnahybrid&contenttype=image/png
VRK1	chr14:96853166-96855223(+)	Hsa-Mir-24-P3_3p	2057	22	-22.3	undefined	1243	target 5' A A G A U C 3' UGU U UGCU GA CU AGCCA ACA G ACGA CU GA UCGGU miRNA 3' G A G U C 5'	https://bibiserv.cebitec.uni-bielefeld.de/spool?id=bibiserv2_2025-04-03_110617_5ZbGF&name=VRK1::chr14:96853166-96855223(+)_Hsa-Mir-24-P3_3p_1243.png&tool=rnahybrid&contenttype=image/png
FANCG	chr9:35077399-35078604(-)	Hsa-Mir-24-P3_3p	1205	22	-27.6	undefined	160	target 5' U GGG A GA GAA G 3' UG UCCUGC GGA G AGCCA AC AGGACG CUU C UCGGU miRNA 3' G A A GA 5'	https://bibiserv.cebitec.uni-bielefeld.de/spool?id=bibiserv2_2025-04-03_110617_5ZbGF&name=FANCG::chr9:35077399-35078604(-)_Hsa-Mir-24-P3_3p_160.png&tool=rnahybrid&contenttype=image/png
TP53	chr17:7673339-7673534(-)	Hsa-Mir-24-P3_3p	195	22	-25.7	undefined	73	target 5' A UUA G U 3' CUGUU CCUGC AAUUGGG CA GACAA GGACG UUGACUC GU miRNA 3' AC G 5'	https://bibiserv.cebitec.uni-bielefeld.de/spool?id=bibiserv2_2025-04-03_110617_5ZbGF&name=TP53::chr17:7673339-7673534(-)_Hsa-Mir-24-P3_3p_73.png&tool=rnahybrid&contenttype=image/png
XRCC3	chr14:103711180-103711245(-)	Hsa-Mir-24-P3_3p	65	22	-22.1	undefined	31	target 5' G UC UCCCUGGUUC U 3' CUGCUG ACU GGGCC GACGAC UGA CUCGG miRNA 3' GACAAG U U 5'	https://bibiserv.cebitec.uni-bielefeld.de/spool?id=bibiserv2_2025-04-03_110617_5ZbGF&name=XRCC3::chr14:103711180-103711245(-)_Hsa-Mir-24-P3_3p_31.png&tool=rnahybrid&contenttype=image/png
FANCG	chr9:35077399-35078343(-)	Hsa-Mir-24-P3_3p	944	22	-26.1	undefined	73	target 5' G C CUUCUGCCG CUGUCU C 3' UG UUCCUGC GAGCUG GCC AC AAGGACG CUUGAC CGG miRNA 3' G A U U 5'	https://bibiserv.cebitec.uni-bielefeld.de/spool?id=bibiserv2_2025-04-03_110617_5ZbGF&name=FANCG::chr9:35077399-35078343(-)_Hsa-Mir-24-P3_3p_73.png&tool=rnahybrid&contenttype=image/png
FANCA	chr16:89764963-89765066(-)	Hsa-Mir-24-P3_3p	103	22	-21.8	undefined	43	target 5' C C AGGA GU G 3' CU UUUCUG GGAC AGCCA GA AAGGAC CUUG UCGGU miRNA 3' C GA AC 5'	https://bibiserv.cebitec.uni-bielefeld.de/spool?id=bibiserv2_2025-04-03_110617_5ZbGF&name=FANCA::chr16:89764963-89765066(-)_Hsa-Mir-24-P3_3p_43.png&tool=rnahybrid&contenttype=image/png
POLE	chr12:132664415-132664462(-)	Hsa-Mir-24-P3_3p	47	22	-21.7	undefined	6	target 5' G GUAC A GA UG A 3' CUG UCC UG GA GCUG GC GAC AGG AC CU UGAC CG miRNA 3' A GA U GU 5'	https://bibiserv.cebitec.uni-bielefeld.de/spool?id=bibiserv2_2025-04-03_110617_5ZbGF&name=POLE::chr12:132664415-132664462(-)_Hsa-Mir-24-P3_3p_6.png&tool=rnahybrid&contenttype=image/png
CHEK2	chr22:28734402-28734727(-)	Hsa-Mir-24-P3_3p	325	22	-24.3	undefined	168	target 5' C A CUGG C C 3' UCC GCU GA ACUGAGCU AGG CGA CU UGACUCGG miRNA 3' GACA A U 5'	https://bibiserv.cebitec.uni-bielefeld.de/spool?id=bibiserv2_2025-04-03_110617_5ZbGF&name=CHEK2::chr22:28734402-28734727(-)_Hsa-Mir-24-P3_3p_168.png&tool=rnahybrid&contenttype=image/png
BARD1	chr2:214792296-214792445(-)	Hsa-Mir-24-P3_3p	149	22	-22.9	undefined	11	target 5' A GA AUUG AU U G 3' GU CUGC GAACUGG G CCA CA GACG CUUGACU C GGU miRNA 3' GA AG A 5'	https://bibiserv.cebitec.uni-bielefeld.de/spool?id=bibiserv2_2025-04-03_110617_5ZbGF&name=BARD1::chr2:214792296-214792445(-)_Hsa-Mir-24-P3_3p_11.png&tool=rnahybrid&contenttype=image/png
FANCG	chr9:35078140-35078343(-)	Hsa-Mir-24-P3_3p	203	22	-26.1	undefined	73	target 5' G C CUUCUGCCG CUGUCU C 3' UG UUCCUGC GAGCUG GCC AC AAGGACG CUUGAC CGG miRNA 3' G A U U 5'	https://bibiserv.cebitec.uni-bielefeld.de/spool?id=bibiserv2_2025-04-03_110617_5ZbGF&name=FANCG::chr9:35078140-35078343(-)_Hsa-Mir-24-P3_3p_73.png&tool=rnahybrid&contenttype=image/png
FANCG	chr9:35078140-35078604(-)	Hsa-Mir-26-P1_5p	464	22	-21.9	undefined	417	target 5' C UGGGGA CCUU A A 3' GUCU CCUGG GUUACU GAG CGGA GGACC UAAUGA CUU miRNA 3' U UA A 5'	https://bibiserv.cebitec.uni-bielefeld.de/spool?id=bibiserv2_2025-04-03_110617_5ZbGF&name=FANCG::chr9:35078140-35078604(-)_Hsa-Mir-26-P1_5p_417.png&tool=rnahybrid&contenttype=image/png
BRIP1	chr17:61776562-61780839(-)	Hsa-Mir-26-P1_5p	4277	22	-25.5	undefined	1281	target 5' C UCGCC CCA G 3' AGCCU UCCUGGGUU GC UCGGA AGGACCUAA UG miRNA 3' U AACUU 5'	https://bibiserv.cebitec.uni-bielefeld.de/spool?id=bibiserv2_2025-04-03_110617_5ZbGF&name=BRIP1::chr17:61776562-61780839(-)_Hsa-Mir-26-P1_5p_1281.png&tool=rnahybrid&contenttype=image/png
VRK1	chr14:96853166-96855223(+)	Hsa-Mir-26-P1_5p	2057	22	-28.2	undefined	2028	target 5' U A 3' AGUUUGUCUUGG UGCUUGGA UCGGAUAGGACC AUGAACUU miRNA 3' UA 5'	https://bibiserv.cebitec.uni-bielefeld.de/spool?id=bibiserv2_2025-04-03_110617_5ZbGF&name=VRK1::chr14:96853166-96855223(+)_Hsa-Mir-26-P1_5p_2028.png&tool=rnahybrid&contenttype=image/png
FANCG	chr9:35077399-35078604(-)	Hsa-Mir-26-P1_5p	1205	22	-24	undefined	1085	target 5' A GU CAAGGAUCAAGA CC C 3' GGCCU GUCCU GGA CUUGAG UCGGA UAGGA CCU GAACUU miRNA 3' AAU 5'	https://bibiserv.cebitec.uni-bielefeld.de/spool?id=bibiserv2_2025-04-03_110617_5ZbGF&name=FANCG::chr9:35077399-35078604(-)_Hsa-Mir-26-P1_5p_1085.png&tool=rnahybrid&contenttype=image/png
FANCG	chr9:35077399-35078343(-)	Hsa-Mir-26-P1_5p	944	22	-24	undefined	824	target 5' A GU CAAGGAUCAAGA CC C 3' GGCCU GUCCU GGA CUUGAG UCGGA UAGGA CCU GAACUU miRNA 3' AAU 5'	https://bibiserv.cebitec.uni-bielefeld.de/spool?id=bibiserv2_2025-04-03_110617_5ZbGF&name=FANCG::chr9:35077399-35078343(-)_Hsa-Mir-26-P1_5p_824.png&tool=rnahybrid&contenttype=image/png
FANCA	chr16:89764963-89765066(-)	Hsa-Mir-26-P1_5p	103	22	-28.5	undefined	66	target 5' C U GACC C 3' AGCCU UCCUGGA CUUG UCGGA AGGACCU GAAC miRNA 3' U AAU UU 5'	https://bibiserv.cebitec.uni-bielefeld.de/spool?id=bibiserv2_2025-04-03_110617_5ZbGF&name=FANCA::chr16:89764963-89765066(-)_Hsa-Mir-26-P1_5p_66.png&tool=rnahybrid&contenttype=image/png
CHEK2	chr22:28734402-28734727(-)	Hsa-Mir-26-P1_5p	325	22	-21.3	undefined	265	target 5' G CCCCUGCCC C U 3' AGCCUA CCUGG GCU GA UCGGAU GGACC UGA CU miRNA 3' A UAA A U 5'	https://bibiserv.cebitec.uni-bielefeld.de/spool?id=bibiserv2_2025-04-03_110617_5ZbGF&name=CHEK2::chr22:28734402-28734727(-)_Hsa-Mir-26-P1_5p_265.png&tool=rnahybrid&contenttype=image/png
BARD1	chr2:214792296-214792445(-)	Hsa-Mir-26-P1_5p	149	22	-26.3	undefined	49	target 5' C GG ACAAG G 3' CC CCUGGAU ACUUGAA GG GGACCUA UGAACUU miRNA 3' UC AUA A 5'	https://bibiserv.cebitec.uni-bielefeld.de/spool?id=bibiserv2_2025-04-03_110617_5ZbGF&name=BARD1::chr2:214792296-214792445(-)_Hsa-Mir-26-P1_5p_49.png&tool=rnahybrid&contenttype=image/png
FANCG	chr9:35078140-35078343(-)	Hsa-Mir-26-P1_5p	203	22	-21.9	undefined	156	target 5' C UGGGGA CCUU A A 3' GUCU CCUGG GUUACU GAG CGGA GGACC UAAUGA CUU miRNA 3' U UA A 5'	https://bibiserv.cebitec.uni-bielefeld.de/spool?id=bibiserv2_2025-04-03_110617_5ZbGF&name=FANCG::chr9:35078140-35078343(-)_Hsa-Mir-26-P1_5p_156.png&tool=rnahybrid&contenttype=image/png
FANCG	chr9:35078140-35078604(-)	Hsa-Mir-26-P2_5p	464	22	-22.4	undefined	425	target 5' G GG U A A 3' GACCU CCU GUUACU GAG UUGGA GGA UAAUGA CUU miRNA 3' UA CU A 5'	https://bibiserv.cebitec.uni-bielefeld.de/spool?id=bibiserv2_2025-04-03_110617_5ZbGF&name=FANCG::chr9:35078140-35078604(-)_Hsa-Mir-26-P2_5p_425.png&tool=rnahybrid&contenttype=image/png
BRIP1	chr17:61776562-61780839(-)	Hsa-Mir-26-P2_5p	4277	22	-23.7	undefined	1488	target 5' C CCUCAGCC A G C 3' ACCUG UCCUGAGU GCU GGA UGGAU AGGACUUA UGA CUU miRNA 3' U A A 5'	https://bibiserv.cebitec.uni-bielefeld.de/spool?id=bibiserv2_2025-04-03_110617_5ZbGF&name=BRIP1::chr17:61776562-61780839(-)_Hsa-Mir-26-P2_5p_1488.png&tool=rnahybrid&contenttype=image/png
VRK1	chr14:96853166-96855223(+)	Hsa-Mir-26-P2_5p	2057	22	-22.5	undefined	2028	target 5' U UU A 3' AG UGUCUUGG UGCUUGGA UU AUAGGACU AUGAACUU miRNA 3' GG UA 5'	https://bibiserv.cebitec.uni-bielefeld.de/spool?id=bibiserv2_2025-04-03_110617_5ZbGF&name=VRK1::chr14:96853166-96855223(+)_Hsa-Mir-26-P2_5p_2028.png&tool=rnahybrid&contenttype=image/png
FANCG	chr9:35077399-35078604(-)	Hsa-Mir-26-P2_5p	1205	22	-22.4	undefined	425	target 5' G GG U A A 3' GACCU CCU GUUACU GAG UUGGA GGA UAAUGA CUU miRNA 3' UA CU A 5'	https://bibiserv.cebitec.uni-bielefeld.de/spool?id=bibiserv2_2025-04-03_110617_5ZbGF&name=FANCG::chr9:35077399-35078604(-)_Hsa-Mir-26-P2_5p_425.png&tool=rnahybrid&contenttype=image/png
FANCG	chr9:35077399-35078343(-)	Hsa-Mir-26-P2_5p	944	22	-22.4	undefined	164	target 5' G GG U A A 3' GACCU CCU GUUACU GAG UUGGA GGA UAAUGA CUU miRNA 3' UA CU A 5'	https://bibiserv.cebitec.uni-bielefeld.de/spool?id=bibiserv2_2025-04-03_110617_5ZbGF&name=FANCG::chr9:35077399-35078343(-)_Hsa-Mir-26-P2_5p_164.png&tool=rnahybrid&contenttype=image/png
FANCA	chr16:89764963-89765066(-)	Hsa-Mir-26-P2_5p	103	22	-23.2	undefined	66	target 5' C U GACC C 3' AGCCU UCCUGGA CUUG UUGGA AGGACUU GAAC miRNA 3' U AAU UU 5'	https://bibiserv.cebitec.uni-bielefeld.de/spool?id=bibiserv2_2025-04-03_110617_5ZbGF&name=FANCA::chr16:89764963-89765066(-)_Hsa-Mir-26-P2_5p_66.png&tool=rnahybrid&contenttype=image/png
BARD1	chr2:214792296-214792445(-)	Hsa-Mir-26-P2_5p	149	22	-23.8	undefined	46	target 5' C CCGG ACAAG G 3' ACC CCUGGAU ACUUGAA UGG GGACUUA UGAACUU miRNA 3' U AUA A 5'	https://bibiserv.cebitec.uni-bielefeld.de/spool?id=bibiserv2_2025-04-03_110617_5ZbGF&name=BARD1::chr2:214792296-214792445(-)_Hsa-Mir-26-P2_5p_46.png&tool=rnahybrid&contenttype=image/png
FANCG	chr9:35078140-35078343(-)	Hsa-Mir-26-P2_5p	203	22	-22.4	undefined	164	target 5' G GG U A A 3' GACCU CCU GUUACU GAG UUGGA GGA UAAUGA CUU miRNA 3' UA CU A 5'	https://bibiserv.cebitec.uni-bielefeld.de/spool?id=bibiserv2_2025-04-03_110617_5ZbGF&name=FANCG::chr9:35078140-35078343(-)_Hsa-Mir-26-P2_5p_164.png&tool=rnahybrid&contenttype=image/png
FANCG	chr9:35078140-35078604(-)	Hsa-Mir-26-P4_5p	464	22	-21.9	undefined	417	target 5' C UGGGGA CCUU A A 3' GUCU CCUGG GUUACU GAG CGGA GGACC UAAUGA CUU miRNA 3' U UA A 5'	https://bibiserv.cebitec.uni-bielefeld.de/spool?id=bibiserv2_2025-04-03_110617_5ZbGF&name=FANCG::chr9:35078140-35078604(-)_Hsa-Mir-26-P4_5p_417.png&tool=rnahybrid&contenttype=image/png
BRIP1	chr17:61776562-61780839(-)	Hsa-Mir-26-P4_5p	4277	22	-25.5	undefined	1281	target 5' C UCGCC CCA G 3' AGCCU UCCUGGGUU GC UCGGA AGGACCUAA UG miRNA 3' U AACUU 5'	https://bibiserv.cebitec.uni-bielefeld.de/spool?id=bibiserv2_2025-04-03_110617_5ZbGF&name=BRIP1::chr17:61776562-61780839(-)_Hsa-Mir-26-P4_5p_1281.png&tool=rnahybrid&contenttype=image/png
VRK1	chr14:96853166-96855223(+)	Hsa-Mir-26-P4_5p	2057	22	-28.2	undefined	2028	target 5' U A 3' AGUUUGUCUUGG UGCUUGGA UCGGAUAGGACC AUGAACUU miRNA 3' UA 5'	https://bibiserv.cebitec.uni-bielefeld.de/spool?id=bibiserv2_2025-04-03_110617_5ZbGF&name=VRK1::chr14:96853166-96855223(+)_Hsa-Mir-26-P4_5p_2028.png&tool=rnahybrid&contenttype=image/png
FANCG	chr9:35077399-35078604(-)	Hsa-Mir-26-P4_5p	1205	22	-24	undefined	1085	target 5' A GU CAAGGAUCAAGA CC C 3' GGCCU GUCCU GGA CUUGAG UCGGA UAGGA CCU GAACUU miRNA 3' AAU 5'	https://bibiserv.cebitec.uni-bielefeld.de/spool?id=bibiserv2_2025-04-03_110617_5ZbGF&name=FANCG::chr9:35077399-35078604(-)_Hsa-Mir-26-P4_5p_1085.png&tool=rnahybrid&contenttype=image/png
FANCG	chr9:35077399-35078343(-)	Hsa-Mir-26-P4_5p	944	22	-24	undefined	824	target 5' A GU CAAGGAUCAAGA CC C 3' GGCCU GUCCU GGA CUUGAG UCGGA UAGGA CCU GAACUU miRNA 3' AAU 5'	https://bibiserv.cebitec.uni-bielefeld.de/spool?id=bibiserv2_2025-04-03_110617_5ZbGF&name=FANCG::chr9:35077399-35078343(-)_Hsa-Mir-26-P4_5p_824.png&tool=rnahybrid&contenttype=image/png
FANCA	chr16:89764963-89765066(-)	Hsa-Mir-26-P4_5p	103	22	-28.5	undefined	66	target 5' C U GACC C 3' AGCCU UCCUGGA CUUG UCGGA AGGACCU GAAC miRNA 3' U AAU UU 5'	https://bibiserv.cebitec.uni-bielefeld.de/spool?id=bibiserv2_2025-04-03_110617_5ZbGF&name=FANCA::chr16:89764963-89765066(-)_Hsa-Mir-26-P4_5p_66.png&tool=rnahybrid&contenttype=image/png
CHEK2	chr22:28734402-28734727(-)	Hsa-Mir-26-P4_5p	325	22	-21.3	undefined	265	target 5' G CCCCUGCCC C U 3' AGCCUA CCUGG GCU GA UCGGAU GGACC UGA CU miRNA 3' A UAA A U 5'	https://bibiserv.cebitec.uni-bielefeld.de/spool?id=bibiserv2_2025-04-03_110617_5ZbGF&name=CHEK2::chr22:28734402-28734727(-)_Hsa-Mir-26-P4_5p_265.png&tool=rnahybrid&contenttype=image/png
BARD1	chr2:214792296-214792445(-)	Hsa-Mir-26-P4_5p	149	22	-26.3	undefined	49	target 5' C GG ACAAG G 3' CC CCUGGAU ACUUGAA GG GGACCUA UGAACUU miRNA 3' UC AUA A 5'	https://bibiserv.cebitec.uni-bielefeld.de/spool?id=bibiserv2_2025-04-03_110617_5ZbGF&name=BARD1::chr2:214792296-214792445(-)_Hsa-Mir-26-P4_5p_49.png&tool=rnahybrid&contenttype=image/png
FANCG	chr9:35078140-35078343(-)	Hsa-Mir-26-P4_5p	203	22	-21.9	undefined	156	target 5' C UGGGGA CCUU A A 3' GUCU CCUGG GUUACU GAG CGGA GGACC UAAUGA CUU miRNA 3' U UA A 5'	https://bibiserv.cebitec.uni-bielefeld.de/spool?id=bibiserv2_2025-04-03_110617_5ZbGF&name=FANCG::chr9:35078140-35078343(-)_Hsa-Mir-26-P4_5p_156.png&tool=rnahybrid&contenttype=image/png
FANCG	chr9:35078140-35078604(-)	Hsa-Mir-27-P2_3p	464	21	-23.8	undefined	295	target 5' U AGG CAGGGA A 3' GGAAC GGCU GCUGUGGG UCUUG UCGG UGACACUU miRNA 3' CG AA 5'	https://bibiserv.cebitec.uni-bielefeld.de/spool?id=bibiserv2_2025-04-03_110617_5ZbGF&name=FANCG::chr9:35078140-35078604(-)_Hsa-Mir-27-P2_3p_295.png&tool=rnahybrid&contenttype=image/png
BRIP1	chr17:61776562-61780839(-)	Hsa-Mir-27-P2_3p	4277	21	-26.8	undefined	1141	target 5' A GUG C 3' CAG GC AGCCACUGUG GUC UG UCGGUGACAC miRNA 3' C U AA UU 5'	https://bibiserv.cebitec.uni-bielefeld.de/spool?id=bibiserv2_2025-04-03_110617_5ZbGF&name=BRIP1::chr17:61776562-61780839(-)_Hsa-Mir-27-P2_3p_1141.png&tool=rnahybrid&contenttype=image/png
VRK1	chr14:96853166-96855223(+)	Hsa-Mir-27-P2_3p	2057	21	-21.4	undefined	60	target 5' U UUU UUGAA UG A G 3' GC GAACUU CC UGU GAA CG CUUGAA GG ACA CUU miRNA 3' U UC UG 5'	https://bibiserv.cebitec.uni-bielefeld.de/spool?id=bibiserv2_2025-04-03_110617_5ZbGF&name=VRK1::chr14:96853166-96855223(+)_Hsa-Mir-27-P2_3p_60.png&tool=rnahybrid&contenttype=image/png
FANCG	chr9:35077399-35078604(-)	Hsa-Mir-27-P2_3p	1205	21	-23.8	undefined	295	target 5' U AGG CAGGGA A 3' GGAAC GGCU GCUGUGGG UCUUG UCGG UGACACUU miRNA 3' CG AA 5'	https://bibiserv.cebitec.uni-bielefeld.de/spool?id=bibiserv2_2025-04-03_110617_5ZbGF&name=FANCG::chr9:35077399-35078604(-)_Hsa-Mir-27-P2_3p_295.png&tool=rnahybrid&contenttype=image/png
XRCC3	chr14:103711180-103711245(-)	Hsa-Mir-27-P2_3p	65	21	-20.8	undefined	19	target 5' A CAC C C 3' CGGA CU GGCUGCUGU GUCU GA UCGGUGACA miRNA 3' C U A CUU 5'	https://bibiserv.cebitec.uni-bielefeld.de/spool?id=bibiserv2_2025-04-03_110617_5ZbGF&name=XRCC3::chr14:103711180-103711245(-)_Hsa-Mir-27-P2_3p_19.png&tool=rnahybrid&contenttype=image/png
FANCG	chr9:35077399-35078343(-)	Hsa-Mir-27-P2_3p	944	21	-23.8	undefined	34	target 5' U AGG CAGGGA A 3' GGAAC GGCU GCUGUGGG UCUUG UCGG UGACACUU miRNA 3' CG AA 5'	https://bibiserv.cebitec.uni-bielefeld.de/spool?id=bibiserv2_2025-04-03_110617_5ZbGF&name=FANCG::chr9:35077399-35078343(-)_Hsa-Mir-27-P2_3p_34.png&tool=rnahybrid&contenttype=image/png
FANCA	chr16:89764963-89765066(-)	Hsa-Mir-27-P2_3p	103	21	-22.3	undefined	53	target 5' A G G GCCUUUC A 3' G AGGAC UAGCCA CUG GAG C UCUUG AUCGGU GAC CUU miRNA 3' G A A 5'	https://bibiserv.cebitec.uni-bielefeld.de/spool?id=bibiserv2_2025-04-03_110617_5ZbGF&name=FANCA::chr16:89764963-89765066(-)_Hsa-Mir-27-P2_3p_53.png&tool=rnahybrid&contenttype=image/png
BARD1	chr2:214792296-214792445(-)	Hsa-Mir-27-P2_3p	149	21	-21.6	undefined	22	target 5' U GGAU U G U 3' GGAACU G CCA UGUG UCUUGA C GGU ACAC miRNA 3' CG AU G UU 5'	https://bibiserv.cebitec.uni-bielefeld.de/spool?id=bibiserv2_2025-04-03_110617_5ZbGF&name=BARD1::chr2:214792296-214792445(-)_Hsa-Mir-27-P2_3p_22.png&tool=rnahybrid&contenttype=image/png
FANCG	chr9:35078140-35078343(-)	Hsa-Mir-27-P2_3p	203	21	-23.8	undefined	34	target 5' U AGG CAGGGA A 3' GGAAC GGCU GCUGUGGG UCUUG UCGG UGACACUU miRNA 3' CG AA 5'	https://bibiserv.cebitec.uni-bielefeld.de/spool?id=bibiserv2_2025-04-03_110617_5ZbGF&name=FANCG::chr9:35078140-35078343(-)_Hsa-Mir-27-P2_3p_34.png&tool=rnahybrid&contenttype=image/png
FANCG	chr9:35078140-35078604(-)	Hsa-Mir-27-P3_3p	464	21	-26.2	undefined	294	target 5' U AGG CAGGGA A 3' UGGAAC GGCU GCUGUGGG GCCUUG UCGG UGACACUU miRNA 3' C AA 5'	https://bibiserv.cebitec.uni-bielefeld.de/spool?id=bibiserv2_2025-04-03_110617_5ZbGF&name=FANCG::chr9:35078140-35078604(-)_Hsa-Mir-27-P3_3p_294.png&tool=rnahybrid&contenttype=image/png
BRIP1	chr17:61776562-61780839(-)	Hsa-Mir-27-P3_3p	4277	21	-27.1	undefined	1133	target 5' U ACAGGCGUG C 3' UGGGAUU AGCCACUGUG GCCUUGA UCGGUGACAC miRNA 3' C A UU 5'	https://bibiserv.cebitec.uni-bielefeld.de/spool?id=bibiserv2_2025-04-03_110617_5ZbGF&name=BRIP1::chr17:61776562-61780839(-)_Hsa-Mir-27-P3_3p_1133.png&tool=rnahybrid&contenttype=image/png
VRK1	chr14:96853166-96855223(+)	Hsa-Mir-27-P3_3p	2057	21	-21.1	undefined	1645	target 5' C UG GCUUU UG A 3' UGGG U UC UGUGGA GCCU A GG ACACUU miRNA 3' C UG AUC UG 5'	https://bibiserv.cebitec.uni-bielefeld.de/spool?id=bibiserv2_2025-04-03_110617_5ZbGF&name=VRK1::chr14:96853166-96855223(+)_Hsa-Mir-27-P3_3p_1645.png&tool=rnahybrid&contenttype=image/png
FANCG	chr9:35077399-35078604(-)	Hsa-Mir-27-P3_3p	1205	21	-26.2	undefined	294	target 5' U AGG CAGGGA A 3' UGGAAC GGCU GCUGUGGG GCCUUG UCGG UGACACUU miRNA 3' C AA 5'	https://bibiserv.cebitec.uni-bielefeld.de/spool?id=bibiserv2_2025-04-03_110617_5ZbGF&name=FANCG::chr9:35077399-35078604(-)_Hsa-Mir-27-P3_3p_294.png&tool=rnahybrid&contenttype=image/png
TP53	chr17:7673339-7673534(-)	Hsa-Mir-27-P3_3p	195	21	-20.2	undefined	89	target 5' U AUUU CAGGGGGCA U 3' UGGGGC GCCAU GUGA GCCUUG CGGUG CACU miRNA 3' C AAU A U 5'	https://bibiserv.cebitec.uni-bielefeld.de/spool?id=bibiserv2_2025-04-03_110617_5ZbGF&name=TP53::chr17:7673339-7673534(-)_Hsa-Mir-27-P3_3p_89.png&tool=rnahybrid&contenttype=image/png
XRCC3	chr14:103711180-103711245(-)	Hsa-Mir-27-P3_3p	65	21	-23	undefined	19	target 5' A CAC C C 3' CGGA CU GGCUGCUGU GCCU GA UCGGUGACA miRNA 3' C U A CUU 5'	https://bibiserv.cebitec.uni-bielefeld.de/spool?id=bibiserv2_2025-04-03_110617_5ZbGF&name=XRCC3::chr14:103711180-103711245(-)_Hsa-Mir-27-P3_3p_19.png&tool=rnahybrid&contenttype=image/png
FANCG	chr9:35077399-35078343(-)	Hsa-Mir-27-P3_3p	944	21	-26.2	undefined	33	target 5' U AGG CAGGGA A 3' UGGAAC GGCU GCUGUGGG GCCUUG UCGG UGACACUU miRNA 3' C AA 5'	https://bibiserv.cebitec.uni-bielefeld.de/spool?id=bibiserv2_2025-04-03_110617_5ZbGF&name=FANCG::chr9:35077399-35078343(-)_Hsa-Mir-27-P3_3p_33.png&tool=rnahybrid&contenttype=image/png
FANCA	chr16:89764963-89765066(-)	Hsa-Mir-27-P3_3p	103	21	-21	undefined	53	target 5' A GG G GCCUUUC A 3' GGA AC UAGCCA CUG GAG CCU UG AUCGGU GAC CUU miRNA 3' CG A A 5'	https://bibiserv.cebitec.uni-bielefeld.de/spool?id=bibiserv2_2025-04-03_110617_5ZbGF&name=FANCA::chr16:89764963-89765066(-)_Hsa-Mir-27-P3_3p_53.png&tool=rnahybrid&contenttype=image/png
BARD1	chr2:214792296-214792445(-)	Hsa-Mir-27-P3_3p	149	21	-24	undefined	21	target 5' U GGAU U G U 3' UGGAACU G CCA UGUG GCCUUGA C GGU ACAC miRNA 3' C AU G UU 5'	https://bibiserv.cebitec.uni-bielefeld.de/spool?id=bibiserv2_2025-04-03_110617_5ZbGF&name=BARD1::chr2:214792296-214792445(-)_Hsa-Mir-27-P3_3p_21.png&tool=rnahybrid&contenttype=image/png
FANCG	chr9:35078140-35078343(-)	Hsa-Mir-27-P3_3p	203	21	-26.2	undefined	33	target 5' U AGG CAGGGA A 3' UGGAAC GGCU GCUGUGGG GCCUUG UCGG UGACACUU miRNA 3' C AA 5'	https://bibiserv.cebitec.uni-bielefeld.de/spool?id=bibiserv2_2025-04-03_110617_5ZbGF&name=FANCG::chr9:35078140-35078343(-)_Hsa-Mir-27-P3_3p_33.png&tool=rnahybrid&contenttype=image/png
FANCG	chr9:35078140-35078604(-)	Hsa-Mir-28-P1_5p	464	22	-26.9	undefined	305	target 5' G GGA A G 3' CUCAG GCUGUGGG CUCU GAGUU UGACACUC GAGG miRNA 3' AUC AA 5'	https://bibiserv.cebitec.uni-bielefeld.de/spool?id=bibiserv2_2025-04-03_110617_5ZbGF&name=FANCG::chr9:35078140-35078604(-)_Hsa-Mir-28-P1_5p_305.png&tool=rnahybrid&contenttype=image/png
BRIP1	chr17:61776562-61780839(-)	Hsa-Mir-28-P1_5p	4277	22	-24.2	undefined	2855	target 5' C UAG A 3' UAAUGG G GGGCUCCU GUUAUC C CUCGAGGA miRNA 3' GA UGA A A 5'	https://bibiserv.cebitec.uni-bielefeld.de/spool?id=bibiserv2_2025-04-03_110617_5ZbGF&name=BRIP1::chr17:61776562-61780839(-)_Hsa-Mir-28-P1_5p_2855.png&tool=rnahybrid&contenttype=image/png
VRK1	chr14:96853166-96855223(+)	Hsa-Mir-28-P1_5p	2057	22	-20	undefined	947	target 5' A UG CUAAUG AAA A 3' GAUAG UG GAG UCUU UUAUC AC CUC AGGA miRNA 3' GAG UG A G A 5'	https://bibiserv.cebitec.uni-bielefeld.de/spool?id=bibiserv2_2025-04-03_110617_5ZbGF&name=VRK1::chr14:96853166-96855223(+)_Hsa-Mir-28-P1_5p_947.png&tool=rnahybrid&contenttype=image/png
FANCG	chr9:35077399-35078604(-)	Hsa-Mir-28-P1_5p	1205	22	-26.9	undefined	305	target 5' G GGA A G 3' CUCAG GCUGUGGG CUCU GAGUU UGACACUC GAGG miRNA 3' AUC AA 5'	https://bibiserv.cebitec.uni-bielefeld.de/spool?id=bibiserv2_2025-04-03_110617_5ZbGF&name=FANCG::chr9:35077399-35078604(-)_Hsa-Mir-28-P1_5p_305.png&tool=rnahybrid&contenttype=image/png
TP53	chr17:7673339-7673534(-)	Hsa-Mir-28-P1_5p	195	22	-25.1	undefined	120	target 5' C AA G 3' CUCAA AGAC UG GCUCCU GAGUU UCUG AC CGAGGA miRNA 3' A AC U A 5'	https://bibiserv.cebitec.uni-bielefeld.de/spool?id=bibiserv2_2025-04-03_110617_5ZbGF&name=TP53::chr17:7673339-7673534(-)_Hsa-Mir-28-P1_5p_120.png&tool=rnahybrid&contenttype=image/png
FANCG	chr9:35077399-35078343(-)	Hsa-Mir-28-P1_5p	944	22	-26.9	undefined	44	target 5' G GGA A G 3' CUCAG GCUGUGGG CUCU GAGUU UGACACUC GAGG miRNA 3' AUC AA 5'	https://bibiserv.cebitec.uni-bielefeld.de/spool?id=bibiserv2_2025-04-03_110617_5ZbGF&name=FANCG::chr9:35077399-35078343(-)_Hsa-Mir-28-P1_5p_44.png&tool=rnahybrid&contenttype=image/png
CHEK2	chr22:28734402-28734727(-)	Hsa-Mir-28-P1_5p	325	22	-29.5	undefined	173	target 5' G UG AC A 3' CUC GGAC UGAGCUCCUU GAG UCUG ACUCGAGGAA miRNA 3' UUA AC 5'	https://bibiserv.cebitec.uni-bielefeld.de/spool?id=bibiserv2_2025-04-03_110617_5ZbGF&name=CHEK2::chr22:28734402-28734727(-)_Hsa-Mir-28-P1_5p_173.png&tool=rnahybrid&contenttype=image/png
FANCG	chr9:35078140-35078343(-)	Hsa-Mir-28-P1_5p	203	22	-26.9	undefined	44	target 5' G GGA A G 3' CUCAG GCUGUGGG CUCU GAGUU UGACACUC GAGG miRNA 3' AUC AA 5'	https://bibiserv.cebitec.uni-bielefeld.de/spool?id=bibiserv2_2025-04-03_110617_5ZbGF&name=FANCG::chr9:35078140-35078343(-)_Hsa-Mir-28-P1_5p_44.png&tool=rnahybrid&contenttype=image/png
PHC1	chr12:8921600-8921750(+)	Hsa-Mir-28-P1_5p	150	22	-28.2	undefined	39	target 5' C CCC G C 3' CGAU AGA UGUGAGCUCU GUUA UCU ACACUCGAGG miRNA 3' GA G AA 5'	https://bibiserv.cebitec.uni-bielefeld.de/spool?id=bibiserv2_2025-04-03_110617_5ZbGF&name=PHC1::chr12:8921600-8921750(+)_Hsa-Mir-28-P1_5p_39.png&tool=rnahybrid&contenttype=image/png
BRCA1	chr17:43110464-43110580(-)	Hsa-Mir-28-P1_3p	116	22	-21.4	undefined	17	target 5' C GCU C 3' CCA GGAGU ACAGU GGUG GGU CCUCG UGUUA UCAC miRNA 3' A AG GA 5'	https://bibiserv.cebitec.uni-bielefeld.de/spool?id=bibiserv2_2025-04-03_110617_5ZbGF&name=BRCA1::chr17:43110464-43110580(-)_Hsa-Mir-28-P1_3p_17.png&tool=rnahybrid&contenttype=image/png
FANCG	chr9:35078140-35078604(-)	Hsa-Mir-28-P1_3p	464	22	-28	undefined	299	target 5' A G AG G 3' CAGGGGCUCA GG CU GUG GUCCUCGAGU UU GA CAC miRNA 3' AG G A U 5'	https://bibiserv.cebitec.uni-bielefeld.de/spool?id=bibiserv2_2025-04-03_110617_5ZbGF&name=FANCG::chr9:35078140-35078604(-)_Hsa-Mir-28-P1_3p_299.png&tool=rnahybrid&contenttype=image/png
BRIP1	chr17:61776562-61780839(-)	Hsa-Mir-28-P1_3p	4277	22	-24.8	undefined	2871	target 5' C U A G A G 3' CUAGG AGC UCA GAUC GG GGUCC UCG AGU UUAG UC miRNA 3' A G A AC 5'	https://bibiserv.cebitec.uni-bielefeld.de/spool?id=bibiserv2_2025-04-03_110617_5ZbGF&name=BRIP1::chr17:61776562-61780839(-)_Hsa-Mir-28-P1_3p_2871.png&tool=rnahybrid&contenttype=image/png
VRK1	chr14:96853166-96855223(+)	Hsa-Mir-28-P1_3p	2057	22	-21.4	undefined	1644	target 5' A UGU U U G 3' CUGGG GCUU UCUG GUG GGUCC CGAG AGAU CAC miRNA 3' A U UGUU 5'	https://bibiserv.cebitec.uni-bielefeld.de/spool?id=bibiserv2_2025-04-03_110617_5ZbGF&name=VRK1::chr14:96853166-96855223(+)_Hsa-Mir-28-P1_3p_1644.png&tool=rnahybrid&contenttype=image/png
FANCG	chr9:35077399-35078604(-)	Hsa-Mir-28-P1_3p	1205	22	-28	undefined	299	target 5' A G AG G 3' CAGGGGCUCA GG CU GUG GUCCUCGAGU UU GA CAC miRNA 3' AG G A U 5'	https://bibiserv.cebitec.uni-bielefeld.de/spool?id=bibiserv2_2025-04-03_110617_5ZbGF&name=FANCG::chr9:35077399-35078604(-)_Hsa-Mir-28-P1_3p_299.png&tool=rnahybrid&contenttype=image/png
TP53	chr17:7673339-7673534(-)	Hsa-Mir-28-P1_3p	195	22	-21	undefined	10	target 5' C C UU A G 3' UUGGGA CUC AUC AGUG GGUCCU GAG UAG UCAC miRNA 3' A C UGU A 5'	https://bibiserv.cebitec.uni-bielefeld.de/spool?id=bibiserv2_2025-04-03_110617_5ZbGF&name=TP53::chr17:7673339-7673534(-)_Hsa-Mir-28-P1_3p_10.png&tool=rnahybrid&contenttype=image/png
FANCG	chr9:35077399-35078343(-)	Hsa-Mir-28-P1_3p	944	22	-28	undefined	38	target 5' A G AG G 3' CAGGGGCUCA GG CU GUG GUCCUCGAGU UU GA CAC miRNA 3' AG G A U 5'	https://bibiserv.cebitec.uni-bielefeld.de/spool?id=bibiserv2_2025-04-03_110617_5ZbGF&name=FANCG::chr9:35077399-35078343(-)_Hsa-Mir-28-P1_3p_38.png&tool=rnahybrid&contenttype=image/png
POLE	chr12:132664415-132664462(-)	Hsa-Mir-28-P1_3p	47	22	-23.5	undefined	13	target 5' C U GAUG G UC C 3' UCCA GGA GCU GCA GUCUG AGGU CCU CGA UGU UAGAU miRNA 3' G CAC 5'	https://bibiserv.cebitec.uni-bielefeld.de/spool?id=bibiserv2_2025-04-03_110617_5ZbGF&name=POLE::chr12:132664415-132664462(-)_Hsa-Mir-28-P1_3p_13.png&tool=rnahybrid&contenttype=image/png
CHEK2	chr22:28734402-28734727(-)	Hsa-Mir-28-P1_3p	325	22	-25.4	undefined	11	target 5' C GUCGGAUGUUGAG G CAUGGCAGC C 3' UCGGGA GCUCA CAGUCU AGUG GGUCCU CGAGU GUUAGA UCAC miRNA 3' A 5'	https://bibiserv.cebitec.uni-bielefeld.de/spool?id=bibiserv2_2025-04-03_110617_5ZbGF&name=CHEK2::chr22:28734402-28734727(-)_Hsa-Mir-28-P1_3p_11.png&tool=rnahybrid&contenttype=image/png
FANCG	chr9:35078140-35078343(-)	Hsa-Mir-28-P1_3p	203	22	-28	undefined	38	target 5' A G AG G 3' CAGGGGCUCA GG CU GUG GUCCUCGAGU UU GA CAC miRNA 3' AG G A U 5'	https://bibiserv.cebitec.uni-bielefeld.de/spool?id=bibiserv2_2025-04-03_110617_5ZbGF&name=FANCG::chr9:35078140-35078343(-)_Hsa-Mir-28-P1_3p_38.png&tool=rnahybrid&contenttype=image/png
PHC1	chr12:8921600-8921750(+)	Hsa-Mir-28-P1_3p	150	22	-22.4	undefined	44	target 5' C AGUGU UCC G C 3' CCAG GAGCUC CAGU CUA GGUC CUCGAG GUUA GAU miRNA 3' A U CAC 5'	https://bibiserv.cebitec.uni-bielefeld.de/spool?id=bibiserv2_2025-04-03_110617_5ZbGF&name=PHC1::chr12:8921600-8921750(+)_Hsa-Mir-28-P1_3p_44.png&tool=rnahybrid&contenttype=image/png
BRCA1	chr17:43110464-43110580(-)	Hsa-Mir-28-P2_5p	116	22	-21.4	undefined	20	target 5' A G ACA GUGCGAUCAUGA UACUGUUG C 3' GCUGGA U GUG GGCU CCUUGA UGAUCU A CAC UCGA GGAGCU miRNA 3' A G 5'	https://bibiserv.cebitec.uni-bielefeld.de/spool?id=bibiserv2_2025-04-03_110617_5ZbGF&name=BRCA1::chr17:43110464-43110580(-)_Hsa-Mir-28-P2_5p_20.png&tool=rnahybrid&contenttype=image/png
FANCG	chr9:35078140-35078604(-)	Hsa-Mir-28-P2_5p	464	22	-25.2	undefined	304	target 5' G CAG G A GUCCU U 3' GCU GGA CUGUGGG CUCU UCG UGA UCU GACACUC GAGG AGC miRNA 3' A U 5'	https://bibiserv.cebitec.uni-bielefeld.de/spool?id=bibiserv2_2025-04-03_110617_5ZbGF&name=FANCG::chr9:35078140-35078604(-)_Hsa-Mir-28-P2_5p_304.png&tool=rnahybrid&contenttype=image/png
BRIP1	chr17:61776562-61780839(-)	Hsa-Mir-28-P2_5p	4277	22	-27.9	undefined	3233	target 5' C UU AG U 3' CUGGG CUGUGAGC CUC GAUCU GACACUCG GAG miRNA 3' AU AG CU 5'	https://bibiserv.cebitec.uni-bielefeld.de/spool?id=bibiserv2_2025-04-03_110617_5ZbGF&name=BRIP1::chr17:61776562-61780839(-)_Hsa-Mir-28-P2_5p_3233.png&tool=rnahybrid&contenttype=image/png
VRK1	chr14:96853166-96855223(+)	Hsa-Mir-28-P2_5p	2057	22	-22.4	undefined	1642	target 5' C U U 3' UACUGG GUG GCUUUUC AUGAUC CAC CGAGGAG miRNA 3' UGA U CU 5'	https://bibiserv.cebitec.uni-bielefeld.de/spool?id=bibiserv2_2025-04-03_110617_5ZbGF&name=VRK1::chr14:96853166-96855223(+)_Hsa-Mir-28-P2_5p_1642.png&tool=rnahybrid&contenttype=image/png
FANCG	chr9:35077399-35078604(-)	Hsa-Mir-28-P2_5p	1205	22	-27.2	undefined	1166	target 5' G UG UG G U 3' U UAGGCU GAGCUUCU G A AUCUGA CUCGAGGA C miRNA 3' UG CA G U 5'	https://bibiserv.cebitec.uni-bielefeld.de/spool?id=bibiserv2_2025-04-03_110617_5ZbGF&name=FANCG::chr9:35077399-35078604(-)_Hsa-Mir-28-P2_5p_1166.png&tool=rnahybrid&contenttype=image/png
TP53	chr17:7673339-7673534(-)	Hsa-Mir-28-P2_5p	195	22	-21.9	undefined	125	target 5' A AA G U 3' AGAC UG GCUCCU G UCUG AC CGAGGA C miRNA 3' AUGA AC U G U 5'	https://bibiserv.cebitec.uni-bielefeld.de/spool?id=bibiserv2_2025-04-03_110617_5ZbGF&name=TP53::chr17:7673339-7673534(-)_Hsa-Mir-28-P2_5p_125.png&tool=rnahybrid&contenttype=image/png
FANCG	chr9:35077399-35078343(-)	Hsa-Mir-28-P2_5p	944	22	-27.2	undefined	905	target 5' G UG UG G U 3' U UAGGCU GAGCUUCU G A AUCUGA CUCGAGGA C miRNA 3' UG CA G U 5'	https://bibiserv.cebitec.uni-bielefeld.de/spool?id=bibiserv2_2025-04-03_110617_5ZbGF&name=FANCG::chr9:35077399-35078343(-)_Hsa-Mir-28-P2_5p_905.png&tool=rnahybrid&contenttype=image/png
CHEK2	chr22:28734402-28734727(-)	Hsa-Mir-28-P2_5p	325	22	-28.9	undefined	172	target 5' A CUG AC A 3' GCU GGAC UGAGCUCCUU UGA UCUG ACUCGAGGAG miRNA 3' A AC CU 5'	https://bibiserv.cebitec.uni-bielefeld.de/spool?id=bibiserv2_2025-04-03_110617_5ZbGF&name=CHEK2::chr22:28734402-28734727(-)_Hsa-Mir-28-P2_5p_172.png&tool=rnahybrid&contenttype=image/png
BARD1	chr2:214792296-214792445(-)	Hsa-Mir-28-P2_5p	149	22	-22.9	undefined	84	target 5' A AGCAUGAUUCAACUU AAG A 3' ACUGGAC UGU AGU CUUCGA UGAUCUG ACA UCG GGAGCU miRNA 3' A C A 5'	https://bibiserv.cebitec.uni-bielefeld.de/spool?id=bibiserv2_2025-04-03_110617_5ZbGF&name=BARD1::chr2:214792296-214792445(-)_Hsa-Mir-28-P2_5p_84.png&tool=rnahybrid&contenttype=image/png
FANCG	chr9:35078140-35078343(-)	Hsa-Mir-28-P2_5p	203	22	-25.2	undefined	43	target 5' G CAG G A GUCCU U 3' GCU GGA CUGUGGG CUCU UCG UGA UCU GACACUC GAGG AGC miRNA 3' A U 5'	https://bibiserv.cebitec.uni-bielefeld.de/spool?id=bibiserv2_2025-04-03_110617_5ZbGF&name=FANCG::chr9:35078140-35078343(-)_Hsa-Mir-28-P2_5p_43.png&tool=rnahybrid&contenttype=image/png
PHC1	chr12:8921600-8921750(+)	Hsa-Mir-28-P2_5p	150	22	-28	undefined	46	target 5' C G CUCCCAGUGCUACCA C 3' AGA UGUGAGCU CCUUGA UCU ACACUCGA GGAGCU miRNA 3' AUGA G 5'	https://bibiserv.cebitec.uni-bielefeld.de/spool?id=bibiserv2_2025-04-03_110617_5ZbGF&name=PHC1::chr12:8921600-8921750(+)_Hsa-Mir-28-P2_5p_46.png&tool=rnahybrid&contenttype=image/png
BRCA1	chr17:43110464-43110580(-)	Hsa-Mir-28-P2_3p	116	21	-21.3	undefined	64	target 5' A CU CUCA GAUCCUAUCACC C 3' CCUC AGG AGC UCAGUCU GGAG UCC UCG AGUCAGA miRNA 3' U A UC 5'	https://bibiserv.cebitec.uni-bielefeld.de/spool?id=bibiserv2_2025-04-03_110617_5ZbGF&name=BRCA1::chr17:43110464-43110580(-)_Hsa-Mir-28-P2_3p_64.png&tool=rnahybrid&contenttype=image/png
FANCG	chr9:35078140-35078604(-)	Hsa-Mir-28-P2_3p	464	21	-27.8	undefined	305	target 5' G GUGGGAC U C 3' CUCAGGGAGCU UC GUC GAGUUCCUCGA AG CAG miRNA 3' G U AUC 5'	https://bibiserv.cebitec.uni-bielefeld.de/spool?id=bibiserv2_2025-04-03_110617_5ZbGF&name=FANCG::chr9:35078140-35078604(-)_Hsa-Mir-28-P2_3p_305.png&tool=rnahybrid&contenttype=image/png
BRIP1	chr17:61776562-61780839(-)	Hsa-Mir-28-P2_3p	4277	21	-24.5	undefined	325	target 5' A C UCUUCCU C C 3' CUCAAG GA GCUUCAG CU GAGUUC CU CGAAGUC GA miRNA 3' G A UC 5'	https://bibiserv.cebitec.uni-bielefeld.de/spool?id=bibiserv2_2025-04-03_110617_5ZbGF&name=BRIP1::chr17:61776562-61780839(-)_Hsa-Mir-28-P2_3p_325.png&tool=rnahybrid&contenttype=image/png
VRK1	chr14:96853166-96855223(+)	Hsa-Mir-28-P2_3p	2057	21	-20.6	undefined	1638	target 5' U UACU UGU UCU G A 3' CUUC GGG GCUUU GU UGG GGAG UCC CGAAG CA AUC miRNA 3' U U U G 5'	https://bibiserv.cebitec.uni-bielefeld.de/spool?id=bibiserv2_2025-04-03_110617_5ZbGF&name=VRK1::chr14:96853166-96855223(+)_Hsa-Mir-28-P2_3p_1638.png&tool=rnahybrid&contenttype=image/png
FANCG	chr9:35077399-35078604(-)	Hsa-Mir-28-P2_3p	1205	21	-27.8	undefined	305	target 5' G GUGGGAC U C 3' CUCAGGGAGCU UC GUC GAGUUCCUCGA AG CAG miRNA 3' G U AUC 5'	https://bibiserv.cebitec.uni-bielefeld.de/spool?id=bibiserv2_2025-04-03_110617_5ZbGF&name=FANCG::chr9:35077399-35078604(-)_Hsa-Mir-28-P2_3p_305.png&tool=rnahybrid&contenttype=image/png
TP53	chr17:7673339-7673534(-)	Hsa-Mir-28-P2_3p	195	21	-23.6	undefined	16	target 5' A UUAUCAAGU AA C A 3' CCUC GGA GUUUC AGUCUA GGAG CCU CGAAG UCAGAU miRNA 3' UU C 5'	https://bibiserv.cebitec.uni-bielefeld.de/spool?id=bibiserv2_2025-04-03_110617_5ZbGF&name=TP53::chr17:7673339-7673534(-)_Hsa-Mir-28-P2_3p_16.png&tool=rnahybrid&contenttype=image/png
FANCA	chr16:89778850-89778942(-)	Hsa-Mir-28-P2_3p	92	21	-21.6	undefined	44	target 5' G UUCCUUG C 3' CAAGGA CU UCAGUCU GUUCCU GA AGUCAGA miRNA 3' GGA C UC 5'	https://bibiserv.cebitec.uni-bielefeld.de/spool?id=bibiserv2_2025-04-03_110617_5ZbGF&name=FANCA::chr16:89778850-89778942(-)_Hsa-Mir-28-P2_3p_44.png&tool=rnahybrid&contenttype=image/png
FANCG	chr9:35077399-35078343(-)	Hsa-Mir-28-P2_3p	944	21	-27.8	undefined	44	target 5' G GUGGGAC U C 3' CUCAGGGAGCU UC GUC GAGUUCCUCGA AG CAG miRNA 3' G U AUC 5'	https://bibiserv.cebitec.uni-bielefeld.de/spool?id=bibiserv2_2025-04-03_110617_5ZbGF&name=FANCG::chr9:35077399-35078343(-)_Hsa-Mir-28-P2_3p_44.png&tool=rnahybrid&contenttype=image/png
CHEK2	chr22:28734402-28734727(-)	Hsa-Mir-28-P2_3p	325	21	-21.6	undefined	9	target 5' G A UCGGAUGUUGA CAG C 3' UCUCGGG G GGCU CAGUCU GGAGUUC C UCGA GUCAGA miRNA 3' A UC 5'	https://bibiserv.cebitec.uni-bielefeld.de/spool?id=bibiserv2_2025-04-03_110617_5ZbGF&name=CHEK2::chr22:28734402-28734727(-)_Hsa-Mir-28-P2_3p_9.png&tool=rnahybrid&contenttype=image/png
FANCG	chr9:35078140-35078343(-)	Hsa-Mir-28-P2_3p	203	21	-27.8	undefined	44	target 5' G GUGGGAC U C 3' CUCAGGGAGCU UC GUC GAGUUCCUCGA AG CAG miRNA 3' G U AUC 5'	https://bibiserv.cebitec.uni-bielefeld.de/spool?id=bibiserv2_2025-04-03_110617_5ZbGF&name=FANCG::chr9:35078140-35078343(-)_Hsa-Mir-28-P2_3p_44.png&tool=rnahybrid&contenttype=image/png
PHC1	chr12:8921600-8921750(+)	Hsa-Mir-28-P2_3p	150	21	-20.2	undefined	116	target 5' C CC C G 3' CCUCAA AGU UCAG GGAGUU UCG AGUC miRNA 3' CC A AGAUC 5'	https://bibiserv.cebitec.uni-bielefeld.de/spool?id=bibiserv2_2025-04-03_110617_5ZbGF&name=PHC1::chr12:8921600-8921750(+)_Hsa-Mir-28-P2_3p_116.png&tool=rnahybrid&contenttype=image/png
BRCA1	chr17:43110464-43110580(-)	Hsa-Mir-28-P3_5p	116	23	-27.5	undefined	16	target 5' U GUACAG GUGCGAUCAUG A 3' CCCAGCUGGA UG AGGCUU GGGUCGAUCU AC UUCGAG miRNA 3' A A GAA 5'	https://bibiserv.cebitec.uni-bielefeld.de/spool?id=bibiserv2_2025-04-03_110617_5ZbGF&name=BRCA1::chr17:43110464-43110580(-)_Hsa-Mir-28-P3_5p_16.png&tool=rnahybrid&contenttype=image/png
FANCG	chr9:35078140-35078604(-)	Hsa-Mir-28-P3_5p	464	23	-25.4	undefined	287	target 5' G G ACAG A 3' CCCA GUUGGA GGGCUC GGGU CGAUCU UUCGAG miRNA 3' AACA GAA 5'	https://bibiserv.cebitec.uni-bielefeld.de/spool?id=bibiserv2_2025-04-03_110617_5ZbGF&name=FANCG::chr9:35078140-35078604(-)_Hsa-Mir-28-P3_5p_287.png&tool=rnahybrid&contenttype=image/png
BRIP1	chr17:61776562-61780839(-)	Hsa-Mir-28-P3_5p	4277	23	-27.4	undefined	921	target 5' G G GUGCAGUGG AUCUU A C 3' CCCAG CUGGA UGUG GGCUC CU GGGUC GAUCU ACAU UCGAG GA miRNA 3' A A 5'	https://bibiserv.cebitec.uni-bielefeld.de/spool?id=bibiserv2_2025-04-03_110617_5ZbGF&name=BRIP1::chr17:61776562-61780839(-)_Hsa-Mir-28-P3_5p_921.png&tool=rnahybrid&contenttype=image/png
VRK1	chr14:96853166-96855223(+)	Hsa-Mir-28-P3_5p	2057	23	-22.9	undefined	1231	target 5' U GU UGU AGA A 3' UCCAGU UAGA UGUA GCU UCU GGGUCG AUCU ACAU CGA GGA miRNA 3' A U A 5'	https://bibiserv.cebitec.uni-bielefeld.de/spool?id=bibiserv2_2025-04-03_110617_5ZbGF&name=VRK1::chr14:96853166-96855223(+)_Hsa-Mir-28-P3_5p_1231.png&tool=rnahybrid&contenttype=image/png
FANCG	chr9:35077399-35078604(-)	Hsa-Mir-28-P3_5p	1205	23	-25.4	undefined	287	target 5' G G ACAG A 3' CCCA GUUGGA GGGCUC GGGU CGAUCU UUCGAG miRNA 3' AACA GAA 5'	https://bibiserv.cebitec.uni-bielefeld.de/spool?id=bibiserv2_2025-04-03_110617_5ZbGF&name=FANCG::chr9:35077399-35078604(-)_Hsa-Mir-28-P3_5p_287.png&tool=rnahybrid&contenttype=image/png
TP53	chr17:7673339-7673534(-)	Hsa-Mir-28-P3_5p	195	23	-20.5	undefined	103	target 5' A GG CAG A CCUCAAAGACAAU G 3' UCAG GG UG UG GGCUCCU GGUC UC AC AU UCGAGGA miRNA 3' G GA UA A 5'	https://bibiserv.cebitec.uni-bielefeld.de/spool?id=bibiserv2_2025-04-03_110617_5ZbGF&name=TP53::chr17:7673339-7673534(-)_Hsa-Mir-28-P3_5p_103.png&tool=rnahybrid&contenttype=image/png
FANCA	chr16:89778850-89778942(-)	Hsa-Mir-28-P3_5p	92	23	-22.8	undefined	28	target 5' A GAA AAGGACUU G 3' CCAGUUG UGUA AGC UCCUU GGUCGAU ACAU UCG AGGAA miRNA 3' G CUA 5'	https://bibiserv.cebitec.uni-bielefeld.de/spool?id=bibiserv2_2025-04-03_110617_5ZbGF&name=FANCA::chr16:89778850-89778942(-)_Hsa-Mir-28-P3_5p_28.png&tool=rnahybrid&contenttype=image/png
XRCC3	chr14:103711180-103711245(-)	Hsa-Mir-28-P3_5p	65	23	-20.2	undefined	26	target 5' C C CACUUCCCUGGUUC C C 3' CUCGGCUG UGU GGGC UCC GGGUCGAU ACA UUCG AGG miRNA 3' CUA AA 5'	https://bibiserv.cebitec.uni-bielefeld.de/spool?id=bibiserv2_2025-04-03_110617_5ZbGF&name=XRCC3::chr14:103711180-103711245(-)_Hsa-Mir-28-P3_5p_26.png&tool=rnahybrid&contenttype=image/png
FANCG	chr9:35077399-35078343(-)	Hsa-Mir-28-P3_5p	944	23	-25.4	undefined	26	target 5' G G ACAG A 3' CCCA GUUGGA GGGCUC GGGU CGAUCU UUCGAG miRNA 3' AACA GAA 5'	https://bibiserv.cebitec.uni-bielefeld.de/spool?id=bibiserv2_2025-04-03_110617_5ZbGF&name=FANCG::chr9:35077399-35078343(-)_Hsa-Mir-28-P3_5p_26.png&tool=rnahybrid&contenttype=image/png
FANCA	chr16:89764963-89765066(-)	Hsa-Mir-28-P3_5p	103	23	-22.1	undefined	2	target 5' U CCUCAUGUUC UCUCAG G 3' UCAGUU AGAUUGU AGGC CC GGUCGA UCUAACA UUCG GG miRNA 3' G A AA 5'	https://bibiserv.cebitec.uni-bielefeld.de/spool?id=bibiserv2_2025-04-03_110617_5ZbGF&name=FANCA::chr16:89764963-89765066(-)_Hsa-Mir-28-P3_5p_2.png&tool=rnahybrid&contenttype=image/png
POLE	chr12:132664415-132664462(-)	Hsa-Mir-28-P3_5p	47	23	-21.8	undefined	24	target 5' U C C CU A 3' GGCUGG AU GU GCUUC UCGAUC UA CA CGAGG miRNA 3' GGG A UU AA 5'	https://bibiserv.cebitec.uni-bielefeld.de/spool?id=bibiserv2_2025-04-03_110617_5ZbGF&name=POLE::chr12:132664415-132664462(-)_Hsa-Mir-28-P3_5p_24.png&tool=rnahybrid&contenttype=image/png
CHEK2	chr22:28734402-28734727(-)	Hsa-Mir-28-P3_5p	325	23	-31.8	undefined	168	target 5' C CUG CAC A 3' UCCAGCU GGA UGAGCUCCUU GGGUCGA UCU AUUCGAGGAA miRNA 3' AAC 5'	https://bibiserv.cebitec.uni-bielefeld.de/spool?id=bibiserv2_2025-04-03_110617_5ZbGF&name=CHEK2::chr22:28734402-28734727(-)_Hsa-Mir-28-P3_5p_168.png&tool=rnahybrid&contenttype=image/png
BARD1	chr2:214792296-214792445(-)	Hsa-Mir-28-P3_5p	149	23	-23.6	undefined	90	target 5' A AU CAACUUUGUA G 3' CAGC GAUU GUAAGCUUC GUCG CUAA CAUUCGAGG miRNA 3' GG AU AA 5'	https://bibiserv.cebitec.uni-bielefeld.de/spool?id=bibiserv2_2025-04-03_110617_5ZbGF&name=BARD1::chr2:214792296-214792445(-)_Hsa-Mir-28-P3_5p_90.png&tool=rnahybrid&contenttype=image/png
FANCG	chr9:35078140-35078343(-)	Hsa-Mir-28-P3_5p	203	23	-25.4	undefined	26	target 5' G G ACAG A 3' CCCA GUUGGA GGGCUC GGGU CGAUCU UUCGAG miRNA 3' AACA GAA 5'	https://bibiserv.cebitec.uni-bielefeld.de/spool?id=bibiserv2_2025-04-03_110617_5ZbGF&name=FANCG::chr9:35078140-35078343(-)_Hsa-Mir-28-P3_5p_26.png&tool=rnahybrid&contenttype=image/png
PHC1	chr12:8921600-8921750(+)	Hsa-Mir-28-P3_5p	150	23	-33.1	undefined	25	target 5' G CAUCAGCCGAUCCC G C 3' CCCAGCU AGA UGUGAGCUCU GGGUCGA UCU ACAUUCGAGG miRNA 3' A AA 5'	https://bibiserv.cebitec.uni-bielefeld.de/spool?id=bibiserv2_2025-04-03_110617_5ZbGF&name=PHC1::chr12:8921600-8921750(+)_Hsa-Mir-28-P3_5p_25.png&tool=rnahybrid&contenttype=image/png
BRCA1	chr17:43110464-43110580(-)	Hsa-Mir-29-P1b-v1_3p	116	23	-22.5	undefined	20	target 5' A AG AC G 3' GCUGG U AGUGGUGC UGACU A UUACCACG miRNA 3' UUG AA GU AU 5'	https://bibiserv.cebitec.uni-bielefeld.de/spool?id=bibiserv2_2025-04-03_110617_5ZbGF&name=BRCA1::chr17:43110464-43110580(-)_Hsa-Mir-29-P1b-v1_3p_20.png&tool=rnahybrid&contenttype=image/png
BRIP1	chr17:61776562-61780839(-)	Hsa-Mir-29-P1b-v1_3p	4277	23	-22.6	undefined	139	target 5' G AG GC A 3' GCUGG U AGUGGUGC UGACU A UUACCACG miRNA 3' UUG AA GU AU 5'	https://bibiserv.cebitec.uni-bielefeld.de/spool?id=bibiserv2_2025-04-03_110617_5ZbGF&name=BRIP1::chr17:61776562-61780839(-)_Hsa-Mir-29-P1b-v1_3p_139.png&tool=rnahybrid&contenttype=image/png
VRK1	chr14:96853166-96855223(+)	Hsa-Mir-29-P1b-v1_3p	2057	23	-23.9	undefined	2011	target 5' U G CUUUAGUUUGUCU U 3' GCA UGAUUUUGA UGGUGCU UGU ACUAAAGUU ACCACGA miRNA 3' U G U U 5'	https://bibiserv.cebitec.uni-bielefeld.de/spool?id=bibiserv2_2025-04-03_110617_5ZbGF&name=VRK1::chr14:96853166-96855223(+)_Hsa-Mir-29-P1b-v1_3p_2011.png&tool=rnahybrid&contenttype=image/png
TP53	chr17:7673339-7673534(-)	Hsa-Mir-29-P1b-v1_3p	195	23	-21.7	undefined	109	target 5' G G GCC GACAAUGGCUCC UGUA A 3' GGCA UGAU UCAAA UGGU GCUA UUGU ACUA AGUUU ACCA CGAU miRNA 3' G A 5'	https://bibiserv.cebitec.uni-bielefeld.de/spool?id=bibiserv2_2025-04-03_110617_5ZbGF&name=TP53::chr17:7673339-7673534(-)_Hsa-Mir-29-P1b-v1_3p_109.png&tool=rnahybrid&contenttype=image/png
CHEK2	chr22:28734402-28734727(-)	Hsa-Mir-29-P1b-v1_3p	325	23	-20.6	undefined	179	target 5' G GCUCC GACA C 3' GACACUGA UUAGA GUGU UUGUGACU AGUUU CACG miRNA 3' AA AC AU 5'	https://bibiserv.cebitec.uni-bielefeld.de/spool?id=bibiserv2_2025-04-03_110617_5ZbGF&name=CHEK2::chr22:28734402-28734727(-)_Hsa-Mir-29-P1b-v1_3p_179.png&tool=rnahybrid&contenttype=image/png
BRCA1	chr17:43110464-43110580(-)	Hsa-Mir-29-P1b-v2_3p	116	23	-22.5	undefined	20	target 5' A AG AC G 3' GCUGG U AGUGGUGC UGACU A UUACCACG miRNA 3' UG AA GU AUC 5'	https://bibiserv.cebitec.uni-bielefeld.de/spool?id=bibiserv2_2025-04-03_110617_5ZbGF&name=BRCA1::chr17:43110464-43110580(-)_Hsa-Mir-29-P1b-v2_3p_20.png&tool=rnahybrid&contenttype=image/png
BRIP1	chr17:61776562-61780839(-)	Hsa-Mir-29-P1b-v2_3p	4277	23	-22.6	undefined	139	target 5' G AG GC A 3' GCUGG U AGUGGUGC UGACU A UUACCACG miRNA 3' UG AA GU AUC 5'	https://bibiserv.cebitec.uni-bielefeld.de/spool?id=bibiserv2_2025-04-03_110617_5ZbGF&name=BRIP1::chr17:61776562-61780839(-)_Hsa-Mir-29-P1b-v2_3p_139.png&tool=rnahybrid&contenttype=image/png
VRK1	chr14:96853166-96855223(+)	Hsa-Mir-29-P1b-v2_3p	2057	23	-23.9	undefined	2011	target 5' U G CUUUAGUUUGUCU U A 3' GCA UGAUUUUGA UGGUGC UGG UGU ACUAAAGUU ACCACG AUC miRNA 3' G U 5'	https://bibiserv.cebitec.uni-bielefeld.de/spool?id=bibiserv2_2025-04-03_110617_5ZbGF&name=VRK1::chr14:96853166-96855223(+)_Hsa-Mir-29-P1b-v2_3p_2011.png&tool=rnahybrid&contenttype=image/png
TP53	chr17:7673339-7673534(-)	Hsa-Mir-29-P1b-v2_3p	195	23	-21.3	undefined	110	target 5' G G GCC GACAAUGGCUCC UGUA A 3' GCA UGAU UCAAA UGGU GCUA UGU ACUA AGUUU ACCA CGAU miRNA 3' G A C 5'	https://bibiserv.cebitec.uni-bielefeld.de/spool?id=bibiserv2_2025-04-03_110617_5ZbGF&name=TP53::chr17:7673339-7673534(-)_Hsa-Mir-29-P1b-v2_3p_110.png&tool=rnahybrid&contenttype=image/png
POLE	chr12:132664415-132664462(-)	Hsa-Mir-29-P1b-v2_3p	47	23	-21.2	undefined	4	target 5' U ACUCC AGAUG C 3' CGCUGGU AUGG GCUGG GUGACUA UACC CGAUC miRNA 3' U AAGUU A 5'	https://bibiserv.cebitec.uni-bielefeld.de/spool?id=bibiserv2_2025-04-03_110617_5ZbGF&name=POLE::chr12:132664415-132664462(-)_Hsa-Mir-29-P1b-v2_3p_4.png&tool=rnahybrid&contenttype=image/png
BRCA1	chr17:43110464-43110580(-)	Hsa-Mir-29-P1d-v1_3p	116	23	-22.5	undefined	20	target 5' A AG AC G 3' GCUGG U AGUGGUGC UGACU A UUACCACG miRNA 3' UUG AA GU AU 5'	https://bibiserv.cebitec.uni-bielefeld.de/spool?id=bibiserv2_2025-04-03_110617_5ZbGF&name=BRCA1::chr17:43110464-43110580(-)_Hsa-Mir-29-P1d-v1_3p_20.png&tool=rnahybrid&contenttype=image/png
BRIP1	chr17:61776562-61780839(-)	Hsa-Mir-29-P1d-v1_3p	4277	23	-22.6	undefined	139	target 5' G AG GC A 3' GCUGG U AGUGGUGC UGACU A UUACCACG miRNA 3' UUG AA GU AU 5'	https://bibiserv.cebitec.uni-bielefeld.de/spool?id=bibiserv2_2025-04-03_110617_5ZbGF&name=BRIP1::chr17:61776562-61780839(-)_Hsa-Mir-29-P1d-v1_3p_139.png&tool=rnahybrid&contenttype=image/png
VRK1	chr14:96853166-96855223(+)	Hsa-Mir-29-P1d-v1_3p	2057	23	-23.9	undefined	2011	target 5' U G CUUUAGUUUGUCU U 3' GCA UGAUUUUGA UGGUGCU UGU ACUAAAGUU ACCACGA miRNA 3' U G U U 5'	https://bibiserv.cebitec.uni-bielefeld.de/spool?id=bibiserv2_2025-04-03_110617_5ZbGF&name=VRK1::chr14:96853166-96855223(+)_Hsa-Mir-29-P1d-v1_3p_2011.png&tool=rnahybrid&contenttype=image/png
TP53	chr17:7673339-7673534(-)	Hsa-Mir-29-P1d-v1_3p	195	23	-21.7	undefined	109	target 5' G G GCC GACAAUGGCUCC UGUA A 3' GGCA UGAU UCAAA UGGU GCUA UUGU ACUA AGUUU ACCA CGAU miRNA 3' G A 5'	https://bibiserv.cebitec.uni-bielefeld.de/spool?id=bibiserv2_2025-04-03_110617_5ZbGF&name=TP53::chr17:7673339-7673534(-)_Hsa-Mir-29-P1d-v1_3p_109.png&tool=rnahybrid&contenttype=image/png
CHEK2	chr22:28734402-28734727(-)	Hsa-Mir-29-P1d-v1_3p	325	23	-20.6	undefined	179	target 5' G GCUCC GACA C 3' GACACUGA UUAGA GUGU UUGUGACU AGUUU CACG miRNA 3' AA AC AU 5'	https://bibiserv.cebitec.uni-bielefeld.de/spool?id=bibiserv2_2025-04-03_110617_5ZbGF&name=CHEK2::chr22:28734402-28734727(-)_Hsa-Mir-29-P1d-v1_3p_179.png&tool=rnahybrid&contenttype=image/png
BRCA1	chr17:43110464-43110580(-)	Hsa-Mir-29-P1d-v2_3p	116	23	-22.5	undefined	20	target 5' A AG AC G 3' GCUGG U AGUGGUGC UGACU A UUACCACG miRNA 3' UG AA GU AUC 5'	https://bibiserv.cebitec.uni-bielefeld.de/spool?id=bibiserv2_2025-04-03_110617_5ZbGF&name=BRCA1::chr17:43110464-43110580(-)_Hsa-Mir-29-P1d-v2_3p_20.png&tool=rnahybrid&contenttype=image/png
BRIP1	chr17:61776562-61780839(-)	Hsa-Mir-29-P1d-v2_3p	4277	23	-22.6	undefined	139	target 5' G AG GC A 3' GCUGG U AGUGGUGC UGACU A UUACCACG miRNA 3' UG AA GU AUC 5'	https://bibiserv.cebitec.uni-bielefeld.de/spool?id=bibiserv2_2025-04-03_110617_5ZbGF&name=BRIP1::chr17:61776562-61780839(-)_Hsa-Mir-29-P1d-v2_3p_139.png&tool=rnahybrid&contenttype=image/png
VRK1	chr14:96853166-96855223(+)	Hsa-Mir-29-P1d-v2_3p	2057	23	-23.9	undefined	2011	target 5' U G CUUUAGUUUGUCU U A 3' GCA UGAUUUUGA UGGUGC UGG UGU ACUAAAGUU ACCACG AUC miRNA 3' G U 5'	https://bibiserv.cebitec.uni-bielefeld.de/spool?id=bibiserv2_2025-04-03_110617_5ZbGF&name=VRK1::chr14:96853166-96855223(+)_Hsa-Mir-29-P1d-v2_3p_2011.png&tool=rnahybrid&contenttype=image/png
TP53	chr17:7673339-7673534(-)	Hsa-Mir-29-P1d-v2_3p	195	23	-21.3	undefined	110	target 5' G G GCC GACAAUGGCUCC UGUA A 3' GCA UGAU UCAAA UGGU GCUA UGU ACUA AGUUU ACCA CGAU miRNA 3' G A C 5'	https://bibiserv.cebitec.uni-bielefeld.de/spool?id=bibiserv2_2025-04-03_110617_5ZbGF&name=TP53::chr17:7673339-7673534(-)_Hsa-Mir-29-P1d-v2_3p_110.png&tool=rnahybrid&contenttype=image/png
POLE	chr12:132664415-132664462(-)	Hsa-Mir-29-P1d-v2_3p	47	23	-21.2	undefined	4	target 5' U ACUCC AGAUG C 3' CGCUGGU AUGG GCUGG GUGACUA UACC CGAUC miRNA 3' U AAGUU A 5'	https://bibiserv.cebitec.uni-bielefeld.de/spool?id=bibiserv2_2025-04-03_110617_5ZbGF&name=POLE::chr12:132664415-132664462(-)_Hsa-Mir-29-P1d-v2_3p_4.png&tool=rnahybrid&contenttype=image/png
BRCA1	chr17:43110464-43110580(-)	Hsa-Mir-29-P2b_3p	116	22	-23.6	undefined	19	target 5' C AG A G 3' AGCUGG U CAG UGGUGC UUGGCU A GUC ACCACG miRNA 3' A AA U AU 5'	https://bibiserv.cebitec.uni-bielefeld.de/spool?id=bibiserv2_2025-04-03_110617_5ZbGF&name=BRCA1::chr17:43110464-43110580(-)_Hsa-Mir-29-P2b_3p_19.png&tool=rnahybrid&contenttype=image/png
FANCG	chr9:35078140-35078604(-)	Hsa-Mir-29-P2b_3p	464	22	-22.2	undefined	195	target 5' G GA GGA GA C 3' GG GAU GGAU GGUGCUA UU CUA UCUA CCACGAU miRNA 3' A GG AAG 5'	https://bibiserv.cebitec.uni-bielefeld.de/spool?id=bibiserv2_2025-04-03_110617_5ZbGF&name=FANCG::chr9:35078140-35078604(-)_Hsa-Mir-29-P2b_3p_195.png&tool=rnahybrid&contenttype=image/png
BRIP1	chr17:61776562-61780839(-)	Hsa-Mir-29-P2b_3p	4277	22	-25	undefined	1246	target 5' A AGUG G 3' GACUGG CAG UGGUGC UUGGCU GUC ACCACG miRNA 3' A AAA U AU 5'	https://bibiserv.cebitec.uni-bielefeld.de/spool?id=bibiserv2_2025-04-03_110617_5ZbGF&name=BRIP1::chr17:61776562-61780839(-)_Hsa-Mir-29-P2b_3p_1246.png&tool=rnahybrid&contenttype=image/png
VRK1	chr14:96853166-96855223(+)	Hsa-Mir-29-P2b_3p	2057	22	-21.3	undefined	1232	target 5' U A G UAU G 3' CC GU UUAGAUG GUGCUA GG UA AGUCUAC CACGAU miRNA 3' AUU C A 5'	https://bibiserv.cebitec.uni-bielefeld.de/spool?id=bibiserv2_2025-04-03_110617_5ZbGF&name=VRK1::chr14:96853166-96855223(+)_Hsa-Mir-29-P2b_3p_1232.png&tool=rnahybrid&contenttype=image/png
FANCG	chr9:35077399-35078604(-)	Hsa-Mir-29-P2b_3p	1205	22	-22.2	undefined	195	target 5' G GA GGA GA C 3' GG GAU GGAU GGUGCUA UU CUA UCUA CCACGAU miRNA 3' A GG AAG 5'	https://bibiserv.cebitec.uni-bielefeld.de/spool?id=bibiserv2_2025-04-03_110617_5ZbGF&name=FANCG::chr9:35077399-35078604(-)_Hsa-Mir-29-P2b_3p_195.png&tool=rnahybrid&contenttype=image/png
XRCC3	chr14:103711180-103711245(-)	Hsa-Mir-29-P2b_3p	65	22	-20.3	undefined	10	target 5' C GACA CACCUC C U 3' CCGAU CGGA GG UGCUG GGCUA GUCU CC ACGAU miRNA 3' AUU AA A 5'	https://bibiserv.cebitec.uni-bielefeld.de/spool?id=bibiserv2_2025-04-03_110617_5ZbGF&name=XRCC3::chr14:103711180-103711245(-)_Hsa-Mir-29-P2b_3p_10.png&tool=rnahybrid&contenttype=image/png
FANCG	chr9:35077399-35078343(-)	Hsa-Mir-29-P2b_3p	944	22	-20.2	undefined	114	target 5' C U GGCCUG CUGCCCUCUGGU A A 3' GCC GGUU CAGG UG GUGCUG UGG CUAA GUCU AC CACGAU miRNA 3' AU A 5'	https://bibiserv.cebitec.uni-bielefeld.de/spool?id=bibiserv2_2025-04-03_110617_5ZbGF&name=FANCG::chr9:35077399-35078343(-)_Hsa-Mir-29-P2b_3p_114.png&tool=rnahybrid&contenttype=image/png
CHEK2	chr22:28734402-28734727(-)	Hsa-Mir-29-P2b_3p	325	22	-20.6	undefined	284	target 5' G U UAUGGGCCC G AUU C 3' GGC CGAU UUCA GAUGG UGC UUG GCUA AAGU CUACC ACG miRNA 3' A AU 5'	https://bibiserv.cebitec.uni-bielefeld.de/spool?id=bibiserv2_2025-04-03_110617_5ZbGF&name=CHEK2::chr22:28734402-28734727(-)_Hsa-Mir-29-P2b_3p_284.png&tool=rnahybrid&contenttype=image/png
FANCG	chr9:35078140-35078343(-)	Hsa-Mir-29-P2b_3p	203	22	-20.2	undefined	114	target 5' C U GGCCUG CUGCCCUCUGGU A A 3' GCC GGUU CAGG UG GUGCUG UGG CUAA GUCU AC CACGAU miRNA 3' AU A 5'	https://bibiserv.cebitec.uni-bielefeld.de/spool?id=bibiserv2_2025-04-03_110617_5ZbGF&name=FANCG::chr9:35078140-35078343(-)_Hsa-Mir-29-P2b_3p_114.png&tool=rnahybrid&contenttype=image/png
PHC1	chr12:8921600-8921750(+)	Hsa-Mir-29-P2b_3p	150	22	-23.9	undefined	36	target 5' C CC GUGUGAGCUCUCCCA C 3' AGCCGAU CAGA GUGCUA UUGGCUA GUCU CACGAU miRNA 3' A AA AC 5'	https://bibiserv.cebitec.uni-bielefeld.de/spool?id=bibiserv2_2025-04-03_110617_5ZbGF&name=PHC1::chr12:8921600-8921750(+)_Hsa-Mir-29-P2b_3p_36.png&tool=rnahybrid&contenttype=image/png
BRCA1	chr17:43110464-43110580(-)	Hsa-Mir-29-P2d_3p	116	22	-22.4	undefined	19	target 5' C AG AC G 3' AGCUGG U AGUGGUGC UUGGCU A UUACCACG miRNA 3' A AA GU AU 5'	https://bibiserv.cebitec.uni-bielefeld.de/spool?id=bibiserv2_2025-04-03_110617_5ZbGF&name=BRCA1::chr17:43110464-43110580(-)_Hsa-Mir-29-P2d_3p_19.png&tool=rnahybrid&contenttype=image/png
BRIP1	chr17:61776562-61780839(-)	Hsa-Mir-29-P2d_3p	4277	22	-22.8	undefined	1246	target 5' A AG GC G 3' GACUGG U AGUGGUGC UUGGCU A UUACCACG miRNA 3' A AA GU AU 5'	https://bibiserv.cebitec.uni-bielefeld.de/spool?id=bibiserv2_2025-04-03_110617_5ZbGF&name=BRIP1::chr17:61776562-61780839(-)_Hsa-Mir-29-P2d_3p_1246.png&tool=rnahybrid&contenttype=image/png
PHC1	chr12:8921600-8921750(+)	Hsa-Mir-29-P2d_3p	150	22	-22.4	undefined	36	target 5' C CCCA UGAGCUCUCCCA C 3' AGCCGAU GAGUG GUGCUA UUGGCUA UUUAC CACGAU miRNA 3' A AAG 5'	https://bibiserv.cebitec.uni-bielefeld.de/spool?id=bibiserv2_2025-04-03_110617_5ZbGF&name=PHC1::chr12:8921600-8921750(+)_Hsa-Mir-29-P2d_3p_36.png&tool=rnahybrid&contenttype=image/png
FANCG	chr9:35078140-35078604(-)	Hsa-Mir-30-P1a_5p	464	24	-23.7	undefined	31	target 5' U CAUC U UUUAA UA G 3' GC UUCAGUC GGG GU UUGCA CG AGGUCAG CCC CA AAUGU miRNA 3' U A C UA 5'	https://bibiserv.cebitec.uni-bielefeld.de/spool?id=bibiserv2_2025-04-03_110617_5ZbGF&name=FANCG::chr9:35078140-35078604(-)_Hsa-Mir-30-P1a_5p_31.png&tool=rnahybrid&contenttype=image/png
BRIP1	chr17:61776562-61780839(-)	Hsa-Mir-30-P1a_5p	4277	24	-26	undefined	761	target 5' A ACUU C 3' UCCAGUC GGGAUG AGGUCAG CCCUAC miRNA 3' UCGA C AAAUGU 5'	https://bibiserv.cebitec.uni-bielefeld.de/spool?id=bibiserv2_2025-04-03_110617_5ZbGF&name=BRIP1::chr17:61776562-61780839(-)_Hsa-Mir-30-P1a_5p_761.png&tool=rnahybrid&contenttype=image/png
VRK1	chr14:96853166-96855223(+)	Hsa-Mir-30-P1a_5p	2057	24	-23	undefined	252	target 5' U AU GAA U 3' AGCU UUGGGGGUG GC UCGA AGCCCCUAC UG miRNA 3' AGGUC AAA U 5'	https://bibiserv.cebitec.uni-bielefeld.de/spool?id=bibiserv2_2025-04-03_110617_5ZbGF&name=VRK1::chr14:96853166-96855223(+)_Hsa-Mir-30-P1a_5p_252.png&tool=rnahybrid&contenttype=image/png
FANCG	chr9:35077399-35078604(-)	Hsa-Mir-30-P1a_5p	1205	24	-23.7	undefined	31	target 5' U CAUC U UUUAA UA G 3' GC UUCAGUC GGG GU UUGCA CG AGGUCAG CCC CA AAUGU miRNA 3' U A C UA 5'	https://bibiserv.cebitec.uni-bielefeld.de/spool?id=bibiserv2_2025-04-03_110617_5ZbGF&name=FANCG::chr9:35077399-35078604(-)_Hsa-Mir-30-P1a_5p_31.png&tool=rnahybrid&contenttype=image/png
TP53	chr17:7673339-7673534(-)	Hsa-Mir-30-P1a_5p	195	24	-22.4	undefined	33	target 5' A U 3' AGUUUCCAGUC UCGAAGGUCAG miRNA 3' CCCCUACAAAUGU 5'	https://bibiserv.cebitec.uni-bielefeld.de/spool?id=bibiserv2_2025-04-03_110617_5ZbGF&name=TP53::chr17:7673339-7673534(-)_Hsa-Mir-30-P1a_5p_33.png&tool=rnahybrid&contenttype=image/png
XRCC3	chr14:103711180-103711245(-)	Hsa-Mir-30-P1a_5p	65	24	-20	undefined	40	target 5' A CU U CCUCCC G 3' CUUCC GG UCGGG ACA GAAGG UC AGCCC UGU miRNA 3' UC CUACAAA 5'	https://bibiserv.cebitec.uni-bielefeld.de/spool?id=bibiserv2_2025-04-03_110617_5ZbGF&name=XRCC3::chr14:103711180-103711245(-)_Hsa-Mir-30-P1a_5p_40.png&tool=rnahybrid&contenttype=image/png
FANCG	chr9:35077399-35078343(-)	Hsa-Mir-30-P1a_5p	944	24	-23	undefined	149	target 5' U GA UU CC GCCUUG U 3' GCU CC GUC GGGGA UG UUAC CGA GG CAG CCCCU AC AAUG miRNA 3' U A U A U 5'	https://bibiserv.cebitec.uni-bielefeld.de/spool?id=bibiserv2_2025-04-03_110617_5ZbGF&name=FANCG::chr9:35077399-35078343(-)_Hsa-Mir-30-P1a_5p_149.png&tool=rnahybrid&contenttype=image/png
POLE	chr12:132664415-132664462(-)	Hsa-Mir-30-P1a_5p	47	24	-22.1	undefined	5	target 5' C GGUAC A GCUG U 3' GCU UCCA UGG GAUG GCA CGA AGGU GCC CUAC UGU miRNA 3' U CA C AAA 5'	https://bibiserv.cebitec.uni-bielefeld.de/spool?id=bibiserv2_2025-04-03_110617_5ZbGF&name=POLE::chr12:132664415-132664462(-)_Hsa-Mir-30-P1a_5p_5.png&tool=rnahybrid&contenttype=image/png
CHEK2	chr22:28734402-28734727(-)	Hsa-Mir-30-P1a_5p	325	24	-21.4	undefined	168	target 5' C C U C 3' UCCAG UC GGGA AGGUC AG CCCU miRNA 3' UCGA C ACAAAUGU 5'	https://bibiserv.cebitec.uni-bielefeld.de/spool?id=bibiserv2_2025-04-03_110617_5ZbGF&name=CHEK2::chr22:28734402-28734727(-)_Hsa-Mir-30-P1a_5p_168.png&tool=rnahybrid&contenttype=image/png
BARD1	chr2:214792296-214792445(-)	Hsa-Mir-30-P1a_5p	149	24	-20.1	undefined	28	target 5' U AUG GUGUUACACCC CC GA A 3' GG UCCAGU CGG UG UACA UC AGGUCA GCC AC AUGU miRNA 3' GA CCU AA 5'	https://bibiserv.cebitec.uni-bielefeld.de/spool?id=bibiserv2_2025-04-03_110617_5ZbGF&name=BARD1::chr2:214792296-214792445(-)_Hsa-Mir-30-P1a_5p_28.png&tool=rnahybrid&contenttype=image/png
FANCG	chr9:35078140-35078343(-)	Hsa-Mir-30-P1a_5p	203	24	-23	undefined	149	target 5' U GA UU CC GCCUUG U 3' GCU CC GUC GGGGA UG UUAC CGA GG CAG CCCCU AC AAUG miRNA 3' U A U A U 5'	https://bibiserv.cebitec.uni-bielefeld.de/spool?id=bibiserv2_2025-04-03_110617_5ZbGF&name=FANCG::chr9:35078140-35078343(-)_Hsa-Mir-30-P1a_5p_149.png&tool=rnahybrid&contenttype=image/png
PHC1	chr12:8921600-8921750(+)	Hsa-Mir-30-P1a_5p	150	24	-20.9	undefined	122	target 5' A UCA CCCA AUC G 3' CCAGUC GG GAUGU UACG GGUCAG CC CUACA AUGU miRNA 3' UCGAA C A 5'	https://bibiserv.cebitec.uni-bielefeld.de/spool?id=bibiserv2_2025-04-03_110617_5ZbGF&name=PHC1::chr12:8921600-8921750(+)_Hsa-Mir-30-P1a_5p_122.png&tool=rnahybrid&contenttype=image/png
FANCG	chr9:35078140-35078604(-)	Hsa-Mir-30-P1b_5p	464	24	-22.1	undefined	391	target 5' A GCCC U C A 3' GGCU UCUGGUUGAG G UG UCGA AGGUCAGCUC C AC miRNA 3' U AAAUGU 5'	https://bibiserv.cebitec.uni-bielefeld.de/spool?id=bibiserv2_2025-04-03_110617_5ZbGF&name=FANCG::chr9:35078140-35078604(-)_Hsa-Mir-30-P1b_5p_391.png&tool=rnahybrid&contenttype=image/png
BRIP1	chr17:61776562-61780839(-)	Hsa-Mir-30-P1b_5p	4277	24	-24.1	undefined	3077	target 5' G AUAGCUGAACACU G UUCCUGA C 3' AGCUUCCAG U GAGG ACA UCGAAGGUC A CUCC UGU miRNA 3' G UACAAA 5'	https://bibiserv.cebitec.uni-bielefeld.de/spool?id=bibiserv2_2025-04-03_110617_5ZbGF&name=BRIP1::chr17:61776562-61780839(-)_Hsa-Mir-30-P1b_5p_3077.png&tool=rnahybrid&contenttype=image/png
VRK1	chr14:96853166-96855223(+)	Hsa-Mir-30-P1b_5p	2057	24	-21.2	undefined	1229	target 5' U GUUA AUG U 3' UUUCCAGU GAUGU UGC GAAGGUCA CUACA AUG miRNA 3' UC GCUC A U 5'	https://bibiserv.cebitec.uni-bielefeld.de/spool?id=bibiserv2_2025-04-03_110617_5ZbGF&name=VRK1::chr14:96853166-96855223(+)_Hsa-Mir-30-P1b_5p_1229.png&tool=rnahybrid&contenttype=image/png
FANCG	chr9:35077399-35078604(-)	Hsa-Mir-30-P1b_5p	1205	24	-22.1	undefined	391	target 5' A GCCC U C A 3' GGCU UCUGGUUGAG G UG UCGA AGGUCAGCUC C AC miRNA 3' U AAAUGU 5'	https://bibiserv.cebitec.uni-bielefeld.de/spool?id=bibiserv2_2025-04-03_110617_5ZbGF&name=FANCG::chr9:35077399-35078604(-)_Hsa-Mir-30-P1b_5p_391.png&tool=rnahybrid&contenttype=image/png
TP53	chr17:7673339-7673534(-)	Hsa-Mir-30-P1b_5p	195	24	-22.4	undefined	33	target 5' A U 3' AGUUUCCAGUC UCGAAGGUCAG miRNA 3' CUCCUACAAAUGU 5'	https://bibiserv.cebitec.uni-bielefeld.de/spool?id=bibiserv2_2025-04-03_110617_5ZbGF&name=TP53::chr17:7673339-7673534(-)_Hsa-Mir-30-P1b_5p_33.png&tool=rnahybrid&contenttype=image/png
FANCG	chr9:35077399-35078343(-)	Hsa-Mir-30-P1b_5p	944	24	-22.1	undefined	130	target 5' A GCCC U C A 3' GGCU UCUGGUUGAG G UG UCGA AGGUCAGCUC C AC miRNA 3' U AAAUGU 5'	https://bibiserv.cebitec.uni-bielefeld.de/spool?id=bibiserv2_2025-04-03_110617_5ZbGF&name=FANCG::chr9:35077399-35078343(-)_Hsa-Mir-30-P1b_5p_130.png&tool=rnahybrid&contenttype=image/png
FANCA	chr16:89764963-89765066(-)	Hsa-Mir-30-P1b_5p	103	24	-20.8	undefined	40	target 5' C C UUCU AG C A 3' AGC UCU G GAGGA GU UCG AGG C CUCCU CA miRNA 3' A U AG A AAUGU 5'	https://bibiserv.cebitec.uni-bielefeld.de/spool?id=bibiserv2_2025-04-03_110617_5ZbGF&name=FANCA::chr16:89764963-89765066(-)_Hsa-Mir-30-P1b_5p_40.png&tool=rnahybrid&contenttype=image/png
CHEK2	chr22:28734402-28734727(-)	Hsa-Mir-30-P1b_5p	325	24	-21.1	undefined	3	target 5' C GAUG CGGG GAG U 3' GU UCU AGUC GGAUGUU GC CG AGG UCAG CCUACAA UG miRNA 3' U A CU A U 5'	https://bibiserv.cebitec.uni-bielefeld.de/spool?id=bibiserv2_2025-04-03_110617_5ZbGF&name=CHEK2::chr22:28734402-28734727(-)_Hsa-Mir-30-P1b_5p_3.png&tool=rnahybrid&contenttype=image/png
FANCG	chr9:35078140-35078343(-)	Hsa-Mir-30-P1b_5p	203	24	-22.1	undefined	130	target 5' A GCCC U C A 3' GGCU UCUGGUUGAG G UG UCGA AGGUCAGCUC C AC miRNA 3' U AAAUGU 5'	https://bibiserv.cebitec.uni-bielefeld.de/spool?id=bibiserv2_2025-04-03_110617_5ZbGF&name=FANCG::chr9:35078140-35078343(-)_Hsa-Mir-30-P1b_5p_130.png&tool=rnahybrid&contenttype=image/png
FANCG	chr9:35078140-35078604(-)	Hsa-Mir-30-P1d_5p	464	24	-21.8	undefined	285	target 5' G GUUGGAACAGGGGC GC GGG U 3' GGC CCAG UCAGGGA UGU AC UCG GGUC AGUUCCU ACA UG miRNA 3' AA AA U 5'	https://bibiserv.cebitec.uni-bielefeld.de/spool?id=bibiserv2_2025-04-03_110617_5ZbGF&name=FANCG::chr9:35078140-35078604(-)_Hsa-Mir-30-P1d_5p_285.png&tool=rnahybrid&contenttype=image/png
BRIP1	chr17:61776562-61780839(-)	Hsa-Mir-30-P1d_5p	4277	24	-26.4	undefined	761	target 5' A CUU C 3' UCCAGUCA GGGAUG AGGUCAGU UCCUAC miRNA 3' UCGA AAAUGU 5'	https://bibiserv.cebitec.uni-bielefeld.de/spool?id=bibiserv2_2025-04-03_110617_5ZbGF&name=BRIP1::chr17:61776562-61780839(-)_Hsa-Mir-30-P1d_5p_761.png&tool=rnahybrid&contenttype=image/png
VRK1	chr14:96853166-96855223(+)	Hsa-Mir-30-P1d_5p	2057	24	-21.7	undefined	1876	target 5' A C AA UAUUUGCUGU U 3' AG CUUUCAG UUAAG UGUUUGCA UC GAAGGUC AGUUC ACAAAUGU miRNA 3' CU 5'	https://bibiserv.cebitec.uni-bielefeld.de/spool?id=bibiserv2_2025-04-03_110617_5ZbGF&name=VRK1::chr14:96853166-96855223(+)_Hsa-Mir-30-P1d_5p_1876.png&tool=rnahybrid&contenttype=image/png
FANCG	chr9:35077399-35078604(-)	Hsa-Mir-30-P1d_5p	1205	24	-21.9	undefined	1118	target 5' G CAAGG C AUA GAG G 3' AGCU UCUAG CAGG GAUG AUA UCGA AGGUC GUUC CUAC UGU miRNA 3' A AAA 5'	https://bibiserv.cebitec.uni-bielefeld.de/spool?id=bibiserv2_2025-04-03_110617_5ZbGF&name=FANCG::chr9:35077399-35078604(-)_Hsa-Mir-30-P1d_5p_1118.png&tool=rnahybrid&contenttype=image/png
TP53	chr17:7673339-7673534(-)	Hsa-Mir-30-P1d_5p	195	24	-22.1	undefined	33	target 5' A U 3' AGUUUCCAGUC UCGAAGGUCAG miRNA 3' UUCCUACAAAUGU 5'	https://bibiserv.cebitec.uni-bielefeld.de/spool?id=bibiserv2_2025-04-03_110617_5ZbGF&name=TP53::chr17:7673339-7673534(-)_Hsa-Mir-30-P1d_5p_33.png&tool=rnahybrid&contenttype=image/png
FANCG	chr9:35077399-35078343(-)	Hsa-Mir-30-P1d_5p	944	24	-21.9	undefined	857	target 5' G CAAGG C AUA GAG G 3' AGCU UCUAG CAGG GAUG AUA UCGA AGGUC GUUC CUAC UGU miRNA 3' A AAA 5'	https://bibiserv.cebitec.uni-bielefeld.de/spool?id=bibiserv2_2025-04-03_110617_5ZbGF&name=FANCG::chr9:35077399-35078343(-)_Hsa-Mir-30-P1d_5p_857.png&tool=rnahybrid&contenttype=image/png
POLE	chr12:132664415-132664462(-)	Hsa-Mir-30-P1d_5p	47	24	-20.2	undefined	1	target 5' CG ACUCCAU A GCUG U 3' GGCU CUGGU GG GAUG GCA UCGA GGUCA UC CUAC UGU miRNA 3' A GU AAA 5'	https://bibiserv.cebitec.uni-bielefeld.de/spool?id=bibiserv2_2025-04-03_110617_5ZbGF&name=POLE::chr12:132664415-132664462(-)_Hsa-Mir-30-P1d_5p_1.png&tool=rnahybrid&contenttype=image/png
CHEK2	chr22:28734402-28734727(-)	Hsa-Mir-30-P1d_5p	325	24	-21.1	undefined	3	target 5' C GAUG CGGG GAG U 3' GU UCU AGUC GGAUGUU GC CG AGG UCAG CCUACAA UG miRNA 3' U A UU A U 5'	https://bibiserv.cebitec.uni-bielefeld.de/spool?id=bibiserv2_2025-04-03_110617_5ZbGF&name=CHEK2::chr22:28734402-28734727(-)_Hsa-Mir-30-P1d_5p_3.png&tool=rnahybrid&contenttype=image/png
FANCG	chr9:35078140-35078343(-)	Hsa-Mir-30-P1d_5p	203	24	-21.8	undefined	24	target 5' G GUUGGAACAGGGGC GC GGG U 3' GGC CCAG UCAGGGA UGU AC UCG GGUC AGUUCCU ACA UG miRNA 3' AA AA U 5'	https://bibiserv.cebitec.uni-bielefeld.de/spool?id=bibiserv2_2025-04-03_110617_5ZbGF&name=FANCG::chr9:35078140-35078343(-)_Hsa-Mir-30-P1d_5p_24.png&tool=rnahybrid&contenttype=image/png
PHC1	chr12:8921600-8921750(+)	Hsa-Mir-30-P1d_5p	150	24	-20.4	undefined	122	target 5' A UC CCCAG AUC G 3' CCAGUC AGG AUGU UACG GGUCAG UCC UACA AUGU miRNA 3' UCGAA U A 5'	https://bibiserv.cebitec.uni-bielefeld.de/spool?id=bibiserv2_2025-04-03_110617_5ZbGF&name=PHC1::chr12:8921600-8921750(+)_Hsa-Mir-30-P1d_5p_122.png&tool=rnahybrid&contenttype=image/png
FANCG	chr9:35078140-35078604(-)	Hsa-Mir-30-P2a_5p	464	22	-23.5	undefined	181	target 5' A CA GUGGGGAGAUGG AGG U 3' AGC GAGUGU AGGAUG UGC UCG CUCACA UCCUAC AUG miRNA 3' A AA U 5'	https://bibiserv.cebitec.uni-bielefeld.de/spool?id=bibiserv2_2025-04-03_110617_5ZbGF&name=FANCG::chr9:35078140-35078604(-)_Hsa-Mir-30-P2a_5p_181.png&tool=rnahybrid&contenttype=image/png
BRIP1	chr17:61776562-61780839(-)	Hsa-Mir-30-P2a_5p	4277	22	-24.6	undefined	1331	target 5' U AUUAU A C 3' AGCUGGG GGGUGU UGC UCGACUC CCUACA AUG miRNA 3' ACAU A U 5'	https://bibiserv.cebitec.uni-bielefeld.de/spool?id=bibiserv2_2025-04-03_110617_5ZbGF&name=BRIP1::chr17:61776562-61780839(-)_Hsa-Mir-30-P2a_5p_1331.png&tool=rnahybrid&contenttype=image/png
VRK1	chr14:96853166-96855223(+)	Hsa-Mir-30-P2a_5p	2057	22	-20.7	undefined	1644	target 5' A CUUUUCUGUGU AAGUAGCAGU A A 3' CUGGGUGUG GGA UGU UUGCA GACUCACAU CCU ACA AAUGU miRNA 3' UC 5'	https://bibiserv.cebitec.uni-bielefeld.de/spool?id=bibiserv2_2025-04-03_110617_5ZbGF&name=VRK1::chr14:96853166-96855223(+)_Hsa-Mir-30-P2a_5p_1644.png&tool=rnahybrid&contenttype=image/png
FANCG	chr9:35077399-35078604(-)	Hsa-Mir-30-P2a_5p	1205	22	-26.4	undefined	711	target 5' A G 3' GGCUGAG GUAGGA UCGACUC CAUCCU miRNA 3' A ACAAAUGU 5'	https://bibiserv.cebitec.uni-bielefeld.de/spool?id=bibiserv2_2025-04-03_110617_5ZbGF&name=FANCG::chr9:35077399-35078604(-)_Hsa-Mir-30-P2a_5p_711.png&tool=rnahybrid&contenttype=image/png
FANCG	chr9:35077399-35078343(-)	Hsa-Mir-30-P2a_5p	944	22	-26.4	undefined	450	target 5' A G 3' GGCUGAG GUAGGA UCGACUC CAUCCU miRNA 3' A ACAAAUGU 5'	https://bibiserv.cebitec.uni-bielefeld.de/spool?id=bibiserv2_2025-04-03_110617_5ZbGF&name=FANCG::chr9:35077399-35078343(-)_Hsa-Mir-30-P2a_5p_450.png&tool=rnahybrid&contenttype=image/png
CHEK2	chr22:28734402-28734727(-)	Hsa-Mir-30-P2a_5p	325	22	-20.1	undefined	13	target 5' C A C GAG U 3' GGG GU GGAUGUU GC CUC CA CCUACAA UG miRNA 3' UCGA A U A U 5'	https://bibiserv.cebitec.uni-bielefeld.de/spool?id=bibiserv2_2025-04-03_110617_5ZbGF&name=CHEK2::chr22:28734402-28734727(-)_Hsa-Mir-30-P2a_5p_13.png&tool=rnahybrid&contenttype=image/png
FANCG	chr9:35078140-35078343(-)	Hsa-Mir-30-P2a_5p	203	22	-22.2	undefined	42	target 5' G CAGG C CUC CCUUCG U 3' GGCU GAG UGUGGGA UGU UGC UCGA CUC ACAUCCU ACA AUG miRNA 3' A U 5'	https://bibiserv.cebitec.uni-bielefeld.de/spool?id=bibiserv2_2025-04-03_110617_5ZbGF&name=FANCG::chr9:35078140-35078343(-)_Hsa-Mir-30-P2a_5p_42.png&tool=rnahybrid&contenttype=image/png
BRCA1	chr17:43110464-43110580(-)	Hsa-Mir-30-P2b_5p	116	24	-20.8	undefined	19	target 5' C AC U CGAU U 3' AGCUG GAGU AG GGUG CA UCGAC CUCA UC CUAC GU miRNA 3' U CA AAAU 5'	https://bibiserv.cebitec.uni-bielefeld.de/spool?id=bibiserv2_2025-04-03_110617_5ZbGF&name=BRCA1::chr17:43110464-43110580(-)_Hsa-Mir-30-P2b_5p_19.png&tool=rnahybrid&contenttype=image/png
FANCG	chr9:35078140-35078604(-)	Hsa-Mir-30-P2b_5p	464	24	-26.6	undefined	303	target 5' G CA C CUC CCUUCG U 3' GGCU GGGAG UGUGGGA UGU UGC UCGA CUCUC ACAUCCU ACA AUG miRNA 3' A U 5'	https://bibiserv.cebitec.uni-bielefeld.de/spool?id=bibiserv2_2025-04-03_110617_5ZbGF&name=FANCG::chr9:35078140-35078604(-)_Hsa-Mir-30-P2b_5p_303.png&tool=rnahybrid&contenttype=image/png
BRIP1	chr17:61776562-61780839(-)	Hsa-Mir-30-P2b_5p	4277	24	-29.1	undefined	3273	target 5' A A U C 3' AGC GAGGG UGUGGGAUG UCG CUCUC ACAUCCUAC miRNA 3' A AAAUGU 5'	https://bibiserv.cebitec.uni-bielefeld.de/spool?id=bibiserv2_2025-04-03_110617_5ZbGF&name=BRIP1::chr17:61776562-61780839(-)_Hsa-Mir-30-P2b_5p_3273.png&tool=rnahybrid&contenttype=image/png
VRK1	chr14:96853166-96855223(+)	Hsa-Mir-30-P2b_5p	2057	24	-20.9	undefined	1926	target 5' U U UAU A 3' GUU GGAGUGU GGA CGA UCUCACA CCU miRNA 3' U C U ACAAAUGU 5'	https://bibiserv.cebitec.uni-bielefeld.de/spool?id=bibiserv2_2025-04-03_110617_5ZbGF&name=VRK1::chr14:96853166-96855223(+)_Hsa-Mir-30-P2b_5p_1926.png&tool=rnahybrid&contenttype=image/png
FANCG	chr9:35077399-35078604(-)	Hsa-Mir-30-P2b_5p	1205	24	-26.6	undefined	303	target 5' G CA C CUC CCUUCG U 3' GGCU GGGAG UGUGGGA UGU UGC UCGA CUCUC ACAUCCU ACA AUG miRNA 3' A U 5'	https://bibiserv.cebitec.uni-bielefeld.de/spool?id=bibiserv2_2025-04-03_110617_5ZbGF&name=FANCG::chr9:35077399-35078604(-)_Hsa-Mir-30-P2b_5p_303.png&tool=rnahybrid&contenttype=image/png
FANCG	chr9:35077399-35078343(-)	Hsa-Mir-30-P2b_5p	944	24	-26.6	undefined	42	target 5' G CA C CUC CCUUCG U 3' GGCU GGGAG UGUGGGA UGU UGC UCGA CUCUC ACAUCCU ACA AUG miRNA 3' A U 5'	https://bibiserv.cebitec.uni-bielefeld.de/spool?id=bibiserv2_2025-04-03_110617_5ZbGF&name=FANCG::chr9:35077399-35078343(-)_Hsa-Mir-30-P2b_5p_42.png&tool=rnahybrid&contenttype=image/png
CHEK2	chr22:28734402-28734727(-)	Hsa-Mir-30-P2b_5p	325	24	-23.5	undefined	13	target 5' C C GAG U 3' GGGAGU GGAUGUU GC CUCUCA CCUACAA UG miRNA 3' UCGA CAU A U 5'	https://bibiserv.cebitec.uni-bielefeld.de/spool?id=bibiserv2_2025-04-03_110617_5ZbGF&name=CHEK2::chr22:28734402-28734727(-)_Hsa-Mir-30-P2b_5p_13.png&tool=rnahybrid&contenttype=image/png
FANCG	chr9:35078140-35078343(-)	Hsa-Mir-30-P2b_5p	203	24	-26.6	undefined	42	target 5' G CA C CUC CCUUCG U 3' GGCU GGGAG UGUGGGA UGU UGC UCGA CUCUC ACAUCCU ACA AUG miRNA 3' A U 5'	https://bibiserv.cebitec.uni-bielefeld.de/spool?id=bibiserv2_2025-04-03_110617_5ZbGF&name=FANCG::chr9:35078140-35078343(-)_Hsa-Mir-30-P2b_5p_42.png&tool=rnahybrid&contenttype=image/png
BRCA1	chr17:43110464-43110580(-)	Hsa-Mir-30-P2d_5p	116	24	-20.8	undefined	19	target 5' C AC U CGAU U 3' AGCUG GAGU AG GGUG CA UCGAC CUCA UC CUAC GU miRNA 3' U CA AAAU 5'	https://bibiserv.cebitec.uni-bielefeld.de/spool?id=bibiserv2_2025-04-03_110617_5ZbGF&name=BRCA1::chr17:43110464-43110580(-)_Hsa-Mir-30-P2d_5p_19.png&tool=rnahybrid&contenttype=image/png
FANCG	chr9:35078140-35078604(-)	Hsa-Mir-30-P2d_5p	464	24	-26.6	undefined	303	target 5' G CA C CUC CCUUCG U 3' GGCU GGGAG UGUGGGA UGU UGC UCGA CUCUC ACAUCCU ACA AUG miRNA 3' A U 5'	https://bibiserv.cebitec.uni-bielefeld.de/spool?id=bibiserv2_2025-04-03_110617_5ZbGF&name=FANCG::chr9:35078140-35078604(-)_Hsa-Mir-30-P2d_5p_303.png&tool=rnahybrid&contenttype=image/png
BRIP1	chr17:61776562-61780839(-)	Hsa-Mir-30-P2d_5p	4277	24	-29.1	undefined	3273	target 5' A A U C 3' AGC GAGGG UGUGGGAUG UCG CUCUC ACAUCCUAC miRNA 3' A AAAUGU 5'	https://bibiserv.cebitec.uni-bielefeld.de/spool?id=bibiserv2_2025-04-03_110617_5ZbGF&name=BRIP1::chr17:61776562-61780839(-)_Hsa-Mir-30-P2d_5p_3273.png&tool=rnahybrid&contenttype=image/png
VRK1	chr14:96853166-96855223(+)	Hsa-Mir-30-P2d_5p	2057	24	-20.9	undefined	1926	target 5' U U UAU A 3' GUU GGAGUGU GGA CGA UCUCACA CCU miRNA 3' U C U ACAAAUGU 5'	https://bibiserv.cebitec.uni-bielefeld.de/spool?id=bibiserv2_2025-04-03_110617_5ZbGF&name=VRK1::chr14:96853166-96855223(+)_Hsa-Mir-30-P2d_5p_1926.png&tool=rnahybrid&contenttype=image/png
FANCG	chr9:35077399-35078604(-)	Hsa-Mir-30-P2d_5p	1205	24	-26.6	undefined	303	target 5' G CA C CUC CCUUCG U 3' GGCU GGGAG UGUGGGA UGU UGC UCGA CUCUC ACAUCCU ACA AUG miRNA 3' A U 5'	https://bibiserv.cebitec.uni-bielefeld.de/spool?id=bibiserv2_2025-04-03_110617_5ZbGF&name=FANCG::chr9:35077399-35078604(-)_Hsa-Mir-30-P2d_5p_303.png&tool=rnahybrid&contenttype=image/png
FANCG	chr9:35077399-35078343(-)	Hsa-Mir-30-P2d_5p	944	24	-26.6	undefined	42	target 5' G CA C CUC CCUUCG U 3' GGCU GGGAG UGUGGGA UGU UGC UCGA CUCUC ACAUCCU ACA AUG miRNA 3' A U 5'	https://bibiserv.cebitec.uni-bielefeld.de/spool?id=bibiserv2_2025-04-03_110617_5ZbGF&name=FANCG::chr9:35077399-35078343(-)_Hsa-Mir-30-P2d_5p_42.png&tool=rnahybrid&contenttype=image/png
CHEK2	chr22:28734402-28734727(-)	Hsa-Mir-30-P2d_5p	325	24	-23.5	undefined	13	target 5' C C GAG U 3' GGGAGU GGAUGUU GC CUCUCA CCUACAA UG miRNA 3' UCGA CAU A U 5'	https://bibiserv.cebitec.uni-bielefeld.de/spool?id=bibiserv2_2025-04-03_110617_5ZbGF&name=CHEK2::chr22:28734402-28734727(-)_Hsa-Mir-30-P2d_5p_13.png&tool=rnahybrid&contenttype=image/png
FANCG	chr9:35078140-35078343(-)	Hsa-Mir-30-P2d_5p	203	24	-26.6	undefined	42	target 5' G CA C CUC CCUUCG U 3' GGCU GGGAG UGUGGGA UGU UGC UCGA CUCUC ACAUCCU ACA AUG miRNA 3' A U 5'	https://bibiserv.cebitec.uni-bielefeld.de/spool?id=bibiserv2_2025-04-03_110617_5ZbGF&name=FANCG::chr9:35078140-35078343(-)_Hsa-Mir-30-P2d_5p_42.png&tool=rnahybrid&contenttype=image/png
BRCA1	chr17:43110464-43110580(-)	Hsa-Mir-31_5p	116	23	-25.3	undefined	28	target 5' U G GAUCAUGA UUAC G U 3' ACAGU GUGC GGC U UUGCCU UGUCG UACG UCG A AACGGA miRNA 3' A G U G 5'	https://bibiserv.cebitec.uni-bielefeld.de/spool?id=bibiserv2_2025-04-03_110617_5ZbGF&name=BRCA1::chr17:43110464-43110580(-)_Hsa-Mir-31_5p_28.png&tool=rnahybrid&contenttype=image/png
FANCG	chr9:35078140-35078604(-)	Hsa-Mir-31_5p	464	23	-30.5	undefined	221	target 5' U GU A G 3' CAGCUGUGU GUGUCU UGU GUCGAUACG CGUAGA ACG miRNA 3' U GU GA 5'	https://bibiserv.cebitec.uni-bielefeld.de/spool?id=bibiserv2_2025-04-03_110617_5ZbGF&name=FANCG::chr9:35078140-35078604(-)_Hsa-Mir-31_5p_221.png&tool=rnahybrid&contenttype=image/png
BRIP1	chr17:61776562-61780839(-)	Hsa-Mir-31_5p	4277	23	-27.3	undefined	1279	target 5' U CUUCGCCUCCUGG U GU CC C 3' GCAGC GU CCAGCG UCU UGCCU UGUCG UA GGUCGU AGA ACGGA miRNA 3' A C 5'	https://bibiserv.cebitec.uni-bielefeld.de/spool?id=bibiserv2_2025-04-03_110617_5ZbGF&name=BRIP1::chr17:61776562-61780839(-)_Hsa-Mir-31_5p_1279.png&tool=rnahybrid&contenttype=image/png
VRK1	chr14:96853166-96855223(+)	Hsa-Mir-31_5p	2057	23	-29.4	undefined	1968	target 5' U C 3' CAG AUGCCAGUAUUUUGUUU GUC UACGGUCGUAGAACGGA miRNA 3' U GA 5'	https://bibiserv.cebitec.uni-bielefeld.de/spool?id=bibiserv2_2025-04-03_110617_5ZbGF&name=VRK1::chr14:96853166-96855223(+)_Hsa-Mir-31_5p_1968.png&tool=rnahybrid&contenttype=image/png
FANCG	chr9:35077399-35078604(-)	Hsa-Mir-31_5p	1205	23	-30.5	undefined	221	target 5' U GU A G 3' CAGCUGUGU GUGUCU UGU GUCGAUACG CGUAGA ACG miRNA 3' U GU GA 5'	https://bibiserv.cebitec.uni-bielefeld.de/spool?id=bibiserv2_2025-04-03_110617_5ZbGF&name=FANCG::chr9:35077399-35078604(-)_Hsa-Mir-31_5p_221.png&tool=rnahybrid&contenttype=image/png
TP53	chr17:7673339-7673534(-)	Hsa-Mir-31_5p	195	23	-24.5	undefined	92	target 5' G AUU AUCAGGG GUGA C 3' GGC UGCC GGCA UGCCU UCG ACGG UCGU ACGGA miRNA 3' UG AU AGA 5'	https://bibiserv.cebitec.uni-bielefeld.de/spool?id=bibiserv2_2025-04-03_110617_5ZbGF&name=TP53::chr17:7673339-7673534(-)_Hsa-Mir-31_5p_92.png&tool=rnahybrid&contenttype=image/png
FANCA	chr16:89778850-89778942(-)	Hsa-Mir-31_5p	92	23	-26.3	undefined	29	target 5' C AGAA AGGACUUUC A 3' CAGUUGUGU AGCA CUUGUC GUCGAUACG UCGU GAACGG miRNA 3' U G A A 5'	https://bibiserv.cebitec.uni-bielefeld.de/spool?id=bibiserv2_2025-04-03_110617_5ZbGF&name=FANCA::chr16:89778850-89778942(-)_Hsa-Mir-31_5p_29.png&tool=rnahybrid&contenttype=image/png
XRCC3	chr14:103711180-103711245(-)	Hsa-Mir-31_5p	65	23	-25.9	undefined	28	target 5' U C CUUCCCU GU GG C 3' CGGCUG UGUCA G UC GCCU GUCGAU ACGGU C AG CGGA miRNA 3' U GU AA 5'	https://bibiserv.cebitec.uni-bielefeld.de/spool?id=bibiserv2_2025-04-03_110617_5ZbGF&name=XRCC3::chr14:103711180-103711245(-)_Hsa-Mir-31_5p_28.png&tool=rnahybrid&contenttype=image/png
FANCG	chr9:35077399-35078343(-)	Hsa-Mir-31_5p	944	23	-29.3	undefined	782	target 5' U GCA A U U 3' ACAG UUAUGC UAGC UCUUGCUU UGUC GAUACG GUCG AGAACGGA miRNA 3' U 5'	https://bibiserv.cebitec.uni-bielefeld.de/spool?id=bibiserv2_2025-04-03_110617_5ZbGF&name=FANCG::chr9:35077399-35078343(-)_Hsa-Mir-31_5p_782.png&tool=rnahybrid&contenttype=image/png
FANCA	chr16:89764963-89765066(-)	Hsa-Mir-31_5p	103	23	-22.4	undefined	38	target 5' G C CUUUCUGAGGAGGAC A U G 3' ACAGC U GU GCCAGC CUU CCU UGUCG A UA CGGUCG GAA GGA miRNA 3' UA C 5'	https://bibiserv.cebitec.uni-bielefeld.de/spool?id=bibiserv2_2025-04-03_110617_5ZbGF&name=FANCA::chr16:89764963-89765066(-)_Hsa-Mir-31_5p_38.png&tool=rnahybrid&contenttype=image/png
POLE	chr12:132664415-132664462(-)	Hsa-Mir-31_5p	47	23	-25.7	undefined	16	target 5' C AGAUG GUC C 3' AUGG GCUGGCAUC UGCUU UGUC CGGUCGUAG ACGGA miRNA 3' GAUA A 5'	https://bibiserv.cebitec.uni-bielefeld.de/spool?id=bibiserv2_2025-04-03_110617_5ZbGF&name=POLE::chr12:132664415-132664462(-)_Hsa-Mir-31_5p_16.png&tool=rnahybrid&contenttype=image/png
CHEK2	chr22:28734402-28734727(-)	Hsa-Mir-31_5p	325	23	-30.9	undefined	35	target 5' A U C G G G 3' GCAG CU AUG CAGCA UGCCU UGUC GA UAC GUCGU ACGGA miRNA 3' G AGA 5'	https://bibiserv.cebitec.uni-bielefeld.de/spool?id=bibiserv2_2025-04-03_110617_5ZbGF&name=CHEK2::chr22:28734402-28734727(-)_Hsa-Mir-31_5p_35.png&tool=rnahybrid&contenttype=image/png
BARD1	chr2:214792296-214792445(-)	Hsa-Mir-31_5p	149	23	-21.2	undefined	25	target 5' A U G U G ACACCCCG G 3' AC G AUG CCAGUGU UU GCCU UG C UAC GGUCGUA AA CGGA miRNA 3' U GA G 5'	https://bibiserv.cebitec.uni-bielefeld.de/spool?id=bibiserv2_2025-04-03_110617_5ZbGF&name=BARD1::chr2:214792296-214792445(-)_Hsa-Mir-31_5p_25.png&tool=rnahybrid&contenttype=image/png
FANCG	chr9:35078140-35078343(-)	Hsa-Mir-31_5p	203	23	-25.9	undefined	94	target 5' A U UC CU CCGC GGUUG G 3' GC GCUG UGCC GCA CU GCCU UG CGAU ACGG CGU GA CGGA miRNA 3' U U A A 5'	https://bibiserv.cebitec.uni-bielefeld.de/spool?id=bibiserv2_2025-04-03_110617_5ZbGF&name=FANCG::chr9:35078140-35078343(-)_Hsa-Mir-31_5p_94.png&tool=rnahybrid&contenttype=image/png
PHC1	chr12:8921600-8921750(+)	Hsa-Mir-31_5p	150	23	-23.2	undefined	54	target 5' G CUCCCA C C A C 3' AGCU GUGCUA CA CUUG CC UCGA UACGGU GU GAAC GG miRNA 3' UG C A A 5'	https://bibiserv.cebitec.uni-bielefeld.de/spool?id=bibiserv2_2025-04-03_110617_5ZbGF&name=PHC1::chr12:8921600-8921750(+)_Hsa-Mir-31_5p_54.png&tool=rnahybrid&contenttype=image/png
BRCA1	chr17:43110464-43110580(-)	Hsa-Mir-32_5p	116	22	-20.8	undefined	18	target 5' C GG CAGUG C 3' CAGCU AGUA GUGCGAU GUUGA UCAU CACGUUA miRNA 3' AC A UA U 5'	https://bibiserv.cebitec.uni-bielefeld.de/spool?id=bibiserv2_2025-04-03_110617_5ZbGF&name=BRCA1::chr17:43110464-43110580(-)_Hsa-Mir-32_5p_18.png&tool=rnahybrid&contenttype=image/png
BRIP1	chr17:61776562-61780839(-)	Hsa-Mir-32_5p	4277	22	-22.2	undefined	728	target 5' A U A U C 3' GC ACUUA UGAUGUG CAA CG UGAAU AUUACAC GUU miRNA 3' A U C AU 5'	https://bibiserv.cebitec.uni-bielefeld.de/spool?id=bibiserv2_2025-04-03_110617_5ZbGF&name=BRIP1::chr17:61776562-61780839(-)_Hsa-Mir-32_5p_728.png&tool=rnahybrid&contenttype=image/png
VRK1	chr14:96853166-96855223(+)	Hsa-Mir-32_5p	2057	22	-22.3	undefined	1991	target 5' G UUUAAAG UAU A 3' UGC GGU AUGUGCAGUG ACG UCA UACACGUUAU miRNA 3' UUGAA U 5'	https://bibiserv.cebitec.uni-bielefeld.de/spool?id=bibiserv2_2025-04-03_110617_5ZbGF&name=VRK1::chr14:96853166-96855223(+)_Hsa-Mir-32_5p_1991.png&tool=rnahybrid&contenttype=image/png
BRCA1	chr17:43110464-43110580(-)	Hsa-Mir-33-P1_5p	116	21	-22.4	undefined	20	target 5' A UG AGU GG A 3' GC G ACAGU UGCG CG C UGUCG ACGU miRNA 3' A UUA GU UU G 5'	https://bibiserv.cebitec.uni-bielefeld.de/spool?id=bibiserv2_2025-04-03_110617_5ZbGF&name=BRCA1::chr17:43110464-43110580(-)_Hsa-Mir-33-P1_5p_20.png&tool=rnahybrid&contenttype=image/png
FANCG	chr9:35078140-35078604(-)	Hsa-Mir-33-P1_5p	464	21	-22.3	undefined	258	target 5' A UGGAGACACAGG GG C A 3' CAGUGC AGCAGCAG GC C GUUACG UUGUCGUU CG G miRNA 3' AC A U 5'	https://bibiserv.cebitec.uni-bielefeld.de/spool?id=bibiserv2_2025-04-03_110617_5ZbGF&name=FANCG::chr9:35078140-35078604(-)_Hsa-Mir-33-P1_5p_258.png&tool=rnahybrid&contenttype=image/png
BRIP1	chr17:61776562-61780839(-)	Hsa-Mir-33-P1_5p	4277	21	-23.9	undefined	1254	target 5' G GUG CUU UCAC G 3' UGCA GUGCGAU GGC UGCA ACGU UACGUUG UCG ACGU miRNA 3' UU G 5'	https://bibiserv.cebitec.uni-bielefeld.de/spool?id=bibiserv2_2025-04-03_110617_5ZbGF&name=BRIP1::chr17:61776562-61780839(-)_Hsa-Mir-33-P1_5p_1254.png&tool=rnahybrid&contenttype=image/png
VRK1	chr14:96853166-96855223(+)	Hsa-Mir-33-P1_5p	2057	21	-22	undefined	1677	target 5' U U AGUAUUGACGGUUU UC U 3' UGUA UGCAACA GC UGUGC ACGU ACGUUGU CG ACGUG miRNA 3' U UU 5'	https://bibiserv.cebitec.uni-bielefeld.de/spool?id=bibiserv2_2025-04-03_110617_5ZbGF&name=VRK1::chr14:96853166-96855223(+)_Hsa-Mir-33-P1_5p_1677.png&tool=rnahybrid&contenttype=image/png
FANCG	chr9:35077399-35078604(-)	Hsa-Mir-33-P1_5p	1205	21	-24.1	undefined	526	target 5' A UCAUC U 3' GC UGCAGUAGCA AUGUAC CG ACGUUGUCGU UACGUG miRNA 3' A UU 5'	https://bibiserv.cebitec.uni-bielefeld.de/spool?id=bibiserv2_2025-04-03_110617_5ZbGF&name=FANCG::chr9:35077399-35078604(-)_Hsa-Mir-33-P1_5p_526.png&tool=rnahybrid&contenttype=image/png
TP53	chr17:7673339-7673534(-)	Hsa-Mir-33-P1_5p	195	21	-23.9	undefined	83	target 5' C UGGG UUUGCCAUCAGGGG C 3' UGCAAU GCA GCAGUGAUGC ACGUUA CGU UGUCGUUACG miRNA 3' UG 5'	https://bibiserv.cebitec.uni-bielefeld.de/spool?id=bibiserv2_2025-04-03_110617_5ZbGF&name=TP53::chr17:7673339-7673534(-)_Hsa-Mir-33-P1_5p_83.png&tool=rnahybrid&contenttype=image/png
FANCG	chr9:35077399-35078343(-)	Hsa-Mir-33-P1_5p	944	21	-24.1	undefined	265	target 5' A UCAUC U 3' GC UGCAGUAGCA AUGUAC CG ACGUUGUCGU UACGUG miRNA 3' A UU 5'	https://bibiserv.cebitec.uni-bielefeld.de/spool?id=bibiserv2_2025-04-03_110617_5ZbGF&name=FANCG::chr9:35077399-35078343(-)_Hsa-Mir-33-P1_5p_265.png&tool=rnahybrid&contenttype=image/png
CHEK2	chr22:28734402-28734727(-)	Hsa-Mir-33-P1_5p	325	21	-26.5	undefined	35	target 5' A CU UG C 3' GCAGU CA GCAGCAGUGC CGUUA GU UGUCGUUACG miRNA 3' A C UG 5'	https://bibiserv.cebitec.uni-bielefeld.de/spool?id=bibiserv2_2025-04-03_110617_5ZbGF&name=CHEK2::chr22:28734402-28734727(-)_Hsa-Mir-33-P1_5p_35.png&tool=rnahybrid&contenttype=image/png
FANCG	chr9:35078140-35078604(-)	Hsa-Mir-33-P3_5p	464	21	-22.9	undefined	239	target 5' A GUGU UACU U 3' UGU GUGUA CUACAGUGC ACG UACGU GAUGUUACG miRNA 3' U U UG 5'	https://bibiserv.cebitec.uni-bielefeld.de/spool?id=bibiserv2_2025-04-03_110617_5ZbGF&name=FANCG::chr9:35078140-35078604(-)_Hsa-Mir-33-P3_5p_239.png&tool=rnahybrid&contenttype=image/png
BRIP1	chr17:61776562-61780839(-)	Hsa-Mir-33-P3_5p	4277	21	-24.8	undefined	1507	target 5' A C G GGC U 3' GUAG UG GACUACA AUGUAC CGUU AC UUGAUGU UACGUG miRNA 3' A G 5'	https://bibiserv.cebitec.uni-bielefeld.de/spool?id=bibiserv2_2025-04-03_110617_5ZbGF&name=BRIP1::chr17:61776562-61780839(-)_Hsa-Mir-33-P3_5p_1507.png&tool=rnahybrid&contenttype=image/png
VRK1	chr14:96853166-96855223(+)	Hsa-Mir-33-P3_5p	2057	21	-21.1	undefined	1633	target 5' A UU UGG U 3' GCAGU C CUAC GUGUGC CGUUA G GAUG UACGUG miRNA 3' A C UU U 5'	https://bibiserv.cebitec.uni-bielefeld.de/spool?id=bibiserv2_2025-04-03_110617_5ZbGF&name=VRK1::chr14:96853166-96855223(+)_Hsa-Mir-33-P3_5p_1633.png&tool=rnahybrid&contenttype=image/png
FANCG	chr9:35077399-35078604(-)	Hsa-Mir-33-P3_5p	1205	21	-22.9	undefined	239	target 5' A GUGU UACU U 3' UGU GUGUA CUACAGUGC ACG UACGU GAUGUUACG miRNA 3' U U UG 5'	https://bibiserv.cebitec.uni-bielefeld.de/spool?id=bibiserv2_2025-04-03_110617_5ZbGF&name=FANCG::chr9:35077399-35078604(-)_Hsa-Mir-33-P3_5p_239.png&tool=rnahybrid&contenttype=image/png
FANCG	chr9:35077399-35078343(-)	Hsa-Mir-33-P3_5p	944	21	-21.4	undefined	94	target 5' A UGU CC C 3' GC UGC CUGC UGCAC CG ACG GAUG ACGUG miRNA 3' A UU UU UU 5'	https://bibiserv.cebitec.uni-bielefeld.de/spool?id=bibiserv2_2025-04-03_110617_5ZbGF&name=FANCG::chr9:35077399-35078343(-)_Hsa-Mir-33-P3_5p_94.png&tool=rnahybrid&contenttype=image/png
CHEK2	chr22:28734402-28734727(-)	Hsa-Mir-33-P3_5p	325	21	-20.3	undefined	35	target 5' A CU UG A C 3' GCAGU CA GC GCAGUGC CGUUA GU UG UGUUACG miRNA 3' A C A UG 5'	https://bibiserv.cebitec.uni-bielefeld.de/spool?id=bibiserv2_2025-04-03_110617_5ZbGF&name=CHEK2::chr22:28734402-28734727(-)_Hsa-Mir-33-P3_5p_35.png&tool=rnahybrid&contenttype=image/png
BARD1	chr2:214792296-214792445(-)	Hsa-Mir-33-P3_5p	149	21	-21	undefined	6	target 5' G U G A 3' UGUAA GUGACUGCA UG A ACGUU CGUUGAUGU AC U miRNA 3' A U G G 5'	https://bibiserv.cebitec.uni-bielefeld.de/spool?id=bibiserv2_2025-04-03_110617_5ZbGF&name=BARD1::chr2:214792296-214792445(-)_Hsa-Mir-33-P3_5p_6.png&tool=rnahybrid&contenttype=image/png
FANCG	chr9:35078140-35078343(-)	Hsa-Mir-33-P3_5p	203	21	-21.4	undefined	94	target 5' A UGU CC C 3' GC UGC CUGC UGCAC CG ACG GAUG ACGUG miRNA 3' A UU UU UU 5'	https://bibiserv.cebitec.uni-bielefeld.de/spool?id=bibiserv2_2025-04-03_110617_5ZbGF&name=FANCG::chr9:35078140-35078343(-)_Hsa-Mir-33-P3_5p_94.png&tool=rnahybrid&contenttype=image/png
BRCA1	chr17:43110464-43110580(-)	Hsa-Mir-34-P1_5p	116	23	-23.6	undefined	36	target 5' U UU G 3' GCGAUCA UGAGGC ACUGUU UGUUGGU AUUCUG UGACGG miRNA 3' U CG U 5'	https://bibiserv.cebitec.uni-bielefeld.de/spool?id=bibiserv2_2025-04-03_110617_5ZbGF&name=BRCA1::chr17:43110464-43110580(-)_Hsa-Mir-34-P1_5p_36.png&tool=rnahybrid&contenttype=image/png
FANCG	chr9:35078140-35078604(-)	Hsa-Mir-34-P1_5p	464	23	-24.1	undefined	297	target 5' G GGG CAGGG UG U C 3' AACA GCU AGCUG GGAC CUGUC UUGU UGG UCGAU UCUG GACGG miRNA 3' U U 5'	https://bibiserv.cebitec.uni-bielefeld.de/spool?id=bibiserv2_2025-04-03_110617_5ZbGF&name=FANCG::chr9:35078140-35078604(-)_Hsa-Mir-34-P1_5p_297.png&tool=rnahybrid&contenttype=image/png
BRIP1	chr17:61776562-61780839(-)	Hsa-Mir-34-P1_5p	4277	23	-26.3	undefined	1466	target 5' A UC G C GUCCAC U 3' AAC CCA GCU AGGCA CUGCC UUG GGU CGA UCUGU GACGG miRNA 3' UU U U 5'	https://bibiserv.cebitec.uni-bielefeld.de/spool?id=bibiserv2_2025-04-03_110617_5ZbGF&name=BRIP1::chr17:61776562-61780839(-)_Hsa-Mir-34-P1_5p_1466.png&tool=rnahybrid&contenttype=image/png
VRK1	chr14:96853166-96855223(+)	Hsa-Mir-34-P1_5p	2057	23	-22.7	undefined	1185	target 5' U U U UCCUUC A U 3' GCAGC C GUUA AGACAU UGCU UGUUG G CGAU UCUGUG ACGG miRNA 3' U U U 5'	https://bibiserv.cebitec.uni-bielefeld.de/spool?id=bibiserv2_2025-04-03_110617_5ZbGF&name=VRK1::chr14:96853166-96855223(+)_Hsa-Mir-34-P1_5p_1185.png&tool=rnahybrid&contenttype=image/png
FANCG	chr9:35077399-35078604(-)	Hsa-Mir-34-P1_5p	1205	23	-26.4	undefined	797	target 5' U UG GACAGAGG C U 3' GCAGCC GGU GAGAC CUGUC UGUUGG UCG UUCUG GACGG miRNA 3' U A U U 5'	https://bibiserv.cebitec.uni-bielefeld.de/spool?id=bibiserv2_2025-04-03_110617_5ZbGF&name=FANCG::chr9:35077399-35078604(-)_Hsa-Mir-34-P1_5p_797.png&tool=rnahybrid&contenttype=image/png
TP53	chr17:7673339-7673534(-)	Hsa-Mir-34-P1_5p	195	23	-26.1	undefined	71	target 5' U UGUUUU U AAU U U 3' GAC ACC GC UGGGGCAU UGCCA UUG UGG CG AUUCUGUG ACGGU miRNA 3' U U 5'	https://bibiserv.cebitec.uni-bielefeld.de/spool?id=bibiserv2_2025-04-03_110617_5ZbGF&name=TP53::chr17:7673339-7673534(-)_Hsa-Mir-34-P1_5p_71.png&tool=rnahybrid&contenttype=image/png
FANCA	chr16:89778850-89778942(-)	Hsa-Mir-34-P1_5p	92	23	-24	undefined	26	target 5' U UGUAGAAAGCAA UUUCC G 3' GACCAGUUG GGAC UUGUCA UUGGUCGAU UCUG GACGGU miRNA 3' UUG U 5'	https://bibiserv.cebitec.uni-bielefeld.de/spool?id=bibiserv2_2025-04-03_110617_5ZbGF&name=FANCA::chr16:89778850-89778942(-)_Hsa-Mir-34-P1_5p_26.png&tool=rnahybrid&contenttype=image/png
XRCC3	chr14:103711180-103711245(-)	Hsa-Mir-34-P1_5p	65	23	-22.7	undefined	21	target 5' G C U C 3' GACA C CGGCU GCUGUCA UUGU G GUCGA UGACGGU miRNA 3' U UUCUG 5'	https://bibiserv.cebitec.uni-bielefeld.de/spool?id=bibiserv2_2025-04-03_110617_5ZbGF&name=XRCC3::chr14:103711180-103711245(-)_Hsa-Mir-34-P1_5p_21.png&tool=rnahybrid&contenttype=image/png
FANCG	chr9:35077399-35078343(-)	Hsa-Mir-34-P1_5p	944	23	-26.4	undefined	536	target 5' U UG GACAGAGG C U 3' GCAGCC GGU GAGAC CUGUC UGUUGG UCG UUCUG GACGG miRNA 3' U A U U 5'	https://bibiserv.cebitec.uni-bielefeld.de/spool?id=bibiserv2_2025-04-03_110617_5ZbGF&name=FANCG::chr9:35077399-35078343(-)_Hsa-Mir-34-P1_5p_536.png&tool=rnahybrid&contenttype=image/png
FANCA	chr16:89764963-89765066(-)	Hsa-Mir-34-P1_5p	103	23	-25.9	undefined	37	target 5' C UCUUU AGG GUA G 3' GACAGCC CUGAGG AC GCCA UUGUUGG GAUUCU UG CGGU miRNA 3' UC G A 5'	https://bibiserv.cebitec.uni-bielefeld.de/spool?id=bibiserv2_2025-04-03_110617_5ZbGF&name=FANCA::chr16:89764963-89765066(-)_Hsa-Mir-34-P1_5p_37.png&tool=rnahybrid&contenttype=image/png
POLE	chr12:132664415-132664462(-)	Hsa-Mir-34-P1_5p	47	23	-20.7	undefined	21	target 5' A AU U U 3' GAUGGCUGGC CG CUGCU UUGUUGGUCG GU GACGG miRNA 3' AUUCU U 5'	https://bibiserv.cebitec.uni-bielefeld.de/spool?id=bibiserv2_2025-04-03_110617_5ZbGF&name=POLE::chr12:132664415-132664462(-)_Hsa-Mir-34-P1_5p_21.png&tool=rnahybrid&contenttype=image/png
CHEK2	chr22:28734402-28734727(-)	Hsa-Mir-34-P1_5p	325	23	-28.6	undefined	166	target 5' C U CU A 3' AC CCAGCU GGGACACUG UG GGUCGA UUCUGUGAC miRNA 3' U UU GGU 5'	https://bibiserv.cebitec.uni-bielefeld.de/spool?id=bibiserv2_2025-04-03_110617_5ZbGF&name=CHEK2::chr22:28734402-28734727(-)_Hsa-Mir-34-P1_5p_166.png&tool=rnahybrid&contenttype=image/png
BARD1	chr2:214792296-214792445(-)	Hsa-Mir-34-P1_5p	149	23	-21.7	undefined	121	target 5' A UU CAU AAUGA G 3' AAU GCUA GAC GCUGUCA UUG CGAU CUG UGACGGU miRNA 3' UUG GU U 5'	https://bibiserv.cebitec.uni-bielefeld.de/spool?id=bibiserv2_2025-04-03_110617_5ZbGF&name=BARD1::chr2:214792296-214792445(-)_Hsa-Mir-34-P1_5p_121.png&tool=rnahybrid&contenttype=image/png
FANCG	chr9:35078140-35078343(-)	Hsa-Mir-34-P1_5p	203	23	-24.1	undefined	36	target 5' G GGG CAGGG UG U C 3' AACA GCU AGCUG GGAC CUGUC UUGU UGG UCGAU UCUG GACGG miRNA 3' U U 5'	https://bibiserv.cebitec.uni-bielefeld.de/spool?id=bibiserv2_2025-04-03_110617_5ZbGF&name=FANCG::chr9:35078140-35078343(-)_Hsa-Mir-34-P1_5p_36.png&tool=rnahybrid&contenttype=image/png
PHC1	chr12:8921600-8921750(+)	Hsa-Mir-34-P1_5p	150	23	-22.5	undefined	119	target 5' U U C CCAGA A 3' CAACCAG CU AGGC UGU GUUGGUC GA UCUG ACG miRNA 3' UU U UG GU 5'	https://bibiserv.cebitec.uni-bielefeld.de/spool?id=bibiserv2_2025-04-03_110617_5ZbGF&name=PHC1::chr12:8921600-8921750(+)_Hsa-Mir-34-P1_5p_119.png&tool=rnahybrid&contenttype=image/png
BRCA1	chr17:43110464-43110580(-)	Hsa-Mir-34-P2a_5p	116	23	-22.4	undefined	36	target 5' U AUGA U UG U U 3' GCGAUC GGCU AC U GCCU UGUUAG UCGA UG A CGGA miRNA 3' UUAC UG 5'	https://bibiserv.cebitec.uni-bielefeld.de/spool?id=bibiserv2_2025-04-03_110617_5ZbGF&name=BRCA1::chr17:43110464-43110580(-)_Hsa-Mir-34-P2a_5p_36.png&tool=rnahybrid&contenttype=image/png
FANCG	chr9:35078140-35078604(-)	Hsa-Mir-34-P2a_5p	464	23	-23.7	undefined	307	target 5' U GG UGG U U U 3' CAG AGCUG GAC CUG CCU GUU UCGAU CUG GAC GGA miRNA 3' U AG UA U 5'	https://bibiserv.cebitec.uni-bielefeld.de/spool?id=bibiserv2_2025-04-03_110617_5ZbGF&name=FANCG::chr9:35078140-35078604(-)_Hsa-Mir-34-P2a_5p_307.png&tool=rnahybrid&contenttype=image/png
BRIP1	chr17:61776562-61780839(-)	Hsa-Mir-34-P2a_5p	4277	23	-23.8	undefined	155	target 5' U UC C UG A U 3' GCAA UCAGCU AC U GCCU UGUU AGUCGA UG A CGGA miRNA 3' UUAC UG 5'	https://bibiserv.cebitec.uni-bielefeld.de/spool?id=bibiserv2_2025-04-03_110617_5ZbGF&name=BRIP1::chr17:61776562-61780839(-)_Hsa-Mir-34-P2a_5p_155.png&tool=rnahybrid&contenttype=image/png
VRK1	chr14:96853166-96855223(+)	Hsa-Mir-34-P2a_5p	2057	23	-22.8	undefined	1125	target 5' A UUAU CUUU A UAAAACAU U 3' AC AUCA GU GGUGAC GCUGCCU UG UAGU CG UUACUG UGACGGA miRNA 3' U A 5'	https://bibiserv.cebitec.uni-bielefeld.de/spool?id=bibiserv2_2025-04-03_110617_5ZbGF&name=VRK1::chr14:96853166-96855223(+)_Hsa-Mir-34-P2a_5p_1125.png&tool=rnahybrid&contenttype=image/png
FANCG	chr9:35077399-35078604(-)	Hsa-Mir-34-P2a_5p	1205	23	-24.3	undefined	753	target 5' A G UGAGCU U A 3' ACAGU AGUUG AUGA CAC GCC UGUUA UCGAU UACU GUG CGG miRNA 3' G A A 5'	https://bibiserv.cebitec.uni-bielefeld.de/spool?id=bibiserv2_2025-04-03_110617_5ZbGF&name=FANCG::chr9:35077399-35078604(-)_Hsa-Mir-34-P2a_5p_753.png&tool=rnahybrid&contenttype=image/png
TP53	chr17:7673339-7673534(-)	Hsa-Mir-34-P2a_5p	195	23	-21.4	undefined	99	target 5' U C GG GUGA C 3' GC AUCAG GGCA UGCCU UG UAGUC CUGU ACGGA miRNA 3' U GAUUA G 5'	https://bibiserv.cebitec.uni-bielefeld.de/spool?id=bibiserv2_2025-04-03_110617_5ZbGF&name=TP53::chr17:7673339-7673534(-)_Hsa-Mir-34-P2a_5p_99.png&tool=rnahybrid&contenttype=image/png
XRCC3	chr14:103711180-103711245(-)	Hsa-Mir-34-P2a_5p	65	23	-24.3	undefined	22	target 5' G CC C U UCCCUGGUUCGG C 3' ACA UCGGCUG UG CACU GCCU UGU AGUCGAU AC GUGA CGGA miRNA 3' U U U 5'	https://bibiserv.cebitec.uni-bielefeld.de/spool?id=bibiserv2_2025-04-03_110617_5ZbGF&name=XRCC3::chr14:103711180-103711245(-)_Hsa-Mir-34-P2a_5p_22.png&tool=rnahybrid&contenttype=image/png
FANCG	chr9:35077399-35078343(-)	Hsa-Mir-34-P2a_5p	944	23	-24.3	undefined	492	target 5' A G UGAGCU U A 3' ACAGU AGUUG AUGA CAC GCC UGUUA UCGAU UACU GUG CGG miRNA 3' G A A 5'	https://bibiserv.cebitec.uni-bielefeld.de/spool?id=bibiserv2_2025-04-03_110617_5ZbGF&name=FANCG::chr9:35077399-35078343(-)_Hsa-Mir-34-P2a_5p_492.png&tool=rnahybrid&contenttype=image/png
CHEK2	chr22:28734402-28734727(-)	Hsa-Mir-34-P2a_5p	325	23	-24	undefined	170	target 5' C CUGG AGCU U 3' CAGCU GACACUG CCU GUCGA CUGUGAC GGA miRNA 3' UGUUA UUA 5'	https://bibiserv.cebitec.uni-bielefeld.de/spool?id=bibiserv2_2025-04-03_110617_5ZbGF&name=CHEK2::chr22:28734402-28734727(-)_Hsa-Mir-34-P2a_5p_170.png&tool=rnahybrid&contenttype=image/png
BARD1	chr2:214792296-214792445(-)	Hsa-Mir-34-P2a_5p	149	23	-23.5	undefined	121	target 5' A U C AAUGA A 3' AAUU GCUA AUGAC GCUGUC UUAG CGAU UACUG UGACGG miRNA 3' UG U A 5'	https://bibiserv.cebitec.uni-bielefeld.de/spool?id=bibiserv2_2025-04-03_110617_5ZbGF&name=BARD1::chr2:214792296-214792445(-)_Hsa-Mir-34-P2a_5p_121.png&tool=rnahybrid&contenttype=image/png
FANCG	chr9:35078140-35078343(-)	Hsa-Mir-34-P2a_5p	203	23	-23.7	undefined	46	target 5' U GG UGG U U U 3' CAG AGCUG GAC CUG CCU GUU UCGAU CUG GAC GGA miRNA 3' U AG UA U 5'	https://bibiserv.cebitec.uni-bielefeld.de/spool?id=bibiserv2_2025-04-03_110617_5ZbGF&name=FANCG::chr9:35078140-35078343(-)_Hsa-Mir-34-P2a_5p_46.png&tool=rnahybrid&contenttype=image/png
PHC1	chr12:8921600-8921750(+)	Hsa-Mir-34-P2a_5p	150	23	-20	undefined	81	target 5' C UGU C GGGA CA C 3' CAAUC GCUA UG ACAC CCU GUUAG CGAU AC UGUG GGA miRNA 3' U U U AC 5'	https://bibiserv.cebitec.uni-bielefeld.de/spool?id=bibiserv2_2025-04-03_110617_5ZbGF&name=PHC1::chr12:8921600-8921750(+)_Hsa-Mir-34-P2a_5p_81.png&tool=rnahybrid&contenttype=image/png
BRCA1	chr17:43110464-43110580(-)	Hsa-Mir-34-P2a_3p	116	22	-22.1	undefined	18	target 5' C C AC G 3' CAG UGGAGU AGUGGU GUC ACCUCA UCACUA miRNA 3' CUACC A A 5'	https://bibiserv.cebitec.uni-bielefeld.de/spool?id=bibiserv2_2025-04-03_110617_5ZbGF&name=BRCA1::chr17:43110464-43110580(-)_Hsa-Mir-34-P2a_3p_18.png&tool=rnahybrid&contenttype=image/png
FANCG	chr9:35078140-35078604(-)	Hsa-Mir-34-P2a_3p	464	22	-22.1	undefined	59	target 5' U A GAG A 3' GCAG GGAG UGG GAU CGUC CCUC AUC CUA miRNA 3' CUAC A A A A 5'	https://bibiserv.cebitec.uni-bielefeld.de/spool?id=bibiserv2_2025-04-03_110617_5ZbGF&name=FANCG::chr9:35078140-35078604(-)_Hsa-Mir-34-P2a_3p_59.png&tool=rnahybrid&contenttype=image/png
BRIP1	chr17:61776562-61780839(-)	Hsa-Mir-34-P2a_3p	4277	22	-25.1	undefined	138	target 5' A GC G 3' GGC UGGAGU AGUGGU CCG ACCUCA UCACUA miRNA 3' CUA UC A A 5'	https://bibiserv.cebitec.uni-bielefeld.de/spool?id=bibiserv2_2025-04-03_110617_5ZbGF&name=BRIP1::chr17:61776562-61780839(-)_Hsa-Mir-34-P2a_3p_138.png&tool=rnahybrid&contenttype=image/png
VRK1	chr14:96853166-96855223(+)	Hsa-Mir-34-P2a_3p	2057	22	-20.2	undefined	259	target 5' U G A 3' UGG GGUGGA ACC UCACCU miRNA 3' CU G CAAUCACUAA 5'	https://bibiserv.cebitec.uni-bielefeld.de/spool?id=bibiserv2_2025-04-03_110617_5ZbGF&name=VRK1::chr14:96853166-96855223(+)_Hsa-Mir-34-P2a_3p_259.png&tool=rnahybrid&contenttype=image/png
FANCG	chr9:35077399-35078604(-)	Hsa-Mir-34-P2a_3p	1205	22	-29.2	undefined	555	target 5' A C C 3' GGCGG UGG GUUGGUGGU CCGUC ACC CAAUCACUA miRNA 3' CUA U A 5'	https://bibiserv.cebitec.uni-bielefeld.de/spool?id=bibiserv2_2025-04-03_110617_5ZbGF&name=FANCG::chr9:35077399-35078604(-)_Hsa-Mir-34-P2a_3p_555.png&tool=rnahybrid&contenttype=image/png
TP53	chr17:7673339-7673534(-)	Hsa-Mir-34-P2a_3p	195	22	-22.5	undefined	92	target 5' G UUUGCCAUCA GC G 3' GGCA GGGG AGUGAU CCGU CCUC UCACUA miRNA 3' CUA CA AA A 5'	https://bibiserv.cebitec.uni-bielefeld.de/spool?id=bibiserv2_2025-04-03_110617_5ZbGF&name=TP53::chr17:7673339-7673534(-)_Hsa-Mir-34-P2a_3p_92.png&tool=rnahybrid&contenttype=image/png
FANCG	chr9:35077399-35078343(-)	Hsa-Mir-34-P2a_3p	944	22	-29.2	undefined	294	target 5' A C C 3' GGCGG UGG GUUGGUGGU CCGUC ACC CAAUCACUA miRNA 3' CUA U A 5'	https://bibiserv.cebitec.uni-bielefeld.de/spool?id=bibiserv2_2025-04-03_110617_5ZbGF&name=FANCG::chr9:35077399-35078343(-)_Hsa-Mir-34-P2a_3p_294.png&tool=rnahybrid&contenttype=image/png
FANCG	chr9:35078140-35078343(-)	Hsa-Mir-34-P2a_3p	203	22	-21	undefined	42	target 5' G UCAG CU G 3' GGC GGAG GUGG CCG CCUC CACU miRNA 3' CUA UCA AAU AA 5'	https://bibiserv.cebitec.uni-bielefeld.de/spool?id=bibiserv2_2025-04-03_110617_5ZbGF&name=FANCG::chr9:35078140-35078343(-)_Hsa-Mir-34-P2a_3p_42.png&tool=rnahybrid&contenttype=image/png
BRCA1	chr17:43110464-43110580(-)	Hsa-Mir-34-P2b_5p	116	23	-26.2	undefined	36	target 5' U AUGA U U 3' GCGAUC GGCU ACUG UUGCCU CGUUAG UCGA UGAU GACGGA miRNA 3' U GU 5'	https://bibiserv.cebitec.uni-bielefeld.de/spool?id=bibiserv2_2025-04-03_110617_5ZbGF&name=BRCA1::chr17:43110464-43110580(-)_Hsa-Mir-34-P2b_5p_36.png&tool=rnahybrid&contenttype=image/png
FANCG	chr9:35078140-35078604(-)	Hsa-Mir-34-P2b_5p	464	23	-26.6	undefined	358	target 5' U U U C C G 3' GC GUC GC CUGCAC GCCU CG UAG CG GAUGUG CGGA miRNA 3' U U AUU A 5'	https://bibiserv.cebitec.uni-bielefeld.de/spool?id=bibiserv2_2025-04-03_110617_5ZbGF&name=FANCG::chr9:35078140-35078604(-)_Hsa-Mir-34-P2b_5p_358.png&tool=rnahybrid&contenttype=image/png
BRIP1	chr17:61776562-61780839(-)	Hsa-Mir-34-P2b_5p	4277	23	-28.7	undefined	1263	target 5' U UU C U 3' GCGAUC GGCU ACUGCA GCCU CGUUAG UCGA UGAUGU CGGA miRNA 3' U GA 5'	https://bibiserv.cebitec.uni-bielefeld.de/spool?id=bibiserv2_2025-04-03_110617_5ZbGF&name=BRIP1::chr17:61776562-61780839(-)_Hsa-Mir-34-P2b_5p_1263.png&tool=rnahybrid&contenttype=image/png
VRK1	chr14:96853166-96855223(+)	Hsa-Mir-34-P2b_5p	2057	23	-26.6	undefined	176	target 5' G CUUU A UU C 3' GCA AUC AGUUGGCUAU UGCC CGU UAG UCGAUUGAUG ACGG miRNA 3' UG A 5'	https://bibiserv.cebitec.uni-bielefeld.de/spool?id=bibiserv2_2025-04-03_110617_5ZbGF&name=VRK1::chr14:96853166-96855223(+)_Hsa-Mir-34-P2b_5p_176.png&tool=rnahybrid&contenttype=image/png
FANCG	chr9:35077399-35078604(-)	Hsa-Mir-34-P2b_5p	1205	23	-26.6	undefined	358	target 5' U U U C C G 3' GC GUC GC CUGCAC GCCU CG UAG CG GAUGUG CGGA miRNA 3' U U AUU A 5'	https://bibiserv.cebitec.uni-bielefeld.de/spool?id=bibiserv2_2025-04-03_110617_5ZbGF&name=FANCG::chr9:35077399-35078604(-)_Hsa-Mir-34-P2b_5p_358.png&tool=rnahybrid&contenttype=image/png
TP53	chr17:7673339-7673534(-)	Hsa-Mir-34-P2b_5p	195	23	-22.5	undefined	99	target 5' U C GG AGUGA C 3' GC AUCAG GGC UGCCU CG UAGUC UUG ACGGA miRNA 3' U GA AUGUG 5'	https://bibiserv.cebitec.uni-bielefeld.de/spool?id=bibiserv2_2025-04-03_110617_5ZbGF&name=TP53::chr17:7673339-7673534(-)_Hsa-Mir-34-P2b_5p_99.png&tool=rnahybrid&contenttype=image/png
XRCC3	chr14:103711180-103711245(-)	Hsa-Mir-34-P2b_5p	65	23	-23.8	undefined	27	target 5' C U UCCCUGGUUCGG C 3' UCGGCU GCUG CACU GCCU AGUCGA UGAU GUGA CGGA miRNA 3' CGUU U 5'	https://bibiserv.cebitec.uni-bielefeld.de/spool?id=bibiserv2_2025-04-03_110617_5ZbGF&name=XRCC3::chr14:103711180-103711245(-)_Hsa-Mir-34-P2b_5p_27.png&tool=rnahybrid&contenttype=image/png
FANCG	chr9:35077399-35078343(-)	Hsa-Mir-34-P2b_5p	944	23	-26.6	undefined	97	target 5' U U U C C G 3' GC GUC GC CUGCAC GCCU CG UAG CG GAUGUG CGGA miRNA 3' U U AUU A 5'	https://bibiserv.cebitec.uni-bielefeld.de/spool?id=bibiserv2_2025-04-03_110617_5ZbGF&name=FANCG::chr9:35077399-35078343(-)_Hsa-Mir-34-P2b_5p_97.png&tool=rnahybrid&contenttype=image/png
POLE	chr12:132664415-132664462(-)	Hsa-Mir-34-P2b_5p	47	23	-21	undefined	24	target 5' U AU U C 3' GGCUGGC CG CUGCUU UCGAUUG GU GACGGA miRNA 3' CGUUAG AU 5'	https://bibiserv.cebitec.uni-bielefeld.de/spool?id=bibiserv2_2025-04-03_110617_5ZbGF&name=POLE::chr12:132664415-132664462(-)_Hsa-Mir-34-P2b_5p_24.png&tool=rnahybrid&contenttype=image/png
CHEK2	chr22:28734402-28734727(-)	Hsa-Mir-34-P2b_5p	325	23	-28.7	undefined	35	target 5' A UCA A G G 3' GCAGUC UGGC GCA UGCCU CGUUAG AUUG UGU ACGGA miRNA 3' UCG A G 5'	https://bibiserv.cebitec.uni-bielefeld.de/spool?id=bibiserv2_2025-04-03_110617_5ZbGF&name=CHEK2::chr22:28734402-28734727(-)_Hsa-Mir-34-P2b_5p_35.png&tool=rnahybrid&contenttype=image/png
BARD1	chr2:214792296-214792445(-)	Hsa-Mir-34-P2b_5p	149	23	-22.3	undefined	107	target 5' U A UCGAAAUUU AUGACAAUGA A 3' GUAGU AGCU GCUAC GCUGUC CGUUA UCGA UGAUG UGACGG miRNA 3' G U A 5'	https://bibiserv.cebitec.uni-bielefeld.de/spool?id=bibiserv2_2025-04-03_110617_5ZbGF&name=BARD1::chr2:214792296-214792445(-)_Hsa-Mir-34-P2b_5p_107.png&tool=rnahybrid&contenttype=image/png
FANCG	chr9:35078140-35078343(-)	Hsa-Mir-34-P2b_5p	203	23	-26.6	undefined	97	target 5' U U U C C G 3' GC GUC GC CUGCAC GCCU CG UAG CG GAUGUG CGGA miRNA 3' U U AUU A 5'	https://bibiserv.cebitec.uni-bielefeld.de/spool?id=bibiserv2_2025-04-03_110617_5ZbGF&name=FANCG::chr9:35078140-35078343(-)_Hsa-Mir-34-P2b_5p_97.png&tool=rnahybrid&contenttype=image/png
PHC1	chr12:8921600-8921750(+)	Hsa-Mir-34-P2b_5p	150	23	-21.1	undefined	2	target 5' U U C C CG G 3' CAAUC GGC AC ACAU GCC GUUAG UCG UG UGUG CGG miRNA 3' C AU A A A 5'	https://bibiserv.cebitec.uni-bielefeld.de/spool?id=bibiserv2_2025-04-03_110617_5ZbGF&name=PHC1::chr12:8921600-8921750(+)_Hsa-Mir-34-P2b_5p_2.png&tool=rnahybrid&contenttype=image/png
BRCA1	chr17:43110464-43110580(-)	Hsa-Mir-34-P3a-v1_5p	116	25	-25.3	undefined	28	target 5' U G UCAUGAGGCU UG U U 3' ACAGU GU GCGA UAC U GCCU UGUCG CG CGUU AUG A CGGA miRNA 3' U G AU UG 5'	https://bibiserv.cebitec.uni-bielefeld.de/spool?id=bibiserv2_2025-04-03_110617_5ZbGF&name=BRCA1::chr17:43110464-43110580(-)_Hsa-Mir-34-P3a-v1_5p_28.png&tool=rnahybrid&contenttype=image/png
FANCG	chr9:35078140-35078604(-)	Hsa-Mir-34-P3a-v1_5p	464	25	-31.7	undefined	354	target 5' G UCU CC C G 3' AGCUGCUG GC UGCAC GCCU UCGGCGAU CG AUGUG CGGA miRNA 3' UUG UU A 5'	https://bibiserv.cebitec.uni-bielefeld.de/spool?id=bibiserv2_2025-04-03_110617_5ZbGF&name=FANCG::chr9:35078140-35078604(-)_Hsa-Mir-34-P3a-v1_5p_354.png&tool=rnahybrid&contenttype=image/png
BRIP1	chr17:61776562-61780839(-)	Hsa-Mir-34-P3a-v1_5p	4277	25	-32.3	undefined	3873	target 5' A UU UA AU G U 3' GAC GCC UGGCAA UAUACU GCCU UUG CGG AUCGUU AUGUGA CGGA miRNA 3' U CG 5'	https://bibiserv.cebitec.uni-bielefeld.de/spool?id=bibiserv2_2025-04-03_110617_5ZbGF&name=BRIP1::chr17:61776562-61780839(-)_Hsa-Mir-34-P3a-v1_5p_3873.png&tool=rnahybrid&contenttype=image/png
VRK1	chr14:96853166-96855223(+)	Hsa-Mir-34-P3a-v1_5p	2057	25	-27	undefined	1632	target 5' U UUCUA GU UUUU G 3' AGCAGUC CUGG GUGC CUGU UUGUCGG GAUC UAUG GACG miRNA 3' C GU U GA 5'	https://bibiserv.cebitec.uni-bielefeld.de/spool?id=bibiserv2_2025-04-03_110617_5ZbGF&name=VRK1::chr14:96853166-96855223(+)_Hsa-Mir-34-P3a-v1_5p_1632.png&tool=rnahybrid&contenttype=image/png
FANCG	chr9:35077399-35078604(-)	Hsa-Mir-34-P3a-v1_5p	1205	25	-32.1	undefined	948	target 5' A A AAUA CAU C 3' GGC CGCUGG GAU CACUGCC UCG GCGAUC UUA GUGACGG miRNA 3' UUG G U A 5'	https://bibiserv.cebitec.uni-bielefeld.de/spool?id=bibiserv2_2025-04-03_110617_5ZbGF&name=FANCG::chr9:35077399-35078604(-)_Hsa-Mir-34-P3a-v1_5p_948.png&tool=rnahybrid&contenttype=image/png
TP53	chr17:7673339-7673534(-)	Hsa-Mir-34-P3a-v1_5p	195	25	-26.1	undefined	92	target 5' G UUU AUCA GG A C 3' GGCA GCC G GGCAGUG UGCCU UUGU CGG C UCGUUAU ACGGA miRNA 3' GA GUG 5'	https://bibiserv.cebitec.uni-bielefeld.de/spool?id=bibiserv2_2025-04-03_110617_5ZbGF&name=TP53::chr17:7673339-7673534(-)_Hsa-Mir-34-P3a-v1_5p_92.png&tool=rnahybrid&contenttype=image/png
FANCA	chr16:89778850-89778942(-)	Hsa-Mir-34-P3a-v1_5p	92	25	-22.3	undefined	29	target 5' C UU GUAGAA GG UUUCC A 3' CAG GU AGCAA AC UUGUC GUC CG UCGUU UG GACGG miRNA 3' UU GG A A U A 5'	https://bibiserv.cebitec.uni-bielefeld.de/spool?id=bibiserv2_2025-04-03_110617_5ZbGF&name=FANCA::chr16:89778850-89778942(-)_Hsa-Mir-34-P3a-v1_5p_29.png&tool=rnahybrid&contenttype=image/png
XRCC3	chr14:103711180-103711245(-)	Hsa-Mir-34-P3a-v1_5p	65	25	-24.1	undefined	28	target 5' U U UCCCUGGUUCGG C 3' CGGCUGCUG CACU GCCU GUCGGCGAU GUGA CGGA miRNA 3' UU CGUUAU 5'	https://bibiserv.cebitec.uni-bielefeld.de/spool?id=bibiserv2_2025-04-03_110617_5ZbGF&name=XRCC3::chr14:103711180-103711245(-)_Hsa-Mir-34-P3a-v1_5p_28.png&tool=rnahybrid&contenttype=image/png
FANCG	chr9:35077399-35078343(-)	Hsa-Mir-34-P3a-v1_5p	944	25	-32.1	undefined	687	target 5' A A AAUA CAU C 3' GGC CGCUGG GAU CACUGCC UCG GCGAUC UUA GUGACGG miRNA 3' UUG G U A 5'	https://bibiserv.cebitec.uni-bielefeld.de/spool?id=bibiserv2_2025-04-03_110617_5ZbGF&name=FANCG::chr9:35077399-35078343(-)_Hsa-Mir-34-P3a-v1_5p_687.png&tool=rnahybrid&contenttype=image/png
FANCA	chr16:89764963-89765066(-)	Hsa-Mir-34-P3a-v1_5p	103	25	-24.8	undefined	37	target 5' C U UUCUG G GG UA A 3' GACAGCC CU AG A ACG GCC UUGUCGG GA UC U UGU CGG miRNA 3' C G UA GA A 5'	https://bibiserv.cebitec.uni-bielefeld.de/spool?id=bibiserv2_2025-04-03_110617_5ZbGF&name=FANCA::chr16:89764963-89765066(-)_Hsa-Mir-34-P3a-v1_5p_37.png&tool=rnahybrid&contenttype=image/png
POLE	chr12:132664415-132664462(-)	Hsa-Mir-34-P3a-v1_5p	47	25	-25.9	undefined	20	target 5' G A G U U C 3' AG U GCUGGCA CG CUGCUU UC G CGAUCGU GU GACGGA miRNA 3' UUG G UAU 5'	https://bibiserv.cebitec.uni-bielefeld.de/spool?id=bibiserv2_2025-04-03_110617_5ZbGF&name=POLE::chr12:132664415-132664462(-)_Hsa-Mir-34-P3a-v1_5p_20.png&tool=rnahybrid&contenttype=image/png
CHEK2	chr22:28734402-28734727(-)	Hsa-Mir-34-P3a-v1_5p	325	25	-32.3	undefined	34	target 5' C UCA G G 3' AGCAGUC UGGCA GCA UGCCU UUGUCGG AUCGU UGU ACGGA miRNA 3' CG UA G 5'	https://bibiserv.cebitec.uni-bielefeld.de/spool?id=bibiserv2_2025-04-03_110617_5ZbGF&name=CHEK2::chr22:28734402-28734727(-)_Hsa-Mir-34-P3a-v1_5p_34.png&tool=rnahybrid&contenttype=image/png
BARD1	chr2:214792296-214792445(-)	Hsa-Mir-34-P3a-v1_5p	149	25	-23	undefined	113	target 5' A UCGAAAUUU CAU A A A 3' AGCU GCUA G CAAUG GCUGUC UCGG CGAU C GUUAU UGACGG miRNA 3' UUG G A 5'	https://bibiserv.cebitec.uni-bielefeld.de/spool?id=bibiserv2_2025-04-03_110617_5ZbGF&name=BARD1::chr2:214792296-214792445(-)_Hsa-Mir-34-P3a-v1_5p_113.png&tool=rnahybrid&contenttype=image/png
FANCG	chr9:35078140-35078343(-)	Hsa-Mir-34-P3a-v1_5p	203	25	-31.7	undefined	93	target 5' G UCU CC C G 3' AGCUGCUG GC UGCAC GCCU UCGGCGAU CG AUGUG CGGA miRNA 3' UUG UU A 5'	https://bibiserv.cebitec.uni-bielefeld.de/spool?id=bibiserv2_2025-04-03_110617_5ZbGF&name=FANCG::chr9:35078140-35078343(-)_Hsa-Mir-34-P3a-v1_5p_93.png&tool=rnahybrid&contenttype=image/png
PHC1	chr12:8921600-8921750(+)	Hsa-Mir-34-P3a-v1_5p	150	25	-27.5	undefined	19	target 5' U CC U CA G 3' CGGCCGC AGC CAU GCC GUCGGCG UCG GUG CGG miRNA 3' UU A UUAU A A 5'	https://bibiserv.cebitec.uni-bielefeld.de/spool?id=bibiserv2_2025-04-03_110617_5ZbGF&name=PHC1::chr12:8921600-8921750(+)_Hsa-Mir-34-P3a-v1_5p_19.png&tool=rnahybrid&contenttype=image/png
BRCA1	chr17:43110464-43110580(-)	Hsa-Mir-34-P3a-v2_5p	116	26	-26.3	undefined	28	target 5' U G GAG C 3' ACAGU GU GCGAU CAU GCUUA UGUCG CG CGUUA GUG CGGAU miRNA 3' U G AU U A 5'	https://bibiserv.cebitec.uni-bielefeld.de/spool?id=bibiserv2_2025-04-03_110617_5ZbGF&name=BRCA1::chr17:43110464-43110580(-)_Hsa-Mir-34-P3a-v2_5p_28.png&tool=rnahybrid&contenttype=image/png
FANCG	chr9:35078140-35078604(-)	Hsa-Mir-34-P3a-v2_5p	464	26	-32.8	undefined	354	target 5' G UCU CC C G 3' AGCUGCUG GC UGCAC GCCUG UCGGCGAU CG AUGUG CGGAU miRNA 3' UUG UU A 5'	https://bibiserv.cebitec.uni-bielefeld.de/spool?id=bibiserv2_2025-04-03_110617_5ZbGF&name=FANCG::chr9:35078140-35078604(-)_Hsa-Mir-34-P3a-v2_5p_354.png&tool=rnahybrid&contenttype=image/png
BRIP1	chr17:61776562-61780839(-)	Hsa-Mir-34-P3a-v2_5p	4277	26	-32.5	undefined	3873	target 5' A UU UA AU G U 3' GAC GCC UGGCAA UAUACU GCCU UUG CGG AUCGUU AUGUGA CGGA miRNA 3' U CG U 5'	https://bibiserv.cebitec.uni-bielefeld.de/spool?id=bibiserv2_2025-04-03_110617_5ZbGF&name=BRIP1::chr17:61776562-61780839(-)_Hsa-Mir-34-P3a-v2_5p_3873.png&tool=rnahybrid&contenttype=image/png
VRK1	chr14:96853166-96855223(+)	Hsa-Mir-34-P3a-v2_5p	2057	26	-28.1	undefined	1632	target 5' U UUCUA GU UUUU G G 3' AGCAGUC CUGG GUGC CUGU UG UUGUCGG GAUC UAUG GACG AU miRNA 3' C GU U G 5'	https://bibiserv.cebitec.uni-bielefeld.de/spool?id=bibiserv2_2025-04-03_110617_5ZbGF&name=VRK1::chr14:96853166-96855223(+)_Hsa-Mir-34-P3a-v2_5p_1632.png&tool=rnahybrid&contenttype=image/png
FANCG	chr9:35077399-35078604(-)	Hsa-Mir-34-P3a-v2_5p	1205	26	-32.8	undefined	354	target 5' G UCU CC C G 3' AGCUGCUG GC UGCAC GCCUG UCGGCGAU CG AUGUG CGGAU miRNA 3' UUG UU A 5'	https://bibiserv.cebitec.uni-bielefeld.de/spool?id=bibiserv2_2025-04-03_110617_5ZbGF&name=FANCG::chr9:35077399-35078604(-)_Hsa-Mir-34-P3a-v2_5p_354.png&tool=rnahybrid&contenttype=image/png
TP53	chr17:7673339-7673534(-)	Hsa-Mir-34-P3a-v2_5p	195	26	-26.3	undefined	92	target 5' G UUU AUCA GG A C 3' GGCA GCC G GGCAGUG UGCCU UUGU CGG C UCGUUAU ACGGA miRNA 3' GA GUG U 5'	https://bibiserv.cebitec.uni-bielefeld.de/spool?id=bibiserv2_2025-04-03_110617_5ZbGF&name=TP53::chr17:7673339-7673534(-)_Hsa-Mir-34-P3a-v2_5p_92.png&tool=rnahybrid&contenttype=image/png
FANCA	chr16:89778850-89778942(-)	Hsa-Mir-34-P3a-v2_5p	92	26	-22.3	undefined	29	target 5' C UU GUAGAA GG UUUCC A 3' CAG GU AGCAA AC UUGUC GUC CG UCGUU UG GACGG miRNA 3' UU GG A A U AU 5'	https://bibiserv.cebitec.uni-bielefeld.de/spool?id=bibiserv2_2025-04-03_110617_5ZbGF&name=FANCA::chr16:89778850-89778942(-)_Hsa-Mir-34-P3a-v2_5p_29.png&tool=rnahybrid&contenttype=image/png
XRCC3	chr14:103711180-103711245(-)	Hsa-Mir-34-P3a-v2_5p	65	26	-24.5	undefined	28	target 5' U U UC G 3' CGGCUGCUG CACU CCUG GUCGGCGAU GUGA GGAU miRNA 3' UU CGUUAU C 5'	https://bibiserv.cebitec.uni-bielefeld.de/spool?id=bibiserv2_2025-04-03_110617_5ZbGF&name=XRCC3::chr14:103711180-103711245(-)_Hsa-Mir-34-P3a-v2_5p_28.png&tool=rnahybrid&contenttype=image/png
FANCG	chr9:35077399-35078343(-)	Hsa-Mir-34-P3a-v2_5p	944	26	-32.8	undefined	93	target 5' G UCU CC C G 3' AGCUGCUG GC UGCAC GCCUG UCGGCGAU CG AUGUG CGGAU miRNA 3' UUG UU A 5'	https://bibiserv.cebitec.uni-bielefeld.de/spool?id=bibiserv2_2025-04-03_110617_5ZbGF&name=FANCG::chr9:35077399-35078343(-)_Hsa-Mir-34-P3a-v2_5p_93.png&tool=rnahybrid&contenttype=image/png
FANCA	chr16:89764963-89765066(-)	Hsa-Mir-34-P3a-v2_5p	103	26	-24.8	undefined	37	target 5' C U UUCUG G GG UA A 3' GACAGCC CU AG A ACG GCC UUGUCGG GA UC U UGU CGG miRNA 3' C G UA GA AU 5'	https://bibiserv.cebitec.uni-bielefeld.de/spool?id=bibiserv2_2025-04-03_110617_5ZbGF&name=FANCA::chr16:89764963-89765066(-)_Hsa-Mir-34-P3a-v2_5p_37.png&tool=rnahybrid&contenttype=image/png
POLE	chr12:132664415-132664462(-)	Hsa-Mir-34-P3a-v2_5p	47	26	-26.1	undefined	20	target 5' G A G U U C 3' AG U GCUGGCA CG CUGCUU UC G CGAUCGU GU GACGGA miRNA 3' UUG G UAU U 5'	https://bibiserv.cebitec.uni-bielefeld.de/spool?id=bibiserv2_2025-04-03_110617_5ZbGF&name=POLE::chr12:132664415-132664462(-)_Hsa-Mir-34-P3a-v2_5p_20.png&tool=rnahybrid&contenttype=image/png
CHEK2	chr22:28734402-28734727(-)	Hsa-Mir-34-P3a-v2_5p	325	26	-33.2	undefined	34	target 5' C UCA G U 3' AGCAGUC UGGCA GCA UGCCUG UUGUCGG AUCGU UGU ACGGAU miRNA 3' CG UA G 5'	https://bibiserv.cebitec.uni-bielefeld.de/spool?id=bibiserv2_2025-04-03_110617_5ZbGF&name=CHEK2::chr22:28734402-28734727(-)_Hsa-Mir-34-P3a-v2_5p_34.png&tool=rnahybrid&contenttype=image/png
BARD1	chr2:214792296-214792445(-)	Hsa-Mir-34-P3a-v2_5p	149	26	-23	undefined	113	target 5' A UCGAAAUUU CAU A A A 3' AGCU GCUA G CAAUG GCUGUC UCGG CGAU C GUUAU UGACGG miRNA 3' UUG G AU 5'	https://bibiserv.cebitec.uni-bielefeld.de/spool?id=bibiserv2_2025-04-03_110617_5ZbGF&name=BARD1::chr2:214792296-214792445(-)_Hsa-Mir-34-P3a-v2_5p_113.png&tool=rnahybrid&contenttype=image/png
FANCG	chr9:35078140-35078343(-)	Hsa-Mir-34-P3a-v2_5p	203	26	-32.8	undefined	93	target 5' G UCU CC C G 3' AGCUGCUG GC UGCAC GCCUG UCGGCGAU CG AUGUG CGGAU miRNA 3' UUG UU A 5'	https://bibiserv.cebitec.uni-bielefeld.de/spool?id=bibiserv2_2025-04-03_110617_5ZbGF&name=FANCG::chr9:35078140-35078343(-)_Hsa-Mir-34-P3a-v2_5p_93.png&tool=rnahybrid&contenttype=image/png
PHC1	chr12:8921600-8921750(+)	Hsa-Mir-34-P3a-v2_5p	150	26	-27.5	undefined	19	target 5' U CC U CA G 3' CGGCCGC AGC CAU GCC GUCGGCG UCG GUG CGG miRNA 3' UU A UUAU A AU 5'	https://bibiserv.cebitec.uni-bielefeld.de/spool?id=bibiserv2_2025-04-03_110617_5ZbGF&name=PHC1::chr12:8921600-8921750(+)_Hsa-Mir-34-P3a-v2_5p_19.png&tool=rnahybrid&contenttype=image/png
BRCA1	chr17:43110464-43110580(-)	Hsa-Mir-34-P3b_5p	116	26	-25.2	undefined	11	target 5' U UGUC G G G 3' GU CCAGCUGG AGUACA UG U CG GGUCGAUU UUAUGU AC G miRNA 3' U UC G G G A 5'	https://bibiserv.cebitec.uni-bielefeld.de/spool?id=bibiserv2_2025-04-03_110617_5ZbGF&name=BRCA1::chr17:43110464-43110580(-)_Hsa-Mir-34-P3b_5p_11.png&tool=rnahybrid&contenttype=image/png
FANCG	chr9:35078140-35078604(-)	Hsa-Mir-34-P3b_5p	464	26	-29.5	undefined	370	target 5' U CC U C AG C 3' GCA GCC GGUUGGC UGC GCUGCC CGU CGG UCGAUUG AUG UGACGG miRNA 3' U UU A 5'	https://bibiserv.cebitec.uni-bielefeld.de/spool?id=bibiserv2_2025-04-03_110617_5ZbGF&name=FANCG::chr9:35078140-35078604(-)_Hsa-Mir-34-P3b_5p_370.png&tool=rnahybrid&contenttype=image/png
BRIP1	chr17:61776562-61780839(-)	Hsa-Mir-34-P3b_5p	4277	26	-30.4	undefined	1455	target 5' A U UCAAACUCCCA CA C C C 3' GGC GGCU GGCU GGCAGU CA CUGCCU UCG UCGG UCGA UUGUUA GU GACGGA miRNA 3' U 5'	https://bibiserv.cebitec.uni-bielefeld.de/spool?id=bibiserv2_2025-04-03_110617_5ZbGF&name=BRIP1::chr17:61776562-61780839(-)_Hsa-Mir-34-P3b_5p_1455.png&tool=rnahybrid&contenttype=image/png
VRK1	chr14:96853166-96855223(+)	Hsa-Mir-34-P3b_5p	2057	26	-27.3	undefined	262	target 5' G GU GA UAAAAUUAU CAAUGAAUUAUGUU G 3' GG G AGCU AUAGUACAC UGCCU UC C UCGA UGUUAUGUG ACGGA miRNA 3' GU GG U 5'	https://bibiserv.cebitec.uni-bielefeld.de/spool?id=bibiserv2_2025-04-03_110617_5ZbGF&name=VRK1::chr14:96853166-96855223(+)_Hsa-Mir-34-P3b_5p_262.png&tool=rnahybrid&contenttype=image/png
FANCG	chr9:35077399-35078604(-)	Hsa-Mir-34-P3b_5p	1205	26	-33.5	undefined	455	target 5' U G GGAA G A G 3' GGCAGCCAG UAAUAG A UG CCU UCGUCGGUC AUUGUU U AC GGA miRNA 3' G AUG G 5'	https://bibiserv.cebitec.uni-bielefeld.de/spool?id=bibiserv2_2025-04-03_110617_5ZbGF&name=FANCG::chr9:35077399-35078604(-)_Hsa-Mir-34-P3b_5p_455.png&tool=rnahybrid&contenttype=image/png
TP53	chr17:7673339-7673534(-)	Hsa-Mir-34-P3b_5p	195	26	-28.6	undefined	33	target 5' A UU U CU AAA G 3' AGU CCAG CUAACA CA UGCC UCG GGUC GAUUGU GU ACGG miRNA 3' UC UAU G A 5'	https://bibiserv.cebitec.uni-bielefeld.de/spool?id=bibiserv2_2025-04-03_110617_5ZbGF&name=TP53::chr17:7673339-7673534(-)_Hsa-Mir-34-P3b_5p_33.png&tool=rnahybrid&contenttype=image/png
FANCA	chr16:89778850-89778942(-)	Hsa-Mir-34-P3b_5p	92	26	-20.8	undefined	36	target 5' U AA AAG UUU C A 3' GUAG AGC GAC C UUGUC CGUC UCG UUG G GACGG miRNA 3' U GG A UUAU U A 5'	https://bibiserv.cebitec.uni-bielefeld.de/spool?id=bibiserv2_2025-04-03_110617_5ZbGF&name=FANCA::chr16:89778850-89778942(-)_Hsa-Mir-34-P3b_5p_36.png&tool=rnahybrid&contenttype=image/png
XRCC3	chr14:103711180-103711245(-)	Hsa-Mir-34-P3b_5p	65	26	-23.4	undefined	6	target 5' G CCGA CGG CUCG G 3' AGCC UGACA ACAC GCU UCGG AUUGU UGUG CGG miRNA 3' UCG UCG UA A A 5'	https://bibiserv.cebitec.uni-bielefeld.de/spool?id=bibiserv2_2025-04-03_110617_5ZbGF&name=XRCC3::chr14:103711180-103711245(-)_Hsa-Mir-34-P3b_5p_6.png&tool=rnahybrid&contenttype=image/png
FANCG	chr9:35077399-35078343(-)	Hsa-Mir-34-P3b_5p	944	26	-33.5	undefined	194	target 5' U G GGAA G A G 3' GGCAGCCAG UAAUAG A UG CCU UCGUCGGUC AUUGUU U AC GGA miRNA 3' G AUG G 5'	https://bibiserv.cebitec.uni-bielefeld.de/spool?id=bibiserv2_2025-04-03_110617_5ZbGF&name=FANCG::chr9:35077399-35078343(-)_Hsa-Mir-34-P3b_5p_194.png&tool=rnahybrid&contenttype=image/png
FANCA	chr16:89764963-89765066(-)	Hsa-Mir-34-P3b_5p	103	26	-28	undefined	60	target 5' C CUUUCCUGGA CCU CUU U 3' GUAGCCAGC GAC UGCAC CCU CGUCGGUCG UUG AUGUG GGA miRNA 3' U A UU AC 5'	https://bibiserv.cebitec.uni-bielefeld.de/spool?id=bibiserv2_2025-04-03_110617_5ZbGF&name=FANCA::chr16:89764963-89765066(-)_Hsa-Mir-34-P3b_5p_60.png&tool=rnahybrid&contenttype=image/png
POLE	chr12:132664415-132664462(-)	Hsa-Mir-34-P3b_5p	47	26	-25.8	undefined	18	target 5' U G AU U U C 3' G AG GGCUGGCA CG CUGCUU C UC UCGAUUGU GU GACGGA miRNA 3' U G GG UAU 5'	https://bibiserv.cebitec.uni-bielefeld.de/spool?id=bibiserv2_2025-04-03_110617_5ZbGF&name=POLE::chr12:132664415-132664462(-)_Hsa-Mir-34-P3b_5p_18.png&tool=rnahybrid&contenttype=image/png
CHEK2	chr22:28734402-28734727(-)	Hsa-Mir-34-P3b_5p	325	26	-33	undefined	34	target 5' C UCA G G 3' AGCAGUC UGGCA GCA UGCCU UCGUCGG AUUGU UGU ACGGA miRNA 3' UCG UA G 5'	https://bibiserv.cebitec.uni-bielefeld.de/spool?id=bibiserv2_2025-04-03_110617_5ZbGF&name=CHEK2::chr22:28734402-28734727(-)_Hsa-Mir-34-P3b_5p_34.png&tool=rnahybrid&contenttype=image/png
BARD1	chr2:214792296-214792445(-)	Hsa-Mir-34-P3b_5p	149	26	-26.9	undefined	113	target 5' A UUCGAAAUUU CA A A 3' AGC GCUA UGACAAUG GCUGUC UCG CGGU AUUGUUAU UGACGG miRNA 3' U CG G A 5'	https://bibiserv.cebitec.uni-bielefeld.de/spool?id=bibiserv2_2025-04-03_110617_5ZbGF&name=BARD1::chr2:214792296-214792445(-)_Hsa-Mir-34-P3b_5p_113.png&tool=rnahybrid&contenttype=image/png
FANCG	chr9:35078140-35078343(-)	Hsa-Mir-34-P3b_5p	203	26	-29.5	undefined	109	target 5' U CC U C AG C 3' GCA GCC GGUUGGC UGC GCUGCC CGU CGG UCGAUUG AUG UGACGG miRNA 3' U UU A 5'	https://bibiserv.cebitec.uni-bielefeld.de/spool?id=bibiserv2_2025-04-03_110617_5ZbGF&name=FANCG::chr9:35078140-35078343(-)_Hsa-Mir-34-P3b_5p_109.png&tool=rnahybrid&contenttype=image/png
PHC1	chr12:8921600-8921750(+)	Hsa-Mir-34-P3b_5p	150	26	-23.7	undefined	54	target 5' G UCUC GCUACCACCU CCAAU UG A 3' AGC CCAGU UGAC C UGCU UCG GGUCG AUUG G ACGG miRNA 3' UC UUAU UG A 5'	https://bibiserv.cebitec.uni-bielefeld.de/spool?id=bibiserv2_2025-04-03_110617_5ZbGF&name=PHC1::chr12:8921600-8921750(+)_Hsa-Mir-34-P3b_5p_54.png&tool=rnahybrid&contenttype=image/png
FANCG	chr9:35078140-35078604(-)	Hsa-Mir-34-P3b_3p	464	21	-27	undefined	280	target 5' A GCCCA GAACAGG C 3' GCAGGG GGUUG GGCU CGUCCC UCAAC CCGA miRNA 3' CAC A A C 5'	https://bibiserv.cebitec.uni-bielefeld.de/spool?id=bibiserv2_2025-04-03_110617_5ZbGF&name=FANCG::chr9:35078140-35078604(-)_Hsa-Mir-34-P3b_3p_280.png&tool=rnahybrid&contenttype=image/png
BRIP1	chr17:61776562-61780839(-)	Hsa-Mir-34-P3b_3p	4277	21	-27.7	undefined	115	target 5' A C CUCUUCACCCA G 3' GGCAGGGU UUG GGCUG CCGUCCCA AAC CCGAC miRNA 3' CA UC A 5'	https://bibiserv.cebitec.uni-bielefeld.de/spool?id=bibiserv2_2025-04-03_110617_5ZbGF&name=BRIP1::chr17:61776562-61780839(-)_Hsa-Mir-34-P3b_3p_115.png&tool=rnahybrid&contenttype=image/png
FANCG	chr9:35077399-35078604(-)	Hsa-Mir-34-P3b_3p	1205	21	-27	undefined	280	target 5' A GCCCA GAACAGG C 3' GCAGGG GGUUG GGCU CGUCCC UCAAC CCGA miRNA 3' CAC A A C 5'	https://bibiserv.cebitec.uni-bielefeld.de/spool?id=bibiserv2_2025-04-03_110617_5ZbGF&name=FANCG::chr9:35077399-35078604(-)_Hsa-Mir-34-P3b_3p_280.png&tool=rnahybrid&contenttype=image/png
TP53	chr17:7673339-7673534(-)	Hsa-Mir-34-P3b_3p	195	21	-23	undefined	131	target 5' A UCC A A 3' UGGC UGGUUGU GCU ACCG AUCAACA CGA miRNA 3' C UCCC C C 5'	https://bibiserv.cebitec.uni-bielefeld.de/spool?id=bibiserv2_2025-04-03_110617_5ZbGF&name=TP53::chr17:7673339-7673534(-)_Hsa-Mir-34-P3b_3p_131.png&tool=rnahybrid&contenttype=image/png
FANCG	chr9:35077399-35078343(-)	Hsa-Mir-34-P3b_3p	944	21	-27	undefined	19	target 5' A GCCCA GAACAGG C 3' GCAGGG GGUUG GGCU CGUCCC UCAAC CCGA miRNA 3' CAC A A C 5'	https://bibiserv.cebitec.uni-bielefeld.de/spool?id=bibiserv2_2025-04-03_110617_5ZbGF&name=FANCG::chr9:35077399-35078343(-)_Hsa-Mir-34-P3b_3p_19.png&tool=rnahybrid&contenttype=image/png
POLE	chr12:132664415-132664462(-)	Hsa-Mir-34-P3b_3p	47	21	-21.6	undefined	1	target 5' UCGCU CUCCAU GA A G 3' GGC GGUA G G UGGCUG CCG CCAU C C ACCGAC miRNA 3' CA UC AA 5'	https://bibiserv.cebitec.uni-bielefeld.de/spool?id=bibiserv2_2025-04-03_110617_5ZbGF&name=POLE::chr12:132664415-132664462(-)_Hsa-Mir-34-P3b_3p_1.png&tool=rnahybrid&contenttype=image/png
CHEK2	chr22:28734402-28734727(-)	Hsa-Mir-34-P3b_3p	325	21	-21.5	undefined	71	target 5' A C UACCC CCCAA C 3' UGGCAG GU AGU GGCU ACCGUC CA UCA CCGA miRNA 3' C C ACA C 5'	https://bibiserv.cebitec.uni-bielefeld.de/spool?id=bibiserv2_2025-04-03_110617_5ZbGF&name=CHEK2::chr22:28734402-28734727(-)_Hsa-Mir-34-P3b_3p_71.png&tool=rnahybrid&contenttype=image/png
FANCG	chr9:35078140-35078343(-)	Hsa-Mir-34-P3b_3p	203	21	-27	undefined	19	target 5' A GCCCA GAACAGG C 3' GCAGGG GGUUG GGCU CGUCCC UCAAC CCGA miRNA 3' CAC A A C 5'	https://bibiserv.cebitec.uni-bielefeld.de/spool?id=bibiserv2_2025-04-03_110617_5ZbGF&name=FANCG::chr9:35078140-35078343(-)_Hsa-Mir-34-P3b_3p_19.png&tool=rnahybrid&contenttype=image/png
BRCA1	chr17:43110464-43110580(-)	Hsa-Mir-34-P3c_5p	116	22	-24.9	undefined	17	target 5' C G G G 3' CCAGCUGG AGUACA UG U GGUCGAUU UUAUGU AC G miRNA 3' U G G G U 5'	https://bibiserv.cebitec.uni-bielefeld.de/spool?id=bibiserv2_2025-04-03_110617_5ZbGF&name=BRCA1::chr17:43110464-43110580(-)_Hsa-Mir-34-P3c_5p_17.png&tool=rnahybrid&contenttype=image/png
FANCG	chr9:35078140-35078604(-)	Hsa-Mir-34-P3c_5p	464	22	-24.8	undefined	375	target 5' C U C AG C 3' GCC GGUUGGC UGC GCUGCC UGG UCGAUUG AUG UGACGG miRNA 3' UU U 5'	https://bibiserv.cebitec.uni-bielefeld.de/spool?id=bibiserv2_2025-04-03_110617_5ZbGF&name=FANCG::chr9:35078140-35078604(-)_Hsa-Mir-34-P3c_5p_375.png&tool=rnahybrid&contenttype=image/png
BRIP1	chr17:61776562-61780839(-)	Hsa-Mir-34-P3c_5p	4277	22	-25.9	undefined	1471	target 5' C G CA C C U 3' CCAG CU GGCAGU CA CUGCC GGUC GA UUGUUA GU GACGG miRNA 3' U U U 5'	https://bibiserv.cebitec.uni-bielefeld.de/spool?id=bibiserv2_2025-04-03_110617_5ZbGF&name=BRIP1::chr17:61776562-61780839(-)_Hsa-Mir-34-P3c_5p_1471.png&tool=rnahybrid&contenttype=image/png
VRK1	chr14:96853166-96855223(+)	Hsa-Mir-34-P3c_5p	2057	22	-22.6	undefined	1050	target 5' A G A 3' AC CAGCUAACA AC CUG UG GUCGAUUGU UG GAC miRNA 3' UA U GGU 5'	https://bibiserv.cebitec.uni-bielefeld.de/spool?id=bibiserv2_2025-04-03_110617_5ZbGF&name=VRK1::chr14:96853166-96855223(+)_Hsa-Mir-34-P3c_5p_1050.png&tool=rnahybrid&contenttype=image/png
FANCG	chr9:35077399-35078604(-)	Hsa-Mir-34-P3c_5p	1205	22	-24.8	undefined	375	target 5' C U C AG C 3' GCC GGUUGGC UGC GCUGCC UGG UCGAUUG AUG UGACGG miRNA 3' UU U 5'	https://bibiserv.cebitec.uni-bielefeld.de/spool?id=bibiserv2_2025-04-03_110617_5ZbGF&name=FANCG::chr9:35077399-35078604(-)_Hsa-Mir-34-P3c_5p_375.png&tool=rnahybrid&contenttype=image/png
TP53	chr17:7673339-7673534(-)	Hsa-Mir-34-P3c_5p	195	22	-25.7	undefined	38	target 5' U U CU AAA U 3' CCAG CUAACA CA UGCCG GGUC GAUUGU GU ACGGU miRNA 3' U UAU G 5'	https://bibiserv.cebitec.uni-bielefeld.de/spool?id=bibiserv2_2025-04-03_110617_5ZbGF&name=TP53::chr17:7673339-7673534(-)_Hsa-Mir-34-P3c_5p_38.png&tool=rnahybrid&contenttype=image/png
FANCA	chr16:89778850-89778942(-)	Hsa-Mir-34-P3c_5p	92	22	-21.7	undefined	27	target 5' G UGUAGAAA GG UUUCC G 3' ACCAGUUG GCAA AC UUGUCA UGGUCGAU UGUU UG GACGGU miRNA 3' A U 5'	https://bibiserv.cebitec.uni-bielefeld.de/spool?id=bibiserv2_2025-04-03_110617_5ZbGF&name=FANCA::chr16:89778850-89778942(-)_Hsa-Mir-34-P3c_5p_27.png&tool=rnahybrid&contenttype=image/png
FANCG	chr9:35077399-35078343(-)	Hsa-Mir-34-P3c_5p	944	22	-24.8	undefined	114	target 5' C U C AG C 3' GCC GGUUGGC UGC GCUGCC UGG UCGAUUG AUG UGACGG miRNA 3' UU U 5'	https://bibiserv.cebitec.uni-bielefeld.de/spool?id=bibiserv2_2025-04-03_110617_5ZbGF&name=FANCG::chr9:35077399-35078343(-)_Hsa-Mir-34-P3c_5p_114.png&tool=rnahybrid&contenttype=image/png
POLE	chr12:132664415-132664462(-)	Hsa-Mir-34-P3c_5p	47	22	-23.1	undefined	24	target 5' U U U U 3' GGCUGGCA CG CUGCU UCGAUUGU GU GACGG miRNA 3' UGG UAU U 5'	https://bibiserv.cebitec.uni-bielefeld.de/spool?id=bibiserv2_2025-04-03_110617_5ZbGF&name=POLE::chr12:132664415-132664462(-)_Hsa-Mir-34-P3c_5p_24.png&tool=rnahybrid&contenttype=image/png
CHEK2	chr22:28734402-28734727(-)	Hsa-Mir-34-P3c_5p	325	22	-27.5	undefined	132	target 5' U CAA CCA G 3' ACCAGC ACGAUGC ACU GCCA UGGUCG UGUUAUG UGA CGGU miRNA 3' AU 5'	https://bibiserv.cebitec.uni-bielefeld.de/spool?id=bibiserv2_2025-04-03_110617_5ZbGF&name=CHEK2::chr22:28734402-28734727(-)_Hsa-Mir-34-P3c_5p_132.png&tool=rnahybrid&contenttype=image/png
BARD1	chr2:214792296-214792445(-)	Hsa-Mir-34-P3c_5p	149	22	-25.3	undefined	126	target 5' U CA A G 3' GCUA UGACAAUG GCUGUCA UGGU AUUGUUAU UGACGGU miRNA 3' CG G 5'	https://bibiserv.cebitec.uni-bielefeld.de/spool?id=bibiserv2_2025-04-03_110617_5ZbGF&name=BARD1::chr2:214792296-214792445(-)_Hsa-Mir-34-P3c_5p_126.png&tool=rnahybrid&contenttype=image/png
FANCG	chr9:35078140-35078343(-)	Hsa-Mir-34-P3c_5p	203	22	-24.8	undefined	114	target 5' C U C AG C 3' GCC GGUUGGC UGC GCUGCC UGG UCGAUUG AUG UGACGG miRNA 3' UU U 5'	https://bibiserv.cebitec.uni-bielefeld.de/spool?id=bibiserv2_2025-04-03_110617_5ZbGF&name=FANCG::chr9:35078140-35078343(-)_Hsa-Mir-34-P3c_5p_114.png&tool=rnahybrid&contenttype=image/png
PHC1	chr12:8921600-8921750(+)	Hsa-Mir-34-P3c_5p	150	22	-21.1	undefined	61	target 5' C GCUACCACCU CCAAU UG C 3' CCAGU UGAC C UGCUA GGUCG AUUG G ACGGU miRNA 3' U UUAU UG 5'	https://bibiserv.cebitec.uni-bielefeld.de/spool?id=bibiserv2_2025-04-03_110617_5ZbGF&name=PHC1::chr12:8921600-8921750(+)_Hsa-Mir-34-P3c_5p_61.png&tool=rnahybrid&contenttype=image/png
BRCA1	chr17:43110464-43110580(-)	Hsa-Mir-92-P1a_3p	116	22	-25	undefined	18	target 5' C A U GU C 3' CAG CUGG G ACA GGUGCGAU GUC GGCC C UGU UCACGUUA miRNA 3' U C U 5'	https://bibiserv.cebitec.uni-bielefeld.de/spool?id=bibiserv2_2025-04-03_110617_5ZbGF&name=BRCA1::chr17:43110464-43110580(-)_Hsa-Mir-92-P1a_3p_18.png&tool=rnahybrid&contenttype=image/png
FANCG	chr9:35078140-35078604(-)	Hsa-Mir-92-P1a_3p	464	22	-28.6	undefined	388	target 5' U CCCUCU UU U 3' GCAGGCUG GG GAGUGC UGUCCGGC CC UUCACG miRNA 3' UG UUAU 5'	https://bibiserv.cebitec.uni-bielefeld.de/spool?id=bibiserv2_2025-04-03_110617_5ZbGF&name=FANCG::chr9:35078140-35078604(-)_Hsa-Mir-92-P1a_3p_388.png&tool=rnahybrid&contenttype=image/png
BRIP1	chr17:61776562-61780839(-)	Hsa-Mir-92-P1a_3p	4277	22	-31.8	undefined	136	target 5' C A U GU C 3' CAGGCUGG G GCA GGUGCAAU GUCCGGCC C UGU UCACGUUA miRNA 3' U U 5'	https://bibiserv.cebitec.uni-bielefeld.de/spool?id=bibiserv2_2025-04-03_110617_5ZbGF&name=BRIP1::chr17:61776562-61780839(-)_Hsa-Mir-92-P1a_3p_136.png&tool=rnahybrid&contenttype=image/png
VRK1	chr14:96853166-96855223(+)	Hsa-Mir-92-P1a_3p	2057	22	-21.2	undefined	1992	target 5' U UUAAA UU UAU A 3' GCU GGG A GUGCAGUG CGG CCC U CACGUUAU miRNA 3' UGUC UG U 5'	https://bibiserv.cebitec.uni-bielefeld.de/spool?id=bibiserv2_2025-04-03_110617_5ZbGF&name=VRK1::chr14:96853166-96855223(+)_Hsa-Mir-92-P1a_3p_1992.png&tool=rnahybrid&contenttype=image/png
FANCG	chr9:35077399-35078604(-)	Hsa-Mir-92-P1a_3p	1205	22	-28.6	undefined	388	target 5' U CCCUCU UU U 3' GCAGGCUG GG GAGUGC UGUCCGGC CC UUCACG miRNA 3' UG UUAU 5'	https://bibiserv.cebitec.uni-bielefeld.de/spool?id=bibiserv2_2025-04-03_110617_5ZbGF&name=FANCG::chr9:35077399-35078604(-)_Hsa-Mir-92-P1a_3p_388.png&tool=rnahybrid&contenttype=image/png
TP53	chr17:7673339-7673534(-)	Hsa-Mir-92-P1a_3p	195	22	-23.5	undefined	80	target 5' U CU AAUU UUUGCCAUC GGG A 3' AC GC GGGGCA AG GCAGUG UG CG CCCUGU UC CGUUAU miRNA 3' UC G A 5'	https://bibiserv.cebitec.uni-bielefeld.de/spool?id=bibiserv2_2025-04-03_110617_5ZbGF&name=TP53::chr17:7673339-7673534(-)_Hsa-Mir-92-P1a_3p_80.png&tool=rnahybrid&contenttype=image/png
XRCC3	chr14:103711180-103711245(-)	Hsa-Mir-92-P1a_3p	65	22	-21.3	undefined	2	target 5' G A CCGAUGACAC CCUC C U 3' ACAG GCC GGACA GG UGC UGUC CGG CCUGU UC ACG miRNA 3' C UUAU 5'	https://bibiserv.cebitec.uni-bielefeld.de/spool?id=bibiserv2_2025-04-03_110617_5ZbGF&name=XRCC3::chr14:103711180-103711245(-)_Hsa-Mir-92-P1a_3p_2.png&tool=rnahybrid&contenttype=image/png
FANCG	chr9:35077399-35078343(-)	Hsa-Mir-92-P1a_3p	944	22	-28.6	undefined	127	target 5' U CCCUCU UU U 3' GCAGGCUG GG GAGUGC UGUCCGGC CC UUCACG miRNA 3' UG UUAU 5'	https://bibiserv.cebitec.uni-bielefeld.de/spool?id=bibiserv2_2025-04-03_110617_5ZbGF&name=FANCG::chr9:35077399-35078343(-)_Hsa-Mir-92-P1a_3p_127.png&tool=rnahybrid&contenttype=image/png
CHEK2	chr22:28734402-28734727(-)	Hsa-Mir-92-P1a_3p	325	22	-21.6	undefined	170	target 5' C CU CUGAGCUCCUU A A U 3' CAG CUGGGACA AG G CAGUG GUC GGCCCUGU UC C GUUAU miRNA 3' U C A 5'	https://bibiserv.cebitec.uni-bielefeld.de/spool?id=bibiserv2_2025-04-03_110617_5ZbGF&name=CHEK2::chr22:28734402-28734727(-)_Hsa-Mir-92-P1a_3p_170.png&tool=rnahybrid&contenttype=image/png
BARD1	chr2:214792296-214792445(-)	Hsa-Mir-92-P1a_3p	149	22	-21.1	undefined	51	target 5' C U UA A 3' GGCC GGA CAAG CCGG CCU GUUC miRNA 3' UGU C ACGUUAU 5'	https://bibiserv.cebitec.uni-bielefeld.de/spool?id=bibiserv2_2025-04-03_110617_5ZbGF&name=BARD1::chr2:214792296-214792445(-)_Hsa-Mir-92-P1a_3p_51.png&tool=rnahybrid&contenttype=image/png
FANCG	chr9:35078140-35078343(-)	Hsa-Mir-92-P1a_3p	203	22	-28.6	undefined	127	target 5' U CCCUCU UU U 3' GCAGGCUG GG GAGUGC UGUCCGGC CC UUCACG miRNA 3' UG UUAU 5'	https://bibiserv.cebitec.uni-bielefeld.de/spool?id=bibiserv2_2025-04-03_110617_5ZbGF&name=FANCG::chr9:35078140-35078343(-)_Hsa-Mir-92-P1a_3p_127.png&tool=rnahybrid&contenttype=image/png
PHC1	chr12:8921600-8921750(+)	Hsa-Mir-92-P1a_3p	150	22	-20.7	undefined	15	target 5' C UC CCCAGCUCAUCAGCC CCCA G 3' ACA GGCCG GAU GAGUGUGA UGU CCGGC CUG UUCACGUU miRNA 3' C AU 5'	https://bibiserv.cebitec.uni-bielefeld.de/spool?id=bibiserv2_2025-04-03_110617_5ZbGF&name=PHC1::chr12:8921600-8921750(+)_Hsa-Mir-92-P1a_3p_15.png&tool=rnahybrid&contenttype=image/png
BRCA1	chr17:43110464-43110580(-)	Hsa-Mir-92-P1c_3p	116	22	-25	undefined	18	target 5' C A U GU C 3' CAG CUGG G ACA GGUGCGAU GUC GGCC C UGU UCACGUUA miRNA 3' U C U 5'	https://bibiserv.cebitec.uni-bielefeld.de/spool?id=bibiserv2_2025-04-03_110617_5ZbGF&name=BRCA1::chr17:43110464-43110580(-)_Hsa-Mir-92-P1c_3p_18.png&tool=rnahybrid&contenttype=image/png
FANCG	chr9:35078140-35078604(-)	Hsa-Mir-92-P1c_3p	464	22	-28.6	undefined	388	target 5' U CCCUCU UU U 3' GCAGGCUG GG GAGUGC UGUCCGGC CC UUCACG miRNA 3' UG UUAU 5'	https://bibiserv.cebitec.uni-bielefeld.de/spool?id=bibiserv2_2025-04-03_110617_5ZbGF&name=FANCG::chr9:35078140-35078604(-)_Hsa-Mir-92-P1c_3p_388.png&tool=rnahybrid&contenttype=image/png
BRIP1	chr17:61776562-61780839(-)	Hsa-Mir-92-P1c_3p	4277	22	-31.8	undefined	136	target 5' C A U GU C 3' CAGGCUGG G GCA GGUGCAAU GUCCGGCC C UGU UCACGUUA miRNA 3' U U 5'	https://bibiserv.cebitec.uni-bielefeld.de/spool?id=bibiserv2_2025-04-03_110617_5ZbGF&name=BRIP1::chr17:61776562-61780839(-)_Hsa-Mir-92-P1c_3p_136.png&tool=rnahybrid&contenttype=image/png
VRK1	chr14:96853166-96855223(+)	Hsa-Mir-92-P1c_3p	2057	22	-21.2	undefined	1992	target 5' U UUAAA UU UAU A 3' GCU GGG A GUGCAGUG CGG CCC U CACGUUAU miRNA 3' UGUC UG U 5'	https://bibiserv.cebitec.uni-bielefeld.de/spool?id=bibiserv2_2025-04-03_110617_5ZbGF&name=VRK1::chr14:96853166-96855223(+)_Hsa-Mir-92-P1c_3p_1992.png&tool=rnahybrid&contenttype=image/png
FANCG	chr9:35077399-35078604(-)	Hsa-Mir-92-P1c_3p	1205	22	-28.6	undefined	388	target 5' U CCCUCU UU U 3' GCAGGCUG GG GAGUGC UGUCCGGC CC UUCACG miRNA 3' UG UUAU 5'	https://bibiserv.cebitec.uni-bielefeld.de/spool?id=bibiserv2_2025-04-03_110617_5ZbGF&name=FANCG::chr9:35077399-35078604(-)_Hsa-Mir-92-P1c_3p_388.png&tool=rnahybrid&contenttype=image/png
TP53	chr17:7673339-7673534(-)	Hsa-Mir-92-P1c_3p	195	22	-23.5	undefined	80	target 5' U CU AAUU UUUGCCAUC GGG A 3' AC GC GGGGCA AG GCAGUG UG CG CCCUGU UC CGUUAU miRNA 3' UC G A 5'	https://bibiserv.cebitec.uni-bielefeld.de/spool?id=bibiserv2_2025-04-03_110617_5ZbGF&name=TP53::chr17:7673339-7673534(-)_Hsa-Mir-92-P1c_3p_80.png&tool=rnahybrid&contenttype=image/png
XRCC3	chr14:103711180-103711245(-)	Hsa-Mir-92-P1c_3p	65	22	-21.3	undefined	2	target 5' G A CCGAUGACAC CCUC C U 3' ACAG GCC GGACA GG UGC UGUC CGG CCUGU UC ACG miRNA 3' C UUAU 5'	https://bibiserv.cebitec.uni-bielefeld.de/spool?id=bibiserv2_2025-04-03_110617_5ZbGF&name=XRCC3::chr14:103711180-103711245(-)_Hsa-Mir-92-P1c_3p_2.png&tool=rnahybrid&contenttype=image/png
FANCG	chr9:35077399-35078343(-)	Hsa-Mir-92-P1c_3p	944	22	-28.6	undefined	127	target 5' U CCCUCU UU U 3' GCAGGCUG GG GAGUGC UGUCCGGC CC UUCACG miRNA 3' UG UUAU 5'	https://bibiserv.cebitec.uni-bielefeld.de/spool?id=bibiserv2_2025-04-03_110617_5ZbGF&name=FANCG::chr9:35077399-35078343(-)_Hsa-Mir-92-P1c_3p_127.png&tool=rnahybrid&contenttype=image/png
CHEK2	chr22:28734402-28734727(-)	Hsa-Mir-92-P1c_3p	325	22	-21.6	undefined	170	target 5' C CU CUGAGCUCCUU A A U 3' CAG CUGGGACA AG G CAGUG GUC GGCCCUGU UC C GUUAU miRNA 3' U C A 5'	https://bibiserv.cebitec.uni-bielefeld.de/spool?id=bibiserv2_2025-04-03_110617_5ZbGF&name=CHEK2::chr22:28734402-28734727(-)_Hsa-Mir-92-P1c_3p_170.png&tool=rnahybrid&contenttype=image/png
BARD1	chr2:214792296-214792445(-)	Hsa-Mir-92-P1c_3p	149	22	-21.1	undefined	51	target 5' C U UA A 3' GGCC GGA CAAG CCGG CCU GUUC miRNA 3' UGU C ACGUUAU 5'	https://bibiserv.cebitec.uni-bielefeld.de/spool?id=bibiserv2_2025-04-03_110617_5ZbGF&name=BARD1::chr2:214792296-214792445(-)_Hsa-Mir-92-P1c_3p_51.png&tool=rnahybrid&contenttype=image/png
FANCG	chr9:35078140-35078343(-)	Hsa-Mir-92-P1c_3p	203	22	-28.6	undefined	127	target 5' U CCCUCU UU U 3' GCAGGCUG GG GAGUGC UGUCCGGC CC UUCACG miRNA 3' UG UUAU 5'	https://bibiserv.cebitec.uni-bielefeld.de/spool?id=bibiserv2_2025-04-03_110617_5ZbGF&name=FANCG::chr9:35078140-35078343(-)_Hsa-Mir-92-P1c_3p_127.png&tool=rnahybrid&contenttype=image/png
PHC1	chr12:8921600-8921750(+)	Hsa-Mir-92-P1c_3p	150	22	-20.7	undefined	15	target 5' C UC CCCAGCUCAUCAGCC CCCA G 3' ACA GGCCG GAU GAGUGUGA UGU CCGGC CUG UUCACGUU miRNA 3' C AU 5'	https://bibiserv.cebitec.uni-bielefeld.de/spool?id=bibiserv2_2025-04-03_110617_5ZbGF&name=PHC1::chr12:8921600-8921750(+)_Hsa-Mir-92-P1c_3p_15.png&tool=rnahybrid&contenttype=image/png
BRCA1	chr17:43110464-43110580(-)	Hsa-Mir-92-P1d_3p	116	22	-22.4	undefined	20	target 5' A A U AGU C 3' GCUGG G AC GGUGCGAU CGGCC C UG UCACGUUA miRNA 3' CCUC C U 5'	https://bibiserv.cebitec.uni-bielefeld.de/spool?id=bibiserv2_2025-04-03_110617_5ZbGF&name=BRCA1::chr17:43110464-43110580(-)_Hsa-Mir-92-P1d_3p_20.png&tool=rnahybrid&contenttype=image/png
FANCG	chr9:35078140-35078604(-)	Hsa-Mir-92-P1d_3p	464	22	-25.9	undefined	390	target 5' C CCCUCU UU U 3' AGGCUG GG GAGUGC UCCGGC CC CUCACG miRNA 3' CC UG UUAU 5'	https://bibiserv.cebitec.uni-bielefeld.de/spool?id=bibiserv2_2025-04-03_110617_5ZbGF&name=FANCG::chr9:35078140-35078604(-)_Hsa-Mir-92-P1d_3p_390.png&tool=rnahybrid&contenttype=image/png
BRIP1	chr17:61776562-61780839(-)	Hsa-Mir-92-P1d_3p	4277	22	-29.9	undefined	113	target 5' U A UCUU UCUUCACCCAGGCUG G 3' GAGGC GGG GC GAGUGCAGUG CUCCG CCC UG CUCACGUUAU miRNA 3' C G 5'	https://bibiserv.cebitec.uni-bielefeld.de/spool?id=bibiserv2_2025-04-03_110617_5ZbGF&name=BRIP1::chr17:61776562-61780839(-)_Hsa-Mir-92-P1d_3p_113.png&tool=rnahybrid&contenttype=image/png
VRK1	chr14:96853166-96855223(+)	Hsa-Mir-92-P1d_3p	2057	22	-20.8	undefined	1992	target 5' U UUAAA UUAUAU A 3' GCU GGG GUGCAGUG CGG CCC CACGUUAU miRNA 3' CCUC UGCU 5'	https://bibiserv.cebitec.uni-bielefeld.de/spool?id=bibiserv2_2025-04-03_110617_5ZbGF&name=VRK1::chr14:96853166-96855223(+)_Hsa-Mir-92-P1d_3p_1992.png&tool=rnahybrid&contenttype=image/png
FANCG	chr9:35077399-35078604(-)	Hsa-Mir-92-P1d_3p	1205	22	-26.7	undefined	708	target 5' G A U G GAU C 3' GGAGGCUG GG A GAG CA CCUCCGGC CC U CUC GU miRNA 3' G AC UAU 5'	https://bibiserv.cebitec.uni-bielefeld.de/spool?id=bibiserv2_2025-04-03_110617_5ZbGF&name=FANCG::chr9:35077399-35078604(-)_Hsa-Mir-92-P1d_3p_708.png&tool=rnahybrid&contenttype=image/png
TP53	chr17:7673339-7673534(-)	Hsa-Mir-92-P1d_3p	195	22	-23	undefined	90	target 5' U AUUUGCCAUCAG A 3' GGGGC GGGGC AGUG CUCCG CCCUG UCAC miRNA 3' C G C GUUAU 5'	https://bibiserv.cebitec.uni-bielefeld.de/spool?id=bibiserv2_2025-04-03_110617_5ZbGF&name=TP53::chr17:7673339-7673534(-)_Hsa-Mir-92-P1d_3p_90.png&tool=rnahybrid&contenttype=image/png
FANCG	chr9:35077399-35078343(-)	Hsa-Mir-92-P1d_3p	944	22	-26.7	undefined	447	target 5' G A U G GAU C 3' GGAGGCUG GG A GAG CA CCUCCGGC CC U CUC GU miRNA 3' G AC UAU 5'	https://bibiserv.cebitec.uni-bielefeld.de/spool?id=bibiserv2_2025-04-03_110617_5ZbGF&name=FANCG::chr9:35077399-35078343(-)_Hsa-Mir-92-P1d_3p_447.png&tool=rnahybrid&contenttype=image/png
FANCA	chr16:89764963-89765066(-)	Hsa-Mir-92-P1d_3p	103	22	-21.8	undefined	30	target 5' A CGACAGCCUCUUUCU A G C A C 3' GAGGCC G GGA GA GU GC CUCCGG C CCU CU CA CG miRNA 3' C G UUAU 5'	https://bibiserv.cebitec.uni-bielefeld.de/spool?id=bibiserv2_2025-04-03_110617_5ZbGF&name=FANCA::chr16:89764963-89765066(-)_Hsa-Mir-92-P1d_3p_30.png&tool=rnahybrid&contenttype=image/png
POLE	chr12:132664415-132664462(-)	Hsa-Mir-92-P1d_3p	47	22	-22.8	undefined	18	target 5' U GAU CAU UC U 3' GGA GGCUGG CG UGC CCU CCGGCC GC ACG miRNA 3' CU UC UUAU 5'	https://bibiserv.cebitec.uni-bielefeld.de/spool?id=bibiserv2_2025-04-03_110617_5ZbGF&name=POLE::chr12:132664415-132664462(-)_Hsa-Mir-92-P1d_3p_18.png&tool=rnahybrid&contenttype=image/png
CHEK2	chr22:28734402-28734727(-)	Hsa-Mir-92-P1d_3p	325	22	-22.9	undefined	13	target 5' C A AUGU GCUCA C 3' GGG GUCGG UGAG GCAGU CUC CGGCC GCUC CGUUA miRNA 3' C CU A U 5'	https://bibiserv.cebitec.uni-bielefeld.de/spool?id=bibiserv2_2025-04-03_110617_5ZbGF&name=CHEK2::chr22:28734402-28734727(-)_Hsa-Mir-92-P1d_3p_13.png&tool=rnahybrid&contenttype=image/png
FANCG	chr9:35078140-35078343(-)	Hsa-Mir-92-P1d_3p	203	22	-25.9	undefined	129	target 5' C CCCUCU UU U 3' AGGCUG GG GAGUGC UCCGGC CC CUCACG miRNA 3' CC UG UUAU 5'	https://bibiserv.cebitec.uni-bielefeld.de/spool?id=bibiserv2_2025-04-03_110617_5ZbGF&name=FANCG::chr9:35078140-35078343(-)_Hsa-Mir-92-P1d_3p_129.png&tool=rnahybrid&contenttype=image/png
PHC1	chr12:8921600-8921750(+)	Hsa-Mir-92-P1d_3p	150	22	-21.5	undefined	37	target 5' A AUCCCA G 3' GCCG GAGUGUGA CGGC CUCACGUU miRNA 3' CCUC CCUG AU 5'	https://bibiserv.cebitec.uni-bielefeld.de/spool?id=bibiserv2_2025-04-03_110617_5ZbGF&name=PHC1::chr12:8921600-8921750(+)_Hsa-Mir-92-P1d_3p_37.png&tool=rnahybrid&contenttype=image/png
BRCA1	chr17:43110464-43110580(-)	Hsa-Mir-92-P2a_3p	116	22	-21.3	undefined	15	target 5' G A G 3' UC CCA GCUGGAGU CAGU AG GGU CGAUUUCA GUUA miRNA 3' U AA C A 5'	https://bibiserv.cebitec.uni-bielefeld.de/spool?id=bibiserv2_2025-04-03_110617_5ZbGF&name=BRCA1::chr17:43110464-43110580(-)_Hsa-Mir-92-P2a_3p_15.png&tool=rnahybrid&contenttype=image/png
BRIP1	chr17:61776562-61780839(-)	Hsa-Mir-92-P2a_3p	4277	22	-32.5	undefined	131	target 5' U CAG G 3' UCACC GCUGGAGUGCAGU AGUGG CGAUUUCACGUUA miRNA 3' UAA A 5'	https://bibiserv.cebitec.uni-bielefeld.de/spool?id=bibiserv2_2025-04-03_110617_5ZbGF&name=BRIP1::chr17:61776562-61780839(-)_Hsa-Mir-92-P2a_3p_131.png&tool=rnahybrid&contenttype=image/png
VRK1	chr14:96853166-96855223(+)	Hsa-Mir-92-P2a_3p	2057	22	-20.1	undefined	1642	target 5' C GGUG UUUCUGUGUGG A G 3' UACUG UGCU AAAGU GCAGUU GUGGU ACGA UUUCA CGUUAA miRNA 3' A A 5'	https://bibiserv.cebitec.uni-bielefeld.de/spool?id=bibiserv2_2025-04-03_110617_5ZbGF&name=VRK1::chr14:96853166-96855223(+)_Hsa-Mir-92-P2a_3p_1642.png&tool=rnahybrid&contenttype=image/png
BRCA1	chr17:43110464-43110580(-)	Hsa-Mir-92-P2c_3p	116	22	-22.9	undefined	18	target 5' C C G AGUG C 3' CAG UGGA UAC GUGCGAU GUC ACCU AUG CACGUUA miRNA 3' AU U G A 5'	https://bibiserv.cebitec.uni-bielefeld.de/spool?id=bibiserv2_2025-04-03_110617_5ZbGF&name=BRCA1::chr17:43110464-43110580(-)_Hsa-Mir-92-P2c_3p_18.png&tool=rnahybrid&contenttype=image/png
FANCG	chr9:35078140-35078604(-)	Hsa-Mir-92-P2c_3p	464	22	-22.2	undefined	298	target 5' A GGCUCAG G C 3' ACAGG GGA GCUGUG GA UGUCU CCU UGGCAC UU miRNA 3' A A A G AA 5'	https://bibiserv.cebitec.uni-bielefeld.de/spool?id=bibiserv2_2025-04-03_110617_5ZbGF&name=FANCG::chr9:35078140-35078604(-)_Hsa-Mir-92-P2c_3p_298.png&tool=rnahybrid&contenttype=image/png
BRIP1	chr17:61776562-61780839(-)	Hsa-Mir-92-P2c_3p	4277	22	-23.7	undefined	1244	target 5' C C G AGUG C 3' CAGA UGGA UGC GUGCGAU GUCU ACCU AUG CACGUUA miRNA 3' AU G A 5'	https://bibiserv.cebitec.uni-bielefeld.de/spool?id=bibiserv2_2025-04-03_110617_5ZbGF&name=BRIP1::chr17:61776562-61780839(-)_Hsa-Mir-92-P2c_3p_1244.png&tool=rnahybrid&contenttype=image/png
VRK1	chr14:96853166-96855223(+)	Hsa-Mir-92-P2c_3p	2057	22	-20.1	undefined	2000	target 5' A UAUA G 3' GGGU UGUGCAGU CCUA GCACGUUA miRNA 3' AUGUCUA UG A 5'	https://bibiserv.cebitec.uni-bielefeld.de/spool?id=bibiserv2_2025-04-03_110617_5ZbGF&name=VRK1::chr14:96853166-96855223(+)_Hsa-Mir-92-P2c_3p_2000.png&tool=rnahybrid&contenttype=image/png
FANCG	chr9:35077399-35078604(-)	Hsa-Mir-92-P2c_3p	1205	22	-23.3	undefined	673	target 5' G U CUC C 3' GCA GGUGG AUACC UGUAAU UGU CUACC UAUGG ACGUUA miRNA 3' A C A 5'	https://bibiserv.cebitec.uni-bielefeld.de/spool?id=bibiserv2_2025-04-03_110617_5ZbGF&name=FANCG::chr9:35077399-35078604(-)_Hsa-Mir-92-P2c_3p_673.png&tool=rnahybrid&contenttype=image/png
FANCG	chr9:35077399-35078343(-)	Hsa-Mir-92-P2c_3p	944	22	-23.3	undefined	412	target 5' G U CUC C 3' GCA GGUGG AUACC UGUAAU UGU CUACC UAUGG ACGUUA miRNA 3' A C A 5'	https://bibiserv.cebitec.uni-bielefeld.de/spool?id=bibiserv2_2025-04-03_110617_5ZbGF&name=FANCG::chr9:35077399-35078343(-)_Hsa-Mir-92-P2c_3p_412.png&tool=rnahybrid&contenttype=image/png
POLE	chr12:132664415-132664462(-)	Hsa-Mir-92-P2c_3p	47	22	-20.4	undefined	10	target 5' G UCC GAUG U 3' UAC AUGGA GCUG GCA AUG UACCU UGGC CGU miRNA 3' UC A A UAA 5'	https://bibiserv.cebitec.uni-bielefeld.de/spool?id=bibiserv2_2025-04-03_110617_5ZbGF&name=POLE::chr12:132664415-132664462(-)_Hsa-Mir-92-P2c_3p_10.png&tool=rnahybrid&contenttype=image/png
CHEK2	chr22:28734402-28734727(-)	Hsa-Mir-92-P2c_3p	325	22	-20.5	undefined	305	target 5' A UU A 3' GGAUGGAU GCC UCUACCUA UGG miRNA 3' AUG CACGUUAA 5'	https://bibiserv.cebitec.uni-bielefeld.de/spool?id=bibiserv2_2025-04-03_110617_5ZbGF&name=CHEK2::chr22:28734402-28734727(-)_Hsa-Mir-92-P2c_3p_305.png&tool=rnahybrid&contenttype=image/png
BARD1	chr2:214792296-214792445(-)	Hsa-Mir-92-P2c_3p	149	22	-20.8	undefined	22	target 5' U AC U A G 3' GGA UGGAUG CC GUGU UCU ACCUAU GG CACG miRNA 3' AUG UUAA 5'	https://bibiserv.cebitec.uni-bielefeld.de/spool?id=bibiserv2_2025-04-03_110617_5ZbGF&name=BARD1::chr2:214792296-214792445(-)_Hsa-Mir-92-P2c_3p_22.png&tool=rnahybrid&contenttype=image/png
FANCG	chr9:35078140-35078343(-)	Hsa-Mir-92-P2c_3p	203	22	-22.2	undefined	37	target 5' A GGCUCAG G C 3' ACAGG GGA GCUGUG GA UGUCU CCU UGGCAC UU miRNA 3' A A A G AA 5'	https://bibiserv.cebitec.uni-bielefeld.de/spool?id=bibiserv2_2025-04-03_110617_5ZbGF&name=FANCG::chr9:35078140-35078343(-)_Hsa-Mir-92-P2c_3p_37.png&tool=rnahybrid&contenttype=image/png
BRCA1	chr17:43110464-43110580(-)	Hsa-Mir-92-P2d_3p	116	22	-24.1	undefined	18	target 5' C C G U GU C 3' CAG U GAG ACA GGUGCGAU GUC G CUC UGU UCACGUUA miRNA 3' A U G C 5'	https://bibiserv.cebitec.uni-bielefeld.de/spool?id=bibiserv2_2025-04-03_110617_5ZbGF&name=BRCA1::chr17:43110464-43110580(-)_Hsa-Mir-92-P2d_3p_18.png&tool=rnahybrid&contenttype=image/png
FANCG	chr9:35078140-35078604(-)	Hsa-Mir-92-P2d_3p	464	22	-24	undefined	258	target 5' A UG UG CA A C 3' CAG C GAGACA GG GCAG GUC G CUCUGU UC CGUU miRNA 3' A UG A AC 5'	https://bibiserv.cebitec.uni-bielefeld.de/spool?id=bibiserv2_2025-04-03_110617_5ZbGF&name=FANCG::chr9:35078140-35078604(-)_Hsa-Mir-92-P2d_3p_258.png&tool=rnahybrid&contenttype=image/png
BRIP1	chr17:61776562-61780839(-)	Hsa-Mir-92-P2d_3p	4277	22	-28.9	undefined	1244	target 5' C G 3' CAGACUGG AGUGCAGUG GUCUGGCU UCACGUUAC miRNA 3' A CUGU 5'	https://bibiserv.cebitec.uni-bielefeld.de/spool?id=bibiserv2_2025-04-03_110617_5ZbGF&name=BRIP1::chr17:61776562-61780839(-)_Hsa-Mir-92-P2d_3p_1244.png&tool=rnahybrid&contenttype=image/png
VRK1	chr14:96853166-96855223(+)	Hsa-Mir-92-P2d_3p	2057	22	-22.1	undefined	1759	target 5' U A A 3' UCA AUUGAGACAAG AGU UGGCUCUGUUC miRNA 3' C ACGUUAC 5'	https://bibiserv.cebitec.uni-bielefeld.de/spool?id=bibiserv2_2025-04-03_110617_5ZbGF&name=VRK1::chr14:96853166-96855223(+)_Hsa-Mir-92-P2d_3p_1759.png&tool=rnahybrid&contenttype=image/png
FANCG	chr9:35077399-35078604(-)	Hsa-Mir-92-P2d_3p	1205	22	-24	undefined	258	target 5' A UG UG CA A C 3' CAG C GAGACA GG GCAG GUC G CUCUGU UC CGUU miRNA 3' A UG A AC 5'	https://bibiserv.cebitec.uni-bielefeld.de/spool?id=bibiserv2_2025-04-03_110617_5ZbGF&name=FANCG::chr9:35077399-35078604(-)_Hsa-Mir-92-P2d_3p_258.png&tool=rnahybrid&contenttype=image/png
TP53	chr17:7673339-7673534(-)	Hsa-Mir-92-P2d_3p	195	22	-21.4	undefined	85	target 5' G UUUGCCAUC GGG A 3' CA AUUGGGGCA AG GCAGUG GU UGGCUCUGU UC CGUUAC miRNA 3' A C A 5'	https://bibiserv.cebitec.uni-bielefeld.de/spool?id=bibiserv2_2025-04-03_110617_5ZbGF&name=TP53::chr17:7673339-7673534(-)_Hsa-Mir-92-P2d_3p_85.png&tool=rnahybrid&contenttype=image/png
XRCC3	chr14:103711180-103711245(-)	Hsa-Mir-92-P2d_3p	65	22	-20.4	undefined	3	target 5' A GCC U CGGACACCUC C U 3' CAGA CCGA GACA GG UGC GUCU GGCU CUGU UC ACG miRNA 3' A UUAC 5'	https://bibiserv.cebitec.uni-bielefeld.de/spool?id=bibiserv2_2025-04-03_110617_5ZbGF&name=XRCC3::chr14:103711180-103711245(-)_Hsa-Mir-92-P2d_3p_3.png&tool=rnahybrid&contenttype=image/png
FANCG	chr9:35077399-35078343(-)	Hsa-Mir-92-P2d_3p	944	22	-23.3	undefined	128	target 5' G CCCUCU UU U 3' CAGGCUG GG GAGUGC GUCUGGC UC UUCACG miRNA 3' A UG UUAC 5'	https://bibiserv.cebitec.uni-bielefeld.de/spool?id=bibiserv2_2025-04-03_110617_5ZbGF&name=FANCG::chr9:35077399-35078343(-)_Hsa-Mir-92-P2d_3p_128.png&tool=rnahybrid&contenttype=image/png
CHEK2	chr22:28734402-28734727(-)	Hsa-Mir-92-P2d_3p	325	22	-23.3	undefined	18	target 5' G GU UCAGC CUCAUGGCA C 3' UCGGAU UGAGGC AGU GCAGUG AGUCUG GCUCUG UCA CGUUAC miRNA 3' U 5'	https://bibiserv.cebitec.uni-bielefeld.de/spool?id=bibiserv2_2025-04-03_110617_5ZbGF&name=CHEK2::chr22:28734402-28734727(-)_Hsa-Mir-92-P2d_3p_18.png&tool=rnahybrid&contenttype=image/png
FANCG	chr9:35078140-35078343(-)	Hsa-Mir-92-P2d_3p	203	22	-23.3	undefined	128	target 5' G CCCUCU UU U 3' CAGGCUG GG GAGUGC GUCUGGC UC UUCACG miRNA 3' A UG UUAC 5'	https://bibiserv.cebitec.uni-bielefeld.de/spool?id=bibiserv2_2025-04-03_110617_5ZbGF&name=FANCG::chr9:35078140-35078343(-)_Hsa-Mir-92-P2d_3p_128.png&tool=rnahybrid&contenttype=image/png
PHC1	chr12:8921600-8921750(+)	Hsa-Mir-92-P2d_3p	150	22	-23.7	undefined	34	target 5' A UCCCA G 3' UCAG CCGA GAGUGUGA AGUC GGCU UUCACGUU miRNA 3' U CUG AC 5'	https://bibiserv.cebitec.uni-bielefeld.de/spool?id=bibiserv2_2025-04-03_110617_5ZbGF&name=PHC1::chr12:8921600-8921750(+)_Hsa-Mir-92-P2d_3p_34.png&tool=rnahybrid&contenttype=image/png
FANCG	chr9:35078140-35078604(-)	Hsa-Mir-95-P1_3p	464	22	-21.7	undefined	120	target 5' G UUCAG AG G 3' UGCUC ACC GUUGAG ACGAG UGG CAACUU miRNA 3' UUAUUUA G 5'	https://bibiserv.cebitec.uni-bielefeld.de/spool?id=bibiserv2_2025-04-03_110617_5ZbGF&name=FANCG::chr9:35078140-35078604(-)_Hsa-Mir-95-P1_3p_120.png&tool=rnahybrid&contenttype=image/png
BRIP1	chr17:61776562-61780839(-)	Hsa-Mir-95-P1_3p	4277	22	-20.8	undefined	1656	target 5' G CAUGUU AAA U 3' UGUUCAG UGAAUAUCUG UGAG ACGAGUU AUUUAUGGGC ACUU miRNA 3' A 5'	https://bibiserv.cebitec.uni-bielefeld.de/spool?id=bibiserv2_2025-04-03_110617_5ZbGF&name=BRIP1::chr17:61776562-61780839(-)_Hsa-Mir-95-P1_3p_1656.png&tool=rnahybrid&contenttype=image/png
FANCG	chr9:35077399-35078604(-)	Hsa-Mir-95-P1_3p	1205	22	-21.7	undefined	120	target 5' G UUCAG AG G 3' UGCUC ACC GUUGAG ACGAG UGG CAACUU miRNA 3' UUAUUUA G 5'	https://bibiserv.cebitec.uni-bielefeld.de/spool?id=bibiserv2_2025-04-03_110617_5ZbGF&name=FANCG::chr9:35077399-35078604(-)_Hsa-Mir-95-P1_3p_120.png&tool=rnahybrid&contenttype=image/png
FANCG	chr9:35077399-35078343(-)	Hsa-Mir-95-P1_3p	944	22	-21.2	undefined	420	target 5' G A 3' GCUCA UACCUGU CGAGU AUGGGCA miRNA 3' A UAUUU ACUU 5'	https://bibiserv.cebitec.uni-bielefeld.de/spool?id=bibiserv2_2025-04-03_110617_5ZbGF&name=FANCG::chr9:35077399-35078343(-)_Hsa-Mir-95-P1_3p_420.png&tool=rnahybrid&contenttype=image/png
POLE	chr12:132664415-132664462(-)	Hsa-Mir-95-P1_3p	47	22	-21.4	undefined	1	target 5' G CU CA G 3' GCUCG GGUACUC UGGA CGAGU UUAUGGG ACUU miRNA 3' A UAU CA 5'	https://bibiserv.cebitec.uni-bielefeld.de/spool?id=bibiserv2_2025-04-03_110617_5ZbGF&name=POLE::chr12:132664415-132664462(-)_Hsa-Mir-95-P1_3p_1.png&tool=rnahybrid&contenttype=image/png
CHEK2	chr22:28734402-28734727(-)	Hsa-Mir-95-P1_3p	325	22	-21.7	undefined	285	target 5' G UAUGG U 3' GCUCGAU GCCC CGAGUUA UGGG miRNA 3' A UUUA CAACUU 5'	https://bibiserv.cebitec.uni-bielefeld.de/spool?id=bibiserv2_2025-04-03_110617_5ZbGF&name=CHEK2::chr22:28734402-28734727(-)_Hsa-Mir-95-P1_3p_285.png&tool=rnahybrid&contenttype=image/png
FANCG	chr9:35078140-35078604(-)	Hsa-Mir-95-P2_3p	464	23	-22	undefined	107	target 5' G UUCUCU C UCAGACCAG G 3' GUGCCC GUG UCU GUUGA CGCGGG UAC AGA CAACU miRNA 3' UUAAU A 5'	https://bibiserv.cebitec.uni-bielefeld.de/spool?id=bibiserv2_2025-04-03_110617_5ZbGF&name=FANCG::chr9:35078140-35078604(-)_Hsa-Mir-95-P2_3p_107.png&tool=rnahybrid&contenttype=image/png
BRIP1	chr17:61776562-61780839(-)	Hsa-Mir-95-P2_3p	4277	23	-32.5	undefined	3449	target 5' A C 3' CCCAGUUGAUGUCUGUUG GGGUUAAUUACAGACAAC miRNA 3' CGC UA 5'	https://bibiserv.cebitec.uni-bielefeld.de/spool?id=bibiserv2_2025-04-03_110617_5ZbGF&name=BRIP1::chr17:61776562-61780839(-)_Hsa-Mir-95-P2_3p_3449.png&tool=rnahybrid&contenttype=image/png
VRK1	chr14:96853166-96855223(+)	Hsa-Mir-95-P2_3p	2057	23	-25	undefined	1708	target 5' U UU A A 3' GUGCUCAAU UAG GUCUGU CGCGGGUUA AUU CAGACA miRNA 3' A ACUA 5'	https://bibiserv.cebitec.uni-bielefeld.de/spool?id=bibiserv2_2025-04-03_110617_5ZbGF&name=VRK1::chr14:96853166-96855223(+)_Hsa-Mir-95-P2_3p_1708.png&tool=rnahybrid&contenttype=image/png
FANCG	chr9:35077399-35078604(-)	Hsa-Mir-95-P2_3p	1205	23	-22	undefined	107	target 5' G UUCUCU C UCAGACCAG G 3' GUGCCC GUG UCU GUUGA CGCGGG UAC AGA CAACU miRNA 3' UUAAU A 5'	https://bibiserv.cebitec.uni-bielefeld.de/spool?id=bibiserv2_2025-04-03_110617_5ZbGF&name=FANCG::chr9:35077399-35078604(-)_Hsa-Mir-95-P2_3p_107.png&tool=rnahybrid&contenttype=image/png
FANCG	chr9:35077399-35078343(-)	Hsa-Mir-95-P2_3p	944	23	-21.8	undefined	113	target 5' C GG CC CAGGCUGCCC G G 3' CGCCU UUGG UG UCU GUUGA GCGGG AAUU AC AGA CAACU miRNA 3' C UU A 5'	https://bibiserv.cebitec.uni-bielefeld.de/spool?id=bibiserv2_2025-04-03_110617_5ZbGF&name=FANCG::chr9:35077399-35078343(-)_Hsa-Mir-95-P2_3p_113.png&tool=rnahybrid&contenttype=image/png
FANCG	chr9:35078140-35078343(-)	Hsa-Mir-95-P2_3p	203	23	-21.8	undefined	113	target 5' C GG CC CAGGCUGCCC G G 3' CGCCU UUGG UG UCU GUUGA GCGGG AAUU AC AGA CAACU miRNA 3' C UU A 5'	https://bibiserv.cebitec.uni-bielefeld.de/spool?id=bibiserv2_2025-04-03_110617_5ZbGF&name=FANCG::chr9:35078140-35078343(-)_Hsa-Mir-95-P2_3p_113.png&tool=rnahybrid&contenttype=image/png
PHC1	chr12:8921600-8921750(+)	Hsa-Mir-95-P2_3p	150	23	-21.2	undefined	76	target 5' U A CU CUA GG A 3' UG CCCAAU GUG CUG GA GC GGGUUA UAC GAC CU miRNA 3' C AU A AA A 5'	https://bibiserv.cebitec.uni-bielefeld.de/spool?id=bibiserv2_2025-04-03_110617_5ZbGF&name=PHC1::chr12:8921600-8921750(+)_Hsa-Mir-95-P2_3p_76.png&tool=rnahybrid&contenttype=image/png
FANCG	chr9:35077399-35078604(-)	Hsa-Mir-95-P3-v2_5p	1205	22	-20.3	undefined	541	target 5' A G C GGCG G 3' UCAU UA UGGACA GCUGG AGUA AU AUUUGU UGACU miRNA 3' G U AAA 5'	https://bibiserv.cebitec.uni-bielefeld.de/spool?id=bibiserv2_2025-04-03_110617_5ZbGF&name=FANCG::chr9:35077399-35078604(-)_Hsa-Mir-95-P3-v2_5p_541.png&tool=rnahybrid&contenttype=image/png
FANCG	chr9:35077399-35078343(-)	Hsa-Mir-95-P3-v2_5p	944	22	-20.3	undefined	280	target 5' A G C GGCG G 3' UCAU UA UGGACA GCUGG AGUA AU AUUUGU UGACU miRNA 3' G U AAA 5'	https://bibiserv.cebitec.uni-bielefeld.de/spool?id=bibiserv2_2025-04-03_110617_5ZbGF&name=FANCG::chr9:35077399-35078343(-)_Hsa-Mir-95-P3-v2_5p_280.png&tool=rnahybrid&contenttype=image/png
FANCG	chr9:35078140-35078604(-)	Hsa-Mir-95-P4_5p	464	22	-26.2	undefined	406	target 5' U GACCGUC G 3' GAGUGCU UUGGGGACCU UUUAUGA AACUCCUGGA miRNA 3' UUG AU 5'	https://bibiserv.cebitec.uni-bielefeld.de/spool?id=bibiserv2_2025-04-03_110617_5ZbGF&name=FANCG::chr9:35078140-35078604(-)_Hsa-Mir-95-P4_5p_406.png&tool=rnahybrid&contenttype=image/png
BRIP1	chr17:61776562-61780839(-)	Hsa-Mir-95-P4_5p	4277	22	-20.1	undefined	3358	target 5' G U G 3' GGCAG CU UGGGGACU UUGUU GA ACUCCUGG miRNA 3' UAU AUA A 5'	https://bibiserv.cebitec.uni-bielefeld.de/spool?id=bibiserv2_2025-04-03_110617_5ZbGF&name=BRIP1::chr17:61776562-61780839(-)_Hsa-Mir-95-P4_5p_3358.png&tool=rnahybrid&contenttype=image/png
FANCG	chr9:35077399-35078604(-)	Hsa-Mir-95-P4_5p	1205	22	-26.2	undefined	406	target 5' U GACCGUC G 3' GAGUGCU UUGGGGACCU UUUAUGA AACUCCUGGA miRNA 3' UUG AU 5'	https://bibiserv.cebitec.uni-bielefeld.de/spool?id=bibiserv2_2025-04-03_110617_5ZbGF&name=FANCG::chr9:35077399-35078604(-)_Hsa-Mir-95-P4_5p_406.png&tool=rnahybrid&contenttype=image/png
FANCG	chr9:35077399-35078343(-)	Hsa-Mir-95-P4_5p	944	22	-26.2	undefined	145	target 5' U GACCGUC G 3' GAGUGCU UUGGGGACCU UUUAUGA AACUCCUGGA miRNA 3' UUG AU 5'	https://bibiserv.cebitec.uni-bielefeld.de/spool?id=bibiserv2_2025-04-03_110617_5ZbGF&name=FANCG::chr9:35077399-35078343(-)_Hsa-Mir-95-P4_5p_145.png&tool=rnahybrid&contenttype=image/png
CHEK2	chr22:28734402-28734727(-)	Hsa-Mir-95-P4_5p	325	22	-21.3	undefined	237	target 5' C A C A 3' CAAG AC UGAGGACC GUUU UG ACUCCUGG miRNA 3' UU A AAUA A 5'	https://bibiserv.cebitec.uni-bielefeld.de/spool?id=bibiserv2_2025-04-03_110617_5ZbGF&name=CHEK2::chr22:28734402-28734727(-)_Hsa-Mir-95-P4_5p_237.png&tool=rnahybrid&contenttype=image/png
FANCG	chr9:35078140-35078343(-)	Hsa-Mir-95-P4_5p	203	22	-26.2	undefined	145	target 5' U GACCGUC G 3' GAGUGCU UUGGGGACCU UUUAUGA AACUCCUGGA miRNA 3' UUG AU 5'	https://bibiserv.cebitec.uni-bielefeld.de/spool?id=bibiserv2_2025-04-03_110617_5ZbGF&name=FANCG::chr9:35078140-35078343(-)_Hsa-Mir-95-P4_5p_145.png&tool=rnahybrid&contenttype=image/png
BRCA1	chr17:43110464-43110580(-)	Hsa-Mir-95-P4_3p	116	22	-25	undefined	30	target 5' C GU GAUC A 3' A GGUGC AUGAGGCUU U CCACG UAUUCUGAA miRNA 3' GU AGUU C 5'	https://bibiserv.cebitec.uni-bielefeld.de/spool?id=bibiserv2_2025-04-03_110617_5ZbGF&name=BRCA1::chr17:43110464-43110580(-)_Hsa-Mir-95-P4_3p_30.png&tool=rnahybrid&contenttype=image/png
FANCG	chr9:35078140-35078604(-)	Hsa-Mir-95-P4_3p	464	22	-27.9	undefined	298	target 5' A G GGAGCU C 3' ACAGG GCUCAG GUGGGACU UGUCC CGAGUU UAUUCUGA miRNA 3' A AC 5'	https://bibiserv.cebitec.uni-bielefeld.de/spool?id=bibiserv2_2025-04-03_110617_5ZbGF&name=FANCG::chr9:35078140-35078604(-)_Hsa-Mir-95-P4_3p_298.png&tool=rnahybrid&contenttype=image/png
BRIP1	chr17:61776562-61780839(-)	Hsa-Mir-95-P4_3p	4277	22	-22.7	undefined	116	target 5' G GUCU UUCACCC G 3' GCAGG UGCUC AGGCU UGUCC ACGAG UCUGA miRNA 3' UUUAU AC 5'	https://bibiserv.cebitec.uni-bielefeld.de/spool?id=bibiserv2_2025-04-03_110617_5ZbGF&name=BRIP1::chr17:61776562-61780839(-)_Hsa-Mir-95-P4_3p_116.png&tool=rnahybrid&contenttype=image/png
VRK1	chr14:96853166-96855223(+)	Hsa-Mir-95-P4_3p	2057	22	-22.1	undefined	1696	target 5' G UUUGCUCU UUUUAGAGUCU A 3' ACGG GUGCUCAA GUAAGAU UGUC CACGAGUU UAUUCUG miRNA 3' AAC 5'	https://bibiserv.cebitec.uni-bielefeld.de/spool?id=bibiserv2_2025-04-03_110617_5ZbGF&name=VRK1::chr14:96853166-96855223(+)_Hsa-Mir-95-P4_3p_1696.png&tool=rnahybrid&contenttype=image/png
FANCG	chr9:35077399-35078604(-)	Hsa-Mir-95-P4_3p	1205	22	-27.9	undefined	298	target 5' A G GGAGCU C 3' ACAGG GCUCAG GUGGGACU UGUCC CGAGUU UAUUCUGA miRNA 3' A AC 5'	https://bibiserv.cebitec.uni-bielefeld.de/spool?id=bibiserv2_2025-04-03_110617_5ZbGF&name=FANCG::chr9:35077399-35078604(-)_Hsa-Mir-95-P4_3p_298.png&tool=rnahybrid&contenttype=image/png
FANCG	chr9:35077399-35078343(-)	Hsa-Mir-95-P4_3p	944	22	-27.9	undefined	37	target 5' A G GGAGCU C 3' ACAGG GCUCAG GUGGGACU UGUCC CGAGUU UAUUCUGA miRNA 3' A AC 5'	https://bibiserv.cebitec.uni-bielefeld.de/spool?id=bibiserv2_2025-04-03_110617_5ZbGF&name=FANCG::chr9:35077399-35078343(-)_Hsa-Mir-95-P4_3p_37.png&tool=rnahybrid&contenttype=image/png
BARD1	chr2:214792296-214792445(-)	Hsa-Mir-95-P4_3p	149	22	-21.6	undefined	35	target 5' C U A CCCCGGCCUG CA A 3' CAG GUGUU CA GAUA AGACUUG GUC CACGA GU UUAU UCUGAAC miRNA 3' U 5'	https://bibiserv.cebitec.uni-bielefeld.de/spool?id=bibiserv2_2025-04-03_110617_5ZbGF&name=BARD1::chr2:214792296-214792445(-)_Hsa-Mir-95-P4_3p_35.png&tool=rnahybrid&contenttype=image/png
FANCG	chr9:35078140-35078343(-)	Hsa-Mir-95-P4_3p	203	22	-27.9	undefined	37	target 5' A G GGAGCU C 3' ACAGG GCUCAG GUGGGACU UGUCC CGAGUU UAUUCUGA miRNA 3' A AC 5'	https://bibiserv.cebitec.uni-bielefeld.de/spool?id=bibiserv2_2025-04-03_110617_5ZbGF&name=FANCG::chr9:35078140-35078343(-)_Hsa-Mir-95-P4_3p_37.png&tool=rnahybrid&contenttype=image/png
BRCA1	chr17:43110464-43110580(-)	Hsa-Mir-96-P1_5p	116	23	-20	undefined	36	target 5' U UC AG UACU U U 3' GCGA AUG GCU GU GCC CGUU UAC CGA CA CGG miRNA 3' U UU A U UUU 5'	https://bibiserv.cebitec.uni-bielefeld.de/spool?id=bibiserv2_2025-04-03_110617_5ZbGF&name=BRCA1::chr17:43110464-43110580(-)_Hsa-Mir-96-P1_5p_36.png&tool=rnahybrid&contenttype=image/png
FANCG	chr9:35078140-35078604(-)	Hsa-Mir-96-P1_5p	464	23	-23	undefined	181	target 5' A C GGGGAGAUGGAGGA GA C 3' AGC AGAGUGUGU U GGUGCUA UCG UUUUACACG A UCACGGU miRNA 3' U UU 5'	https://bibiserv.cebitec.uni-bielefeld.de/spool?id=bibiserv2_2025-04-03_110617_5ZbGF&name=FANCG::chr9:35078140-35078604(-)_Hsa-Mir-96-P1_5p_181.png&tool=rnahybrid&contenttype=image/png
BRIP1	chr17:61776562-61780839(-)	Hsa-Mir-96-P1_5p	4277	23	-23.5	undefined	2035	target 5' C U UUCCAAA G 3' UAAGAA UGUGCU UGCCAGA GUUUUU ACACGA ACGGUUU miRNA 3' UC UC 5'	https://bibiserv.cebitec.uni-bielefeld.de/spool?id=bibiserv2_2025-04-03_110617_5ZbGF&name=BRIP1::chr17:61776562-61780839(-)_Hsa-Mir-96-P1_5p_2035.png&tool=rnahybrid&contenttype=image/png
VRK1	chr14:96853166-96855223(+)	Hsa-Mir-96-P1_5p	2057	23	-25.6	undefined	1632	target 5' U UCUUCUACU UUUCU G A 3' AGCAG GGGUGUGCU GUGU GAA UCGUU UUUACACGA CACG UUU miRNA 3' U G 5'	https://bibiserv.cebitec.uni-bielefeld.de/spool?id=bibiserv2_2025-04-03_110617_5ZbGF&name=VRK1::chr14:96853166-96855223(+)_Hsa-Mir-96-P1_5p_1632.png&tool=rnahybrid&contenttype=image/png
FANCG	chr9:35077399-35078604(-)	Hsa-Mir-96-P1_5p	1205	23	-23	undefined	181	target 5' A C GGGGAGAUGGAGGA GA C 3' AGC AGAGUGUGU U GGUGCUA UCG UUUUACACG A UCACGGU miRNA 3' U UU 5'	https://bibiserv.cebitec.uni-bielefeld.de/spool?id=bibiserv2_2025-04-03_110617_5ZbGF&name=FANCG::chr9:35077399-35078604(-)_Hsa-Mir-96-P1_5p_181.png&tool=rnahybrid&contenttype=image/png
FANCG	chr9:35077399-35078343(-)	Hsa-Mir-96-P1_5p	944	23	-20.4	undefined	294	target 5' A C G G A 3' GGCGG UG GUUGGU GUCGGA UCGUU AC CGAUCA CGGUUU miRNA 3' UUU A 5'	https://bibiserv.cebitec.uni-bielefeld.de/spool?id=bibiserv2_2025-04-03_110617_5ZbGF&name=FANCG::chr9:35077399-35078343(-)_Hsa-Mir-96-P1_5p_294.png&tool=rnahybrid&contenttype=image/png
CHEK2	chr22:28734402-28734727(-)	Hsa-Mir-96-P1_5p	325	23	-23.2	undefined	34	target 5' C UCUC GCA U 3' AGCAG AUG GC AGUGCC UCGUU UAC CG UCACGG miRNA 3' UU A A UUU 5'	https://bibiserv.cebitec.uni-bielefeld.de/spool?id=bibiserv2_2025-04-03_110617_5ZbGF&name=CHEK2::chr22:28734402-28734727(-)_Hsa-Mir-96-P1_5p_34.png&tool=rnahybrid&contenttype=image/png
PHC1	chr12:8921600-8921750(+)	Hsa-Mir-96-P1_5p	150	23	-21.5	undefined	36	target 5' C CGAUCCC GA CUCCC C 3' AGC AGAGUGU GCU AGUGCUA UCG UUUUACA CGA UCACGGU miRNA 3' U UU 5'	https://bibiserv.cebitec.uni-bielefeld.de/spool?id=bibiserv2_2025-04-03_110617_5ZbGF&name=PHC1::chr12:8921600-8921750(+)_Hsa-Mir-96-P1_5p_36.png&tool=rnahybrid&contenttype=image/png
BRCA1	chr17:43110464-43110580(-)	Hsa-Mir-96-P2_5p	116	24	-26.9	undefined	33	target 5' U CGAUCA GC U 3' GGUG UGAG UUACUGUUGCC UCAC ACUC GAUGGUAACGG miRNA 3' AA UUU 5'	https://bibiserv.cebitec.uni-bielefeld.de/spool?id=bibiserv2_2025-04-03_110617_5ZbGF&name=BRCA1::chr17:43110464-43110580(-)_Hsa-Mir-96-P2_5p_33.png&tool=rnahybrid&contenttype=image/png
FANCG	chr9:35078140-35078604(-)	Hsa-Mir-96-P2_5p	464	24	-26.4	undefined	242	target 5' U U AUAC AG G 3' GUGUG GU UCUAC UGCUGGA CACAC CA AGAUG ACGGUUU miRNA 3' U U GUA 5'	https://bibiserv.cebitec.uni-bielefeld.de/spool?id=bibiserv2_2025-04-03_110617_5ZbGF&name=FANCG::chr9:35078140-35078604(-)_Hsa-Mir-96-P2_5p_242.png&tool=rnahybrid&contenttype=image/png
BRIP1	chr17:61776562-61780839(-)	Hsa-Mir-96-P2_5p	4277	24	-29.2	undefined	1392	target 5' G UUUG C 3' GGGUUUUGCCAU GCCAGA CUCAAGAUGGUA CGGUUU miRNA 3' UCACA A 5'	https://bibiserv.cebitec.uni-bielefeld.de/spool?id=bibiserv2_2025-04-03_110617_5ZbGF&name=BRIP1::chr17:61776562-61780839(-)_Hsa-Mir-96-P2_5p_1392.png&tool=rnahybrid&contenttype=image/png
FANCG	chr9:35077399-35078604(-)	Hsa-Mir-96-P2_5p	1205	24	-26.4	undefined	242	target 5' U U AUAC AG G 3' GUGUG GU UCUAC UGCUGGA CACAC CA AGAUG ACGGUUU miRNA 3' U U GUA 5'	https://bibiserv.cebitec.uni-bielefeld.de/spool?id=bibiserv2_2025-04-03_110617_5ZbGF&name=FANCG::chr9:35077399-35078604(-)_Hsa-Mir-96-P2_5p_242.png&tool=rnahybrid&contenttype=image/png
TP53	chr17:7673339-7673534(-)	Hsa-Mir-96-P2_5p	195	24	-21.6	undefined	70	target 5' U CU UGCAAUUGGGGCAU U 3' UGA GUUUUACC UUGCCA ACU CAAGAUGG AACGGU miRNA 3' UCAC U UU 5'	https://bibiserv.cebitec.uni-bielefeld.de/spool?id=bibiserv2_2025-04-03_110617_5ZbGF&name=TP53::chr17:7673339-7673534(-)_Hsa-Mir-96-P2_5p_70.png&tool=rnahybrid&contenttype=image/png
FANCA	chr16:89778850-89778942(-)	Hsa-Mir-96-P2_5p	92	24	-22.3	undefined	17	target 5' A GUG G GU A 3' UGAGUUU ACCA UUGU AG ACUCAAG UGGU AACG UU miRNA 3' UCAC A GU 5'	https://bibiserv.cebitec.uni-bielefeld.de/spool?id=bibiserv2_2025-04-03_110617_5ZbGF&name=FANCA::chr16:89778850-89778942(-)_Hsa-Mir-96-P2_5p_17.png&tool=rnahybrid&contenttype=image/png
FANCG	chr9:35077399-35078343(-)	Hsa-Mir-96-P2_5p	944	24	-24.3	undefined	495	target 5' A G GA GAUCAC C 3' GUGAGUU U GCUAU GCCA CACUCAA A UGGUA CGGU miRNA 3' UCA G A UU 5'	https://bibiserv.cebitec.uni-bielefeld.de/spool?id=bibiserv2_2025-04-03_110617_5ZbGF&name=FANCG::chr9:35077399-35078343(-)_Hsa-Mir-96-P2_5p_495.png&tool=rnahybrid&contenttype=image/png
CHEK2	chr22:28734402-28734727(-)	Hsa-Mir-96-P2_5p	325	24	-23.5	undefined	129	target 5' C GCACGA C 3' UCUACCA UGCCAAA AGAUGGU ACGGUUU miRNA 3' UCACACUCA A 5'	https://bibiserv.cebitec.uni-bielefeld.de/spool?id=bibiserv2_2025-04-03_110617_5ZbGF&name=CHEK2::chr22:28734402-28734727(-)_Hsa-Mir-96-P2_5p_129.png&tool=rnahybrid&contenttype=image/png
BARD1	chr2:214792296-214792445(-)	Hsa-Mir-96-P2_5p	149	24	-20.5	undefined	37	target 5' A U AC CCG U 3' GUG GUU ACC GCC CAC CAA UGG CGG miRNA 3' UCA U GA UAA UUU 5'	https://bibiserv.cebitec.uni-bielefeld.de/spool?id=bibiserv2_2025-04-03_110617_5ZbGF&name=BARD1::chr2:214792296-214792445(-)_Hsa-Mir-96-P2_5p_37.png&tool=rnahybrid&contenttype=image/png
FANCG	chr9:35078140-35078343(-)	Hsa-Mir-96-P2_5p	203	24	-23.8	undefined	72	target 5' C CU C UUC G 3' GUG U CUGCC UGCCGGA CAC A GAUGG ACGGUUU miRNA 3' UCA UC A UA 5'	https://bibiserv.cebitec.uni-bielefeld.de/spool?id=bibiserv2_2025-04-03_110617_5ZbGF&name=FANCG::chr9:35078140-35078343(-)_Hsa-Mir-96-P2_5p_72.png&tool=rnahybrid&contenttype=image/png
PHC1	chr12:8921600-8921750(+)	Hsa-Mir-96-P2_5p	150	24	-30.9	undefined	48	target 5' G C C G C 3' AGUGUGAG UCU CCA UGCUA UCACACUC AGA GGU ACGGU miRNA 3' A U A UU 5'	https://bibiserv.cebitec.uni-bielefeld.de/spool?id=bibiserv2_2025-04-03_110617_5ZbGF&name=PHC1::chr12:8921600-8921750(+)_Hsa-Mir-96-P2_5p_48.png&tool=rnahybrid&contenttype=image/png
FANCG	chr9:35078140-35078604(-)	Hsa-Mir-96-P3-v1_5p	464	22	-22.3	undefined	341	target 5' C CC AGC C 3' UG UUCUGCCGG UGCUGU AC AAGAUGGUC ACGGUA miRNA 3' UC UU U 5'	https://bibiserv.cebitec.uni-bielefeld.de/spool?id=bibiserv2_2025-04-03_110617_5ZbGF&name=FANCG::chr9:35078140-35078604(-)_Hsa-Mir-96-P3-v1_5p_341.png&tool=rnahybrid&contenttype=image/png
BRIP1	chr17:61776562-61780839(-)	Hsa-Mir-96-P3-v1_5p	4277	22	-24.1	undefined	1392	target 5' G GG UUUUG G 3' G UUUUGCCA GCCA C AAGAUGGU CGGU miRNA 3' UCA UU CA AU 5'	https://bibiserv.cebitec.uni-bielefeld.de/spool?id=bibiserv2_2025-04-03_110617_5ZbGF&name=BRIP1::chr17:61776562-61780839(-)_Hsa-Mir-96-P3-v1_5p_1392.png&tool=rnahybrid&contenttype=image/png
VRK1	chr14:96853166-96855223(+)	Hsa-Mir-96-P3-v1_5p	2057	22	-22.1	undefined	1954	target 5' A CCCACCU A G 3' GGUGAA UCAG UGCCA UCACUU GGUC ACGGU miRNA 3' AAGAU AU 5'	https://bibiserv.cebitec.uni-bielefeld.de/spool?id=bibiserv2_2025-04-03_110617_5ZbGF&name=VRK1::chr14:96853166-96855223(+)_Hsa-Mir-96-P3-v1_5p_1954.png&tool=rnahybrid&contenttype=image/png
FANCG	chr9:35077399-35078604(-)	Hsa-Mir-96-P3-v1_5p	1205	22	-22.3	undefined	341	target 5' C CC AGC C 3' UG UUCUGCCGG UGCUGU AC AAGAUGGUC ACGGUA miRNA 3' UC UU U 5'	https://bibiserv.cebitec.uni-bielefeld.de/spool?id=bibiserv2_2025-04-03_110617_5ZbGF&name=FANCG::chr9:35077399-35078604(-)_Hsa-Mir-96-P3-v1_5p_341.png&tool=rnahybrid&contenttype=image/png
TP53	chr17:7673339-7673534(-)	Hsa-Mir-96-P3-v1_5p	195	22	-21.6	undefined	26	target 5' A AAG CUAACACUCAAAAU U 3' AGUGGA UUU CCAGU GCCGU UCACUU AGA GGUCA CGGUA miRNA 3' A U U 5'	https://bibiserv.cebitec.uni-bielefeld.de/spool?id=bibiserv2_2025-04-03_110617_5ZbGF&name=TP53::chr17:7673339-7673534(-)_Hsa-Mir-96-P3-v1_5p_26.png&tool=rnahybrid&contenttype=image/png
FANCA	chr16:89778850-89778942(-)	Hsa-Mir-96-P3-v1_5p	92	22	-21.8	undefined	17	target 5' A GUG U G 3' UGAGUUU ACCAG UGU ACUUAAG UGGUC ACG miRNA 3' UC A GUAU 5'	https://bibiserv.cebitec.uni-bielefeld.de/spool?id=bibiserv2_2025-04-03_110617_5ZbGF&name=FANCA::chr16:89778850-89778942(-)_Hsa-Mir-96-P3-v1_5p_17.png&tool=rnahybrid&contenttype=image/png
FANCG	chr9:35077399-35078343(-)	Hsa-Mir-96-P3-v1_5p	944	22	-22.3	undefined	80	target 5' C CC AGC C 3' UG UUCUGCCGG UGCUGU AC AAGAUGGUC ACGGUA miRNA 3' UC UU U 5'	https://bibiserv.cebitec.uni-bielefeld.de/spool?id=bibiserv2_2025-04-03_110617_5ZbGF&name=FANCG::chr9:35077399-35078343(-)_Hsa-Mir-96-P3-v1_5p_80.png&tool=rnahybrid&contenttype=image/png
CHEK2	chr22:28734402-28734727(-)	Hsa-Mir-96-P3-v1_5p	325	22	-24.4	undefined	129	target 5' C CACGA A 3' UCUACCAG UGCCA AGAUGGUC ACGGU miRNA 3' UCACUUA AU 5'	https://bibiserv.cebitec.uni-bielefeld.de/spool?id=bibiserv2_2025-04-03_110617_5ZbGF&name=CHEK2::chr22:28734402-28734727(-)_Hsa-Mir-96-P3-v1_5p_129.png&tool=rnahybrid&contenttype=image/png
BARD1	chr2:214792296-214792445(-)	Hsa-Mir-96-P3-v1_5p	149	22	-21.5	undefined	27	target 5' C GU GU C 3' UGGAU CCAGUGU UA ACUUA GGUCACG AU miRNA 3' UC AGAU GU 5'	https://bibiserv.cebitec.uni-bielefeld.de/spool?id=bibiserv2_2025-04-03_110617_5ZbGF&name=BARD1::chr2:214792296-214792445(-)_Hsa-Mir-96-P3-v1_5p_27.png&tool=rnahybrid&contenttype=image/png
FANCG	chr9:35078140-35078343(-)	Hsa-Mir-96-P3-v1_5p	203	22	-22.3	undefined	80	target 5' C CC AGC C 3' UG UUCUGCCGG UGCUGU AC AAGAUGGUC ACGGUA miRNA 3' UC UU U 5'	https://bibiserv.cebitec.uni-bielefeld.de/spool?id=bibiserv2_2025-04-03_110617_5ZbGF&name=FANCG::chr9:35078140-35078343(-)_Hsa-Mir-96-P3-v1_5p_80.png&tool=rnahybrid&contenttype=image/png
PHC1	chr12:8921600-8921750(+)	Hsa-Mir-96-P3-v1_5p	150	22	-29.3	undefined	51	target 5' U C C C 3' GUGAG UCU CCAGUGCUA CACUU AGA GGUCACGGU miRNA 3' U A U AU 5'	https://bibiserv.cebitec.uni-bielefeld.de/spool?id=bibiserv2_2025-04-03_110617_5ZbGF&name=PHC1::chr12:8921600-8921750(+)_Hsa-Mir-96-P3-v1_5p_51.png&tool=rnahybrid&contenttype=image/png
FANCG	chr9:35078140-35078604(-)	Hsa-Mir-96-P3-v2_5p	464	22	-22.1	undefined	341	target 5' C CC A G 3' UG UUCUGCCGG GCU AC AAGAUGGUC CGG miRNA 3' GUC UU A UA 5'	https://bibiserv.cebitec.uni-bielefeld.de/spool?id=bibiserv2_2025-04-03_110617_5ZbGF&name=FANCG::chr9:35078140-35078604(-)_Hsa-Mir-96-P3-v2_5p_341.png&tool=rnahybrid&contenttype=image/png
BRIP1	chr17:61776562-61780839(-)	Hsa-Mir-96-P3-v2_5p	4277	22	-24.4	undefined	1387	target 5' G ACG GG UUUUG G 3' AG G UUUUGCCA GCCA UC C AAGAUGGU CGGU miRNA 3' G A UU CA A 5'	https://bibiserv.cebitec.uni-bielefeld.de/spool?id=bibiserv2_2025-04-03_110617_5ZbGF&name=BRIP1::chr17:61776562-61780839(-)_Hsa-Mir-96-P3-v2_5p_1387.png&tool=rnahybrid&contenttype=image/png
VRK1	chr14:96853166-96855223(+)	Hsa-Mir-96-P3-v2_5p	2057	22	-22.8	undefined	1954	target 5' A CCCACCU A G 3' GGUGAA UCAG UGCCA UCACUU GGUC ACGGU miRNA 3' G AAGAU A 5'	https://bibiserv.cebitec.uni-bielefeld.de/spool?id=bibiserv2_2025-04-03_110617_5ZbGF&name=VRK1::chr14:96853166-96855223(+)_Hsa-Mir-96-P3-v2_5p_1954.png&tool=rnahybrid&contenttype=image/png
FANCG	chr9:35077399-35078604(-)	Hsa-Mir-96-P3-v2_5p	1205	22	-22.9	undefined	754	target 5' A G GAGCUAUGAUCAC C A 3' CAGUGAGUU U GCCA UGC GUCACUUAA A UGGU ACG miRNA 3' G C GUA 5'	https://bibiserv.cebitec.uni-bielefeld.de/spool?id=bibiserv2_2025-04-03_110617_5ZbGF&name=FANCG::chr9:35077399-35078604(-)_Hsa-Mir-96-P3-v2_5p_754.png&tool=rnahybrid&contenttype=image/png
TP53	chr17:7673339-7673534(-)	Hsa-Mir-96-P3-v2_5p	195	22	-22.1	undefined	26	target 5' A AAG CUAACACUCAAAAU U 3' AGUGGA UUU CCAGU GCCGU UCACUU AGA GGUCA CGGUA miRNA 3' G A U 5'	https://bibiserv.cebitec.uni-bielefeld.de/spool?id=bibiserv2_2025-04-03_110617_5ZbGF&name=TP53::chr17:7673339-7673534(-)_Hsa-Mir-96-P3-v2_5p_26.png&tool=rnahybrid&contenttype=image/png
FANCA	chr16:89778850-89778942(-)	Hsa-Mir-96-P3-v2_5p	92	22	-21.8	undefined	17	target 5' A GUG U G 3' UGAGUUU ACCAG UGU ACUUAAG UGGUC ACG miRNA 3' GUC A GUA 5'	https://bibiserv.cebitec.uni-bielefeld.de/spool?id=bibiserv2_2025-04-03_110617_5ZbGF&name=FANCA::chr16:89778850-89778942(-)_Hsa-Mir-96-P3-v2_5p_17.png&tool=rnahybrid&contenttype=image/png
FANCG	chr9:35077399-35078343(-)	Hsa-Mir-96-P3-v2_5p	944	22	-22.9	undefined	493	target 5' A G GAGCUAUGAUCAC C A 3' CAGUGAGUU U GCCA UGC GUCACUUAA A UGGU ACG miRNA 3' G C GUA 5'	https://bibiserv.cebitec.uni-bielefeld.de/spool?id=bibiserv2_2025-04-03_110617_5ZbGF&name=FANCG::chr9:35077399-35078343(-)_Hsa-Mir-96-P3-v2_5p_493.png&tool=rnahybrid&contenttype=image/png
CHEK2	chr22:28734402-28734727(-)	Hsa-Mir-96-P3-v2_5p	325	22	-24.6	undefined	122	target 5' C CUCC CACGA A 3' CAG UCUACCAG UGCCA GUC AGAUGGUC ACGGU miRNA 3' ACUUA A 5'	https://bibiserv.cebitec.uni-bielefeld.de/spool?id=bibiserv2_2025-04-03_110617_5ZbGF&name=CHEK2::chr22:28734402-28734727(-)_Hsa-Mir-96-P3-v2_5p_122.png&tool=rnahybrid&contenttype=image/png
BARD1	chr2:214792296-214792445(-)	Hsa-Mir-96-P3-v2_5p	149	22	-20.5	undefined	35	target 5' C U AC CCG U 3' CAGUG GUU ACC GCC GUCAC UAA UGG CGG miRNA 3' U GA UCA UA 5'	https://bibiserv.cebitec.uni-bielefeld.de/spool?id=bibiserv2_2025-04-03_110617_5ZbGF&name=BARD1::chr2:214792296-214792445(-)_Hsa-Mir-96-P3-v2_5p_35.png&tool=rnahybrid&contenttype=image/png
FANCG	chr9:35078140-35078343(-)	Hsa-Mir-96-P3-v2_5p	203	22	-22.1	undefined	80	target 5' C CC A G 3' UG UUCUGCCGG GCU AC AAGAUGGUC CGG miRNA 3' GUC UU A UA 5'	https://bibiserv.cebitec.uni-bielefeld.de/spool?id=bibiserv2_2025-04-03_110617_5ZbGF&name=FANCG::chr9:35078140-35078343(-)_Hsa-Mir-96-P3-v2_5p_80.png&tool=rnahybrid&contenttype=image/png
PHC1	chr12:8921600-8921750(+)	Hsa-Mir-96-P3-v2_5p	150	22	-29.3	undefined	51	target 5' U C C C 3' GUGAG UCU CCAGUGCUA CACUU AGA GGUCACGGU miRNA 3' GU A U A 5'	https://bibiserv.cebitec.uni-bielefeld.de/spool?id=bibiserv2_2025-04-03_110617_5ZbGF&name=PHC1::chr12:8921600-8921750(+)_Hsa-Mir-96-P3-v2_5p_51.png&tool=rnahybrid&contenttype=image/png
FANCG	chr9:35078140-35078604(-)	Hsa-Mir-101-P1-v1_3p	464	22	-21.1	undefined	299	target 5' A GG C G A G 3' CAG G UCA GG GCUGUG GUC U AGU UC UGACAU miRNA 3' GAA AA G A 5'	https://bibiserv.cebitec.uni-bielefeld.de/spool?id=bibiserv2_2025-04-03_110617_5ZbGF&name=FANCG::chr9:35078140-35078604(-)_Hsa-Mir-101-P1-v1_3p_299.png&tool=rnahybrid&contenttype=image/png
BRIP1	chr17:61776562-61780839(-)	Hsa-Mir-101-P1-v1_3p	4277	22	-21.3	undefined	342	target 5' G CCUCC A G 3' CUUCAG CA AGUGCUG GAAGUC GU UCAUGAC miRNA 3' AAUA G AU 5'	https://bibiserv.cebitec.uni-bielefeld.de/spool?id=bibiserv2_2025-04-03_110617_5ZbGF&name=BRIP1::chr17:61776562-61780839(-)_Hsa-Mir-101-P1-v1_3p_342.png&tool=rnahybrid&contenttype=image/png
VRK1	chr14:96853166-96855223(+)	Hsa-Mir-101-P1-v1_3p	2057	22	-22.3	undefined	2024	target 5' A U UU U 3' CUUUAGUU GUC GGUGCU GAAGUCAA UAG UCAUGA miRNA 3' UG CAU 5'	https://bibiserv.cebitec.uni-bielefeld.de/spool?id=bibiserv2_2025-04-03_110617_5ZbGF&name=VRK1::chr14:96853166-96855223(+)_Hsa-Mir-101-P1-v1_3p_2024.png&tool=rnahybrid&contenttype=image/png
FANCG	chr9:35077399-35078604(-)	Hsa-Mir-101-P1-v1_3p	1205	22	-21.1	undefined	299	target 5' A GG C G A G 3' CAG G UCA GG GCUGUG GUC U AGU UC UGACAU miRNA 3' GAA AA G A 5'	https://bibiserv.cebitec.uni-bielefeld.de/spool?id=bibiserv2_2025-04-03_110617_5ZbGF&name=FANCG::chr9:35077399-35078604(-)_Hsa-Mir-101-P1-v1_3p_299.png&tool=rnahybrid&contenttype=image/png
FANCG	chr9:35077399-35078343(-)	Hsa-Mir-101-P1-v1_3p	944	22	-21.1	undefined	38	target 5' A GG C G A G 3' CAG G UCA GG GCUGUG GUC U AGU UC UGACAU miRNA 3' GAA AA G A 5'	https://bibiserv.cebitec.uni-bielefeld.de/spool?id=bibiserv2_2025-04-03_110617_5ZbGF&name=FANCG::chr9:35077399-35078343(-)_Hsa-Mir-101-P1-v1_3p_38.png&tool=rnahybrid&contenttype=image/png
CHEK2	chr22:28734402-28734727(-)	Hsa-Mir-101-P1-v1_3p	325	22	-20	undefined	32	target 5' C CA UCAUGGCA C U 3' UCAG GUC GCAGUGC UGU AGUC UAG UGUCAUG ACA miRNA 3' GA AA U 5'	https://bibiserv.cebitec.uni-bielefeld.de/spool?id=bibiserv2_2025-04-03_110617_5ZbGF&name=CHEK2::chr22:28734402-28734727(-)_Hsa-Mir-101-P1-v1_3p_32.png&tool=rnahybrid&contenttype=image/png
FANCG	chr9:35078140-35078343(-)	Hsa-Mir-101-P1-v1_3p	203	22	-21.1	undefined	38	target 5' A GG C G A G 3' CAG G UCA GG GCUGUG GUC U AGU UC UGACAU miRNA 3' GAA AA G A 5'	https://bibiserv.cebitec.uni-bielefeld.de/spool?id=bibiserv2_2025-04-03_110617_5ZbGF&name=FANCG::chr9:35078140-35078343(-)_Hsa-Mir-101-P1-v1_3p_38.png&tool=rnahybrid&contenttype=image/png
BRCA1	chr17:43110464-43110580(-)	Hsa-Mir-101-P1-v2_3p	116	22	-23.2	undefined	8	target 5' C U C C GA A 3' UC GUUGUC CAG UG GUAC AG CAAUAG GUC AU CAUG miRNA 3' A U U GA 5'	https://bibiserv.cebitec.uni-bielefeld.de/spool?id=bibiserv2_2025-04-03_110617_5ZbGF&name=BRCA1::chr17:43110464-43110580(-)_Hsa-Mir-101-P1-v2_3p_8.png&tool=rnahybrid&contenttype=image/png
FANCG	chr9:35078140-35078604(-)	Hsa-Mir-101-P1-v2_3p	464	22	-21.7	undefined	243	target 5' G GU G ACUC GAG A 3' U GU UAU UACAGUGCUG AC A CA AUA GUGUCAUGAC UG miRNA 3' A GU A 5'	https://bibiserv.cebitec.uni-bielefeld.de/spool?id=bibiserv2_2025-04-03_110617_5ZbGF&name=FANCG::chr9:35078140-35078604(-)_Hsa-Mir-101-P1-v2_3p_243.png&tool=rnahybrid&contenttype=image/png
BRIP1	chr17:61776562-61780839(-)	Hsa-Mir-101-P1-v2_3p	4277	22	-20.6	undefined	1128	target 5' A GUUGGG GCGUGAGCC C 3' AGU AUUACAG ACUGUGC UCA UAGUGUC UGACAUG miRNA 3' AAG A A 5'	https://bibiserv.cebitec.uni-bielefeld.de/spool?id=bibiserv2_2025-04-03_110617_5ZbGF&name=BRIP1::chr17:61776562-61780839(-)_Hsa-Mir-101-P1-v2_3p_1128.png&tool=rnahybrid&contenttype=image/png
VRK1	chr14:96853166-96855223(+)	Hsa-Mir-101-P1-v2_3p	2057	22	-21.2	undefined	1673	target 5' G UAUUGCAACAAGUAU G UUGCU U 3' CAGUUG U ACGGU CUGUGC GUCAAU A UGUCA GACAUG miRNA 3' AA G U 5'	https://bibiserv.cebitec.uni-bielefeld.de/spool?id=bibiserv2_2025-04-03_110617_5ZbGF&name=VRK1::chr14:96853166-96855223(+)_Hsa-Mir-101-P1-v2_3p_1673.png&tool=rnahybrid&contenttype=image/png
FANCG	chr9:35077399-35078604(-)	Hsa-Mir-101-P1-v2_3p	1205	22	-21.7	undefined	243	target 5' G GU G ACUC GAG A 3' U GU UAU UACAGUGCUG AC A CA AUA GUGUCAUGAC UG miRNA 3' A GU A 5'	https://bibiserv.cebitec.uni-bielefeld.de/spool?id=bibiserv2_2025-04-03_110617_5ZbGF&name=FANCG::chr9:35077399-35078604(-)_Hsa-Mir-101-P1-v2_3p_243.png&tool=rnahybrid&contenttype=image/png
FANCA	chr16:89778850-89778942(-)	Hsa-Mir-101-P1-v2_3p	92	22	-20	undefined	17	target 5' A G U G C UG G 3' U AGU UGU AC AGU UGUA A UCA AUA UG UCA ACAU miRNA 3' A G G UG G 5'	https://bibiserv.cebitec.uni-bielefeld.de/spool?id=bibiserv2_2025-04-03_110617_5ZbGF&name=FANCA::chr16:89778850-89778942(-)_Hsa-Mir-101-P1-v2_3p_17.png&tool=rnahybrid&contenttype=image/png
FANCG	chr9:35077399-35078343(-)	Hsa-Mir-101-P1-v2_3p	944	22	-21.4	undefined	269	target 5' G AGC CAU G A 3' CAGU AUCAU GUACUG AC GUCA UAGUG CAUGAC UG miRNA 3' AA A U A 5'	https://bibiserv.cebitec.uni-bielefeld.de/spool?id=bibiserv2_2025-04-03_110617_5ZbGF&name=FANCG::chr9:35077399-35078343(-)_Hsa-Mir-101-P1-v2_3p_269.png&tool=rnahybrid&contenttype=image/png
CHEK2	chr22:28734402-28734727(-)	Hsa-Mir-101-P1-v2_3p	325	22	-20.8	undefined	32	target 5' C CA UCAUGGCA C UC A 3' UCAG GUC GCAGUGC UGU AC AGUC UAG UGUCAUG ACA UG miRNA 3' A AA 5'	https://bibiserv.cebitec.uni-bielefeld.de/spool?id=bibiserv2_2025-04-03_110617_5ZbGF&name=CHEK2::chr22:28734402-28734727(-)_Hsa-Mir-101-P1-v2_3p_32.png&tool=rnahybrid&contenttype=image/png
FANCG	chr9:35078140-35078343(-)	Hsa-Mir-101-P1-v2_3p	203	22	-21.3	undefined	38	target 5' A GG C G A G 3' CAG G UCA GG GCUGUG GUC U AGU UC UGACAU miRNA 3' AA AA G A G 5'	https://bibiserv.cebitec.uni-bielefeld.de/spool?id=bibiserv2_2025-04-03_110617_5ZbGF&name=FANCG::chr9:35078140-35078343(-)_Hsa-Mir-101-P1-v2_3p_38.png&tool=rnahybrid&contenttype=image/png
FANCG	chr9:35078140-35078604(-)	Hsa-Mir-101-P2-v1_3p	464	22	-21.1	undefined	299	target 5' A GG C G A G 3' CAG G UCA GG GCUGUG GUC U AGU UC UGACAU miRNA 3' GAA AA G A 5'	https://bibiserv.cebitec.uni-bielefeld.de/spool?id=bibiserv2_2025-04-03_110617_5ZbGF&name=FANCG::chr9:35078140-35078604(-)_Hsa-Mir-101-P2-v1_3p_299.png&tool=rnahybrid&contenttype=image/png
BRIP1	chr17:61776562-61780839(-)	Hsa-Mir-101-P2-v1_3p	4277	22	-21.3	undefined	342	target 5' G CCUCC A G 3' CUUCAG CA AGUGCUG GAAGUC GU UCAUGAC miRNA 3' AAUA G AU 5'	https://bibiserv.cebitec.uni-bielefeld.de/spool?id=bibiserv2_2025-04-03_110617_5ZbGF&name=BRIP1::chr17:61776562-61780839(-)_Hsa-Mir-101-P2-v1_3p_342.png&tool=rnahybrid&contenttype=image/png
VRK1	chr14:96853166-96855223(+)	Hsa-Mir-101-P2-v1_3p	2057	22	-22.3	undefined	2024	target 5' A U UU U 3' CUUUAGUU GUC GGUGCU GAAGUCAA UAG UCAUGA miRNA 3' UG CAU 5'	https://bibiserv.cebitec.uni-bielefeld.de/spool?id=bibiserv2_2025-04-03_110617_5ZbGF&name=VRK1::chr14:96853166-96855223(+)_Hsa-Mir-101-P2-v1_3p_2024.png&tool=rnahybrid&contenttype=image/png
FANCG	chr9:35077399-35078604(-)	Hsa-Mir-101-P2-v1_3p	1205	22	-21.1	undefined	299	target 5' A GG C G A G 3' CAG G UCA GG GCUGUG GUC U AGU UC UGACAU miRNA 3' GAA AA G A 5'	https://bibiserv.cebitec.uni-bielefeld.de/spool?id=bibiserv2_2025-04-03_110617_5ZbGF&name=FANCG::chr9:35077399-35078604(-)_Hsa-Mir-101-P2-v1_3p_299.png&tool=rnahybrid&contenttype=image/png
FANCG	chr9:35077399-35078343(-)	Hsa-Mir-101-P2-v1_3p	944	22	-21.1	undefined	38	target 5' A GG C G A G 3' CAG G UCA GG GCUGUG GUC U AGU UC UGACAU miRNA 3' GAA AA G A 5'	https://bibiserv.cebitec.uni-bielefeld.de/spool?id=bibiserv2_2025-04-03_110617_5ZbGF&name=FANCG::chr9:35077399-35078343(-)_Hsa-Mir-101-P2-v1_3p_38.png&tool=rnahybrid&contenttype=image/png
CHEK2	chr22:28734402-28734727(-)	Hsa-Mir-101-P2-v1_3p	325	22	-20	undefined	32	target 5' C CA UCAUGGCA C U 3' UCAG GUC GCAGUGC UGU AGUC UAG UGUCAUG ACA miRNA 3' GA AA U 5'	https://bibiserv.cebitec.uni-bielefeld.de/spool?id=bibiserv2_2025-04-03_110617_5ZbGF&name=CHEK2::chr22:28734402-28734727(-)_Hsa-Mir-101-P2-v1_3p_32.png&tool=rnahybrid&contenttype=image/png
FANCG	chr9:35078140-35078343(-)	Hsa-Mir-101-P2-v1_3p	203	22	-21.1	undefined	38	target 5' A GG C G A G 3' CAG G UCA GG GCUGUG GUC U AGU UC UGACAU miRNA 3' GAA AA G A 5'	https://bibiserv.cebitec.uni-bielefeld.de/spool?id=bibiserv2_2025-04-03_110617_5ZbGF&name=FANCG::chr9:35078140-35078343(-)_Hsa-Mir-101-P2-v1_3p_38.png&tool=rnahybrid&contenttype=image/png
BRCA1	chr17:43110464-43110580(-)	Hsa-Mir-101-P2-v2_3p	116	22	-23.2	undefined	8	target 5' C U C C GA A 3' UC GUUGUC CAG UG GUAC AG CAAUAG GUC AU CAUG miRNA 3' A U U GA 5'	https://bibiserv.cebitec.uni-bielefeld.de/spool?id=bibiserv2_2025-04-03_110617_5ZbGF&name=BRCA1::chr17:43110464-43110580(-)_Hsa-Mir-101-P2-v2_3p_8.png&tool=rnahybrid&contenttype=image/png
FANCG	chr9:35078140-35078604(-)	Hsa-Mir-101-P2-v2_3p	464	22	-21.7	undefined	243	target 5' G GU G ACUC GAG A 3' U GU UAU UACAGUGCUG AC A CA AUA GUGUCAUGAC UG miRNA 3' A GU A 5'	https://bibiserv.cebitec.uni-bielefeld.de/spool?id=bibiserv2_2025-04-03_110617_5ZbGF&name=FANCG::chr9:35078140-35078604(-)_Hsa-Mir-101-P2-v2_3p_243.png&tool=rnahybrid&contenttype=image/png
BRIP1	chr17:61776562-61780839(-)	Hsa-Mir-101-P2-v2_3p	4277	22	-20.6	undefined	1128	target 5' A GUUGGG GCGUGAGCC C 3' AGU AUUACAG ACUGUGC UCA UAGUGUC UGACAUG miRNA 3' AAG A A 5'	https://bibiserv.cebitec.uni-bielefeld.de/spool?id=bibiserv2_2025-04-03_110617_5ZbGF&name=BRIP1::chr17:61776562-61780839(-)_Hsa-Mir-101-P2-v2_3p_1128.png&tool=rnahybrid&contenttype=image/png
VRK1	chr14:96853166-96855223(+)	Hsa-Mir-101-P2-v2_3p	2057	22	-21.2	undefined	1673	target 5' G UAUUGCAACAAGUAU G UUGCU U 3' CAGUUG U ACGGU CUGUGC GUCAAU A UGUCA GACAUG miRNA 3' AA G U 5'	https://bibiserv.cebitec.uni-bielefeld.de/spool?id=bibiserv2_2025-04-03_110617_5ZbGF&name=VRK1::chr14:96853166-96855223(+)_Hsa-Mir-101-P2-v2_3p_1673.png&tool=rnahybrid&contenttype=image/png
FANCG	chr9:35077399-35078604(-)	Hsa-Mir-101-P2-v2_3p	1205	22	-21.7	undefined	243	target 5' G GU G ACUC GAG A 3' U GU UAU UACAGUGCUG AC A CA AUA GUGUCAUGAC UG miRNA 3' A GU A 5'	https://bibiserv.cebitec.uni-bielefeld.de/spool?id=bibiserv2_2025-04-03_110617_5ZbGF&name=FANCG::chr9:35077399-35078604(-)_Hsa-Mir-101-P2-v2_3p_243.png&tool=rnahybrid&contenttype=image/png
FANCA	chr16:89778850-89778942(-)	Hsa-Mir-101-P2-v2_3p	92	22	-20	undefined	17	target 5' A G U G C UG G 3' U AGU UGU AC AGU UGUA A UCA AUA UG UCA ACAU miRNA 3' A G G UG G 5'	https://bibiserv.cebitec.uni-bielefeld.de/spool?id=bibiserv2_2025-04-03_110617_5ZbGF&name=FANCA::chr16:89778850-89778942(-)_Hsa-Mir-101-P2-v2_3p_17.png&tool=rnahybrid&contenttype=image/png
FANCG	chr9:35077399-35078343(-)	Hsa-Mir-101-P2-v2_3p	944	22	-21.4	undefined	269	target 5' G AGC CAU G A 3' CAGU AUCAU GUACUG AC GUCA UAGUG CAUGAC UG miRNA 3' AA A U A 5'	https://bibiserv.cebitec.uni-bielefeld.de/spool?id=bibiserv2_2025-04-03_110617_5ZbGF&name=FANCG::chr9:35077399-35078343(-)_Hsa-Mir-101-P2-v2_3p_269.png&tool=rnahybrid&contenttype=image/png
CHEK2	chr22:28734402-28734727(-)	Hsa-Mir-101-P2-v2_3p	325	22	-20.8	undefined	32	target 5' C CA UCAUGGCA C UC A 3' UCAG GUC GCAGUGC UGU AC AGUC UAG UGUCAUG ACA UG miRNA 3' A AA 5'	https://bibiserv.cebitec.uni-bielefeld.de/spool?id=bibiserv2_2025-04-03_110617_5ZbGF&name=CHEK2::chr22:28734402-28734727(-)_Hsa-Mir-101-P2-v2_3p_32.png&tool=rnahybrid&contenttype=image/png
FANCG	chr9:35078140-35078343(-)	Hsa-Mir-101-P2-v2_3p	203	22	-21.3	undefined	38	target 5' A GG C G A G 3' CAG G UCA GG GCUGUG GUC U AGU UC UGACAU miRNA 3' AA AA G A G 5'	https://bibiserv.cebitec.uni-bielefeld.de/spool?id=bibiserv2_2025-04-03_110617_5ZbGF&name=FANCG::chr9:35078140-35078343(-)_Hsa-Mir-101-P2-v2_3p_38.png&tool=rnahybrid&contenttype=image/png
BRCA1	chr17:43110464-43110580(-)	Hsa-Mir-103-P1_3p	116	23	-26.1	undefined	19	target 5' C GGA G G 3' AGCU GUACAGUG UGC UCGG CAUGUUAC ACG miRNA 3' ACUA GA G A 5'	https://bibiserv.cebitec.uni-bielefeld.de/spool?id=bibiserv2_2025-04-03_110617_5ZbGF&name=BRCA1::chr17:43110464-43110580(-)_Hsa-Mir-103-P1_3p_19.png&tool=rnahybrid&contenttype=image/png
FANCG	chr9:35078140-35078604(-)	Hsa-Mir-103-P1_3p	464	23	-28	undefined	391	target 5' A CU CUG UG A 3' GG GCCCU GU AGUGCUG CU CGGGA CA UUACGAC miRNA 3' A AU UG GA 5'	https://bibiserv.cebitec.uni-bielefeld.de/spool?id=bibiserv2_2025-04-03_110617_5ZbGF&name=FANCG::chr9:35078140-35078604(-)_Hsa-Mir-103-P1_3p_391.png&tool=rnahybrid&contenttype=image/png
BRIP1	chr17:61776562-61780839(-)	Hsa-Mir-103-P1_3p	4277	23	-28.4	undefined	1227	target 5' A UUU CACCCAGACUGGAGU G G 3' GGU GCUCUGU GCAGUG UGC CUA CGGGACA UGUUAC ACG miRNA 3' A U G A 5'	https://bibiserv.cebitec.uni-bielefeld.de/spool?id=bibiserv2_2025-04-03_110617_5ZbGF&name=BRIP1::chr17:61776562-61780839(-)_Hsa-Mir-103-P1_3p_1227.png&tool=rnahybrid&contenttype=image/png
VRK1	chr14:96853166-96855223(+)	Hsa-Mir-103-P1_3p	2057	23	-23.3	undefined	1876	target 5' A UCAGAAUUAA U G 3' AGCCUU GUAU UGCUGUU UCGGGA CAUG ACGACGA miRNA 3' ACUA UU 5'	https://bibiserv.cebitec.uni-bielefeld.de/spool?id=bibiserv2_2025-04-03_110617_5ZbGF&name=VRK1::chr14:96853166-96855223(+)_Hsa-Mir-103-P1_3p_1876.png&tool=rnahybrid&contenttype=image/png
FANCG	chr9:35077399-35078604(-)	Hsa-Mir-103-P1_3p	1205	23	-28	undefined	391	target 5' A CU CUG UG A 3' GG GCCCU GU AGUGCUG CU CGGGA CA UUACGAC miRNA 3' A AU UG GA 5'	https://bibiserv.cebitec.uni-bielefeld.de/spool?id=bibiserv2_2025-04-03_110617_5ZbGF&name=FANCG::chr9:35077399-35078604(-)_Hsa-Mir-103-P1_3p_391.png&tool=rnahybrid&contenttype=image/png
TP53	chr17:7673339-7673534(-)	Hsa-Mir-103-P1_3p	195	23	-22.7	undefined	130	target 5' A U GU A A 3' AUGGC CCUG UGU GCU UAUCG GGAC ACG CGA miRNA 3' AC AUGUU A 5'	https://bibiserv.cebitec.uni-bielefeld.de/spool?id=bibiserv2_2025-04-03_110617_5ZbGF&name=TP53::chr17:7673339-7673534(-)_Hsa-Mir-103-P1_3p_130.png&tool=rnahybrid&contenttype=image/png
XRCC3	chr14:103711180-103711245(-)	Hsa-Mir-103-P1_3p	65	23	-25	undefined	1	target 5' CAG CGA ACACGG CCUCG G 3' UGA AGCCC UG ACA GCUGCU ACU UCGGG AC UGU CGACGA miRNA 3' A A UA 5'	https://bibiserv.cebitec.uni-bielefeld.de/spool?id=bibiserv2_2025-04-03_110617_5ZbGF&name=XRCC3::chr14:103711180-103711245(-)_Hsa-Mir-103-P1_3p_1.png&tool=rnahybrid&contenttype=image/png
FANCG	chr9:35077399-35078343(-)	Hsa-Mir-103-P1_3p	944	23	-28	undefined	130	target 5' A CU CUG UG A 3' GG GCCCU GU AGUGCUG CU CGGGA CA UUACGAC miRNA 3' A AU UG GA 5'	https://bibiserv.cebitec.uni-bielefeld.de/spool?id=bibiserv2_2025-04-03_110617_5ZbGF&name=FANCG::chr9:35077399-35078343(-)_Hsa-Mir-103-P1_3p_130.png&tool=rnahybrid&contenttype=image/png
POLE	chr12:132664415-132664462(-)	Hsa-Mir-103-P1_3p	47	23	-23	undefined	21	target 5' A G UC U U 3' GAUGGCU GCA G CUGCU CUAUCGG UGU C GACGA miRNA 3' A GACA UA 5'	https://bibiserv.cebitec.uni-bielefeld.de/spool?id=bibiserv2_2025-04-03_110617_5ZbGF&name=POLE::chr12:132664415-132664462(-)_Hsa-Mir-103-P1_3p_21.png&tool=rnahybrid&contenttype=image/png
CHEK2	chr22:28734402-28734727(-)	Hsa-Mir-103-P1_3p	325	23	-22.9	undefined	289	target 5' C UAUG UC G GAU C 3' GAU GGCCCU A GAUG UUGC CUA UCGGGA U UUAC GACG miRNA 3' A CA G A 5'	https://bibiserv.cebitec.uni-bielefeld.de/spool?id=bibiserv2_2025-04-03_110617_5ZbGF&name=CHEK2::chr22:28734402-28734727(-)_Hsa-Mir-103-P1_3p_289.png&tool=rnahybrid&contenttype=image/png
FANCG	chr9:35078140-35078343(-)	Hsa-Mir-103-P1_3p	203	23	-28	undefined	130	target 5' A CU CUG UG A 3' GG GCCCU GU AGUGCUG CU CGGGA CA UUACGAC miRNA 3' A AU UG GA 5'	https://bibiserv.cebitec.uni-bielefeld.de/spool?id=bibiserv2_2025-04-03_110617_5ZbGF&name=FANCG::chr9:35078140-35078343(-)_Hsa-Mir-103-P1_3p_130.png&tool=rnahybrid&contenttype=image/png
PHC1	chr12:8921600-8921750(+)	Hsa-Mir-103-P1_3p	150	23	-23	undefined	47	target 5' A GUGUG CC A 3' GA AGCUCU CAGUGCU CU UCGGGA GUUACGA miRNA 3' A A CAU CGA 5'	https://bibiserv.cebitec.uni-bielefeld.de/spool?id=bibiserv2_2025-04-03_110617_5ZbGF&name=PHC1::chr12:8921600-8921750(+)_Hsa-Mir-103-P1_3p_47.png&tool=rnahybrid&contenttype=image/png
BRCA1	chr17:43110464-43110580(-)	Hsa-Mir-103-P2_3p	116	23	-26.1	undefined	19	target 5' C GGA G G 3' AGCU GUACAGUG UGC UCGG CAUGUUAC ACG miRNA 3' AGUA GA G A 5'	https://bibiserv.cebitec.uni-bielefeld.de/spool?id=bibiserv2_2025-04-03_110617_5ZbGF&name=BRCA1::chr17:43110464-43110580(-)_Hsa-Mir-103-P2_3p_19.png&tool=rnahybrid&contenttype=image/png
FANCG	chr9:35078140-35078604(-)	Hsa-Mir-103-P2_3p	464	23	-28.5	undefined	389	target 5' G GGCU CUG UG A 3' CA GCCCU GU AGUGCUG GU CGGGA CA UUACGAC miRNA 3' A AU UG GA 5'	https://bibiserv.cebitec.uni-bielefeld.de/spool?id=bibiserv2_2025-04-03_110617_5ZbGF&name=FANCG::chr9:35078140-35078604(-)_Hsa-Mir-103-P2_3p_389.png&tool=rnahybrid&contenttype=image/png
BRIP1	chr17:61776562-61780839(-)	Hsa-Mir-103-P2_3p	4277	23	-27.4	undefined	908	target 5' G UGCCCAGGCUGGAGU G G 3' UC UGGCUCUGU GCAGUG UGU AG AUCGGGACA UGUUAC ACG miRNA 3' U G A 5'	https://bibiserv.cebitec.uni-bielefeld.de/spool?id=bibiserv2_2025-04-03_110617_5ZbGF&name=BRIP1::chr17:61776562-61780839(-)_Hsa-Mir-103-P2_3p_908.png&tool=rnahybrid&contenttype=image/png
VRK1	chr14:96853166-96855223(+)	Hsa-Mir-103-P2_3p	2057	23	-23.5	undefined	1276	target 5' U GUUUCC CCA A A 3' UCA UCUUGUGC GAUGC UGC AGU GGGACAUG UUACG ACG miRNA 3' AUC A 5'	https://bibiserv.cebitec.uni-bielefeld.de/spool?id=bibiserv2_2025-04-03_110617_5ZbGF&name=VRK1::chr14:96853166-96855223(+)_Hsa-Mir-103-P2_3p_1276.png&tool=rnahybrid&contenttype=image/png
FANCG	chr9:35077399-35078604(-)	Hsa-Mir-103-P2_3p	1205	23	-28.5	undefined	389	target 5' G GGCU CUG UG A 3' CA GCCCU GU AGUGCUG GU CGGGA CA UUACGAC miRNA 3' A AU UG GA 5'	https://bibiserv.cebitec.uni-bielefeld.de/spool?id=bibiserv2_2025-04-03_110617_5ZbGF&name=FANCG::chr9:35077399-35078604(-)_Hsa-Mir-103-P2_3p_389.png&tool=rnahybrid&contenttype=image/png
TP53	chr17:7673339-7673534(-)	Hsa-Mir-103-P2_3p	195	23	-23.3	undefined	130	target 5' A U GU A A 3' AUGGC CCUG UGU GCU UAUCG GGAC ACG CGA miRNA 3' AG AUGUU A 5'	https://bibiserv.cebitec.uni-bielefeld.de/spool?id=bibiserv2_2025-04-03_110617_5ZbGF&name=TP53::chr17:7673339-7673534(-)_Hsa-Mir-103-P2_3p_130.png&tool=rnahybrid&contenttype=image/png
XRCC3	chr14:103711180-103711245(-)	Hsa-Mir-103-P2_3p	65	23	-25.1	undefined	3	target 5' A G CGA ACACGG CCUCG G 3' CA AGCCC UG ACA GCUGCU GU UCGGG AC UGU CGACGA miRNA 3' A A A UA 5'	https://bibiserv.cebitec.uni-bielefeld.de/spool?id=bibiserv2_2025-04-03_110617_5ZbGF&name=XRCC3::chr14:103711180-103711245(-)_Hsa-Mir-103-P2_3p_3.png&tool=rnahybrid&contenttype=image/png
FANCG	chr9:35077399-35078343(-)	Hsa-Mir-103-P2_3p	944	23	-28.5	undefined	128	target 5' G GGCU CUG UG A 3' CA GCCCU GU AGUGCUG GU CGGGA CA UUACGAC miRNA 3' A AU UG GA 5'	https://bibiserv.cebitec.uni-bielefeld.de/spool?id=bibiserv2_2025-04-03_110617_5ZbGF&name=FANCG::chr9:35077399-35078343(-)_Hsa-Mir-103-P2_3p_128.png&tool=rnahybrid&contenttype=image/png
FANCA	chr16:89764963-89765066(-)	Hsa-Mir-103-P2_3p	103	23	-21.3	undefined	59	target 5' A CAGCCUUU GAG CCU ACCUUCCUUC A 3' CGUAGC CCUG AC UGC UGC GUAUCG GGAC UG ACG ACG miRNA 3' A A UU A 5'	https://bibiserv.cebitec.uni-bielefeld.de/spool?id=bibiserv2_2025-04-03_110617_5ZbGF&name=FANCA::chr16:89764963-89765066(-)_Hsa-Mir-103-P2_3p_59.png&tool=rnahybrid&contenttype=image/png
POLE	chr12:132664415-132664462(-)	Hsa-Mir-103-P2_3p	47	23	-20.3	undefined	1	target 5' GCUG UCCAUGGAGAUG G A 3' GGCUC GUAC GCU GC UCGGG CAUG CGA CG miRNA 3' AGUA A UUA A 5'	https://bibiserv.cebitec.uni-bielefeld.de/spool?id=bibiserv2_2025-04-03_110617_5ZbGF&name=POLE::chr12:132664415-132664462(-)_Hsa-Mir-103-P2_3p_1.png&tool=rnahybrid&contenttype=image/png
CHEK2	chr22:28734402-28734727(-)	Hsa-Mir-103-P2_3p	325	23	-25.1	undefined	41	target 5' C A C C 3' UCAUGGC GCAGUGC UGUU AGUAUCG UGUUACG ACGA miRNA 3' GGACA 5'	https://bibiserv.cebitec.uni-bielefeld.de/spool?id=bibiserv2_2025-04-03_110617_5ZbGF&name=CHEK2::chr22:28734402-28734727(-)_Hsa-Mir-103-P2_3p_41.png&tool=rnahybrid&contenttype=image/png
FANCG	chr9:35078140-35078343(-)	Hsa-Mir-103-P2_3p	203	23	-28.5	undefined	128	target 5' G GGCU CUG UG A 3' CA GCCCU GU AGUGCUG GU CGGGA CA UUACGAC miRNA 3' A AU UG GA 5'	https://bibiserv.cebitec.uni-bielefeld.de/spool?id=bibiserv2_2025-04-03_110617_5ZbGF&name=FANCG::chr9:35078140-35078343(-)_Hsa-Mir-103-P2_3p_128.png&tool=rnahybrid&contenttype=image/png
PHC1	chr12:8921600-8921750(+)	Hsa-Mir-103-P2_3p	150	23	-22.2	undefined	54	target 5' G CC A 3' AGCUCU CAGUGCU UCGGGA GUUACGA miRNA 3' AGUA CAU CGA 5'	https://bibiserv.cebitec.uni-bielefeld.de/spool?id=bibiserv2_2025-04-03_110617_5ZbGF&name=PHC1::chr12:8921600-8921750(+)_Hsa-Mir-103-P2_3p_54.png&tool=rnahybrid&contenttype=image/png
BRCA1	chr17:43110464-43110580(-)	Hsa-Mir-103-P4_3p	116	23	-26.1	undefined	19	target 5' C GGA G G 3' AGCU GUACAGUG UGC UCGG CAUGUUAC ACG miRNA 3' AGUA GA G A 5'	https://bibiserv.cebitec.uni-bielefeld.de/spool?id=bibiserv2_2025-04-03_110617_5ZbGF&name=BRCA1::chr17:43110464-43110580(-)_Hsa-Mir-103-P4_3p_19.png&tool=rnahybrid&contenttype=image/png
FANCG	chr9:35078140-35078604(-)	Hsa-Mir-103-P4_3p	464	23	-28.5	undefined	389	target 5' G GGCU CUG UG A 3' CA GCCCU GU AGUGCUG GU CGGGA CA UUACGAC miRNA 3' A AU UG GA 5'	https://bibiserv.cebitec.uni-bielefeld.de/spool?id=bibiserv2_2025-04-03_110617_5ZbGF&name=FANCG::chr9:35078140-35078604(-)_Hsa-Mir-103-P4_3p_389.png&tool=rnahybrid&contenttype=image/png
BRIP1	chr17:61776562-61780839(-)	Hsa-Mir-103-P4_3p	4277	23	-27.4	undefined	908	target 5' G UGCCCAGGCUGGAGU G G 3' UC UGGCUCUGU GCAGUG UGU AG AUCGGGACA UGUUAC ACG miRNA 3' U G A 5'	https://bibiserv.cebitec.uni-bielefeld.de/spool?id=bibiserv2_2025-04-03_110617_5ZbGF&name=BRIP1::chr17:61776562-61780839(-)_Hsa-Mir-103-P4_3p_908.png&tool=rnahybrid&contenttype=image/png
VRK1	chr14:96853166-96855223(+)	Hsa-Mir-103-P4_3p	2057	23	-23.5	undefined	1276	target 5' U GUUUCC CCA A A 3' UCA UCUUGUGC GAUGC UGC AGU GGGACAUG UUACG ACG miRNA 3' AUC A 5'	https://bibiserv.cebitec.uni-bielefeld.de/spool?id=bibiserv2_2025-04-03_110617_5ZbGF&name=VRK1::chr14:96853166-96855223(+)_Hsa-Mir-103-P4_3p_1276.png&tool=rnahybrid&contenttype=image/png
FANCG	chr9:35077399-35078604(-)	Hsa-Mir-103-P4_3p	1205	23	-28.5	undefined	389	target 5' G GGCU CUG UG A 3' CA GCCCU GU AGUGCUG GU CGGGA CA UUACGAC miRNA 3' A AU UG GA 5'	https://bibiserv.cebitec.uni-bielefeld.de/spool?id=bibiserv2_2025-04-03_110617_5ZbGF&name=FANCG::chr9:35077399-35078604(-)_Hsa-Mir-103-P4_3p_389.png&tool=rnahybrid&contenttype=image/png
TP53	chr17:7673339-7673534(-)	Hsa-Mir-103-P4_3p	195	23	-23.3	undefined	130	target 5' A U GU A A 3' AUGGC CCUG UGU GCU UAUCG GGAC ACG CGA miRNA 3' AG AUGUU A 5'	https://bibiserv.cebitec.uni-bielefeld.de/spool?id=bibiserv2_2025-04-03_110617_5ZbGF&name=TP53::chr17:7673339-7673534(-)_Hsa-Mir-103-P4_3p_130.png&tool=rnahybrid&contenttype=image/png
XRCC3	chr14:103711180-103711245(-)	Hsa-Mir-103-P4_3p	65	23	-25.1	undefined	3	target 5' A G CGA ACACGG CCUCG G 3' CA AGCCC UG ACA GCUGCU GU UCGGG AC UGU CGACGA miRNA 3' A A A UA 5'	https://bibiserv.cebitec.uni-bielefeld.de/spool?id=bibiserv2_2025-04-03_110617_5ZbGF&name=XRCC3::chr14:103711180-103711245(-)_Hsa-Mir-103-P4_3p_3.png&tool=rnahybrid&contenttype=image/png
FANCG	chr9:35077399-35078343(-)	Hsa-Mir-103-P4_3p	944	23	-28.5	undefined	128	target 5' G GGCU CUG UG A 3' CA GCCCU GU AGUGCUG GU CGGGA CA UUACGAC miRNA 3' A AU UG GA 5'	https://bibiserv.cebitec.uni-bielefeld.de/spool?id=bibiserv2_2025-04-03_110617_5ZbGF&name=FANCG::chr9:35077399-35078343(-)_Hsa-Mir-103-P4_3p_128.png&tool=rnahybrid&contenttype=image/png
FANCA	chr16:89764963-89765066(-)	Hsa-Mir-103-P4_3p	103	23	-21.3	undefined	59	target 5' A CAGCCUUU GAG CCU ACCUUCCUUC A 3' CGUAGC CCUG AC UGC UGC GUAUCG GGAC UG ACG ACG miRNA 3' A A UU A 5'	https://bibiserv.cebitec.uni-bielefeld.de/spool?id=bibiserv2_2025-04-03_110617_5ZbGF&name=FANCA::chr16:89764963-89765066(-)_Hsa-Mir-103-P4_3p_59.png&tool=rnahybrid&contenttype=image/png
POLE	chr12:132664415-132664462(-)	Hsa-Mir-103-P4_3p	47	23	-20.3	undefined	1	target 5' GCUG UCCAUGGAGAUG G A 3' GGCUC GUAC GCU GC UCGGG CAUG CGA CG miRNA 3' AGUA A UUA A 5'	https://bibiserv.cebitec.uni-bielefeld.de/spool?id=bibiserv2_2025-04-03_110617_5ZbGF&name=POLE::chr12:132664415-132664462(-)_Hsa-Mir-103-P4_3p_1.png&tool=rnahybrid&contenttype=image/png
CHEK2	chr22:28734402-28734727(-)	Hsa-Mir-103-P4_3p	325	23	-25.1	undefined	41	target 5' C A C C 3' UCAUGGC GCAGUGC UGUU AGUAUCG UGUUACG ACGA miRNA 3' GGACA 5'	https://bibiserv.cebitec.uni-bielefeld.de/spool?id=bibiserv2_2025-04-03_110617_5ZbGF&name=CHEK2::chr22:28734402-28734727(-)_Hsa-Mir-103-P4_3p_41.png&tool=rnahybrid&contenttype=image/png
FANCG	chr9:35078140-35078343(-)	Hsa-Mir-103-P4_3p	203	23	-28.5	undefined	128	target 5' G GGCU CUG UG A 3' CA GCCCU GU AGUGCUG GU CGGGA CA UUACGAC miRNA 3' A AU UG GA 5'	https://bibiserv.cebitec.uni-bielefeld.de/spool?id=bibiserv2_2025-04-03_110617_5ZbGF&name=FANCG::chr9:35078140-35078343(-)_Hsa-Mir-103-P4_3p_128.png&tool=rnahybrid&contenttype=image/png
PHC1	chr12:8921600-8921750(+)	Hsa-Mir-103-P4_3p	150	23	-22.2	undefined	54	target 5' G CC A 3' AGCUCU CAGUGCU UCGGGA GUUACGA miRNA 3' AGUA CAU CGA 5'	https://bibiserv.cebitec.uni-bielefeld.de/spool?id=bibiserv2_2025-04-03_110617_5ZbGF&name=PHC1::chr12:8921600-8921750(+)_Hsa-Mir-103-P4_3p_54.png&tool=rnahybrid&contenttype=image/png
BRCA1	chr17:43110464-43110580(-)	Hsa-Mir-105-P1_5p	116	24	-20	undefined	17	target 5' C G U ACAG U AUCA G 3' CCA C GGAGU UGG GCG UGA GGU G CCUCA ACU CGU ACU miRNA 3' GU U G AA 5'	https://bibiserv.cebitec.uni-bielefeld.de/spool?id=bibiserv2_2025-04-03_110617_5ZbGF&name=BRCA1::chr17:43110464-43110580(-)_Hsa-Mir-105-P1_5p_17.png&tool=rnahybrid&contenttype=image/png
FANCG	chr9:35078140-35078604(-)	Hsa-Mir-105-P1_5p	464	24	-26.3	undefined	286	target 5' G CAGGUUGGA C AGG UG G 3' GCC ACAGGGG UC GAGC UGG UGG UGUCCUC AG CUCG ACU miRNA 3' G A UAA 5'	https://bibiserv.cebitec.uni-bielefeld.de/spool?id=bibiserv2_2025-04-03_110617_5ZbGF&name=FANCG::chr9:35078140-35078604(-)_Hsa-Mir-105-P1_5p_286.png&tool=rnahybrid&contenttype=image/png
BRIP1	chr17:61776562-61780839(-)	Hsa-Mir-105-P1_5p	4277	24	-26.2	undefined	3447	target 5' A UU U UU GAA U 3' CACC CAG GA GUCUG GCA UUGA GUGG GUC CU CAGAC CGU AACU miRNA 3' U U A 5'	https://bibiserv.cebitec.uni-bielefeld.de/spool?id=bibiserv2_2025-04-03_110617_5ZbGF&name=BRIP1::chr17:61776562-61780839(-)_Hsa-Mir-105-P1_5p_3447.png&tool=rnahybrid&contenttype=image/png
VRK1	chr14:96853166-96855223(+)	Hsa-Mir-105-P1_5p	2057	24	-20.1	undefined	253	target 5' A UU G A U 3' GCUAU GGGGGU GA GC UGGUG UCCUCA CU CG miRNA 3' G GA UAAACU 5'	https://bibiserv.cebitec.uni-bielefeld.de/spool?id=bibiserv2_2025-04-03_110617_5ZbGF&name=VRK1::chr14:96853166-96855223(+)_Hsa-Mir-105-P1_5p_253.png&tool=rnahybrid&contenttype=image/png
FANCG	chr9:35077399-35078604(-)	Hsa-Mir-105-P1_5p	1205	24	-26.3	undefined	286	target 5' G CAGGUUGGA C AGG UG G 3' GCC ACAGGGG UC GAGC UGG UGG UGUCCUC AG CUCG ACU miRNA 3' G A UAA 5'	https://bibiserv.cebitec.uni-bielefeld.de/spool?id=bibiserv2_2025-04-03_110617_5ZbGF&name=FANCG::chr9:35077399-35078604(-)_Hsa-Mir-105-P1_5p_286.png&tool=rnahybrid&contenttype=image/png
TP53	chr17:7673339-7673534(-)	Hsa-Mir-105-P1_5p	195	24	-23.1	undefined	99	target 5' U U GCAG U C 3' GCCA CAGGGG UGA GC UGGU GUCCUC ACU CG miRNA 3' G AG UAAACU 5'	https://bibiserv.cebitec.uni-bielefeld.de/spool?id=bibiserv2_2025-04-03_110617_5ZbGF&name=TP53::chr17:7673339-7673534(-)_Hsa-Mir-105-P1_5p_99.png&tool=rnahybrid&contenttype=image/png
FANCG	chr9:35077399-35078343(-)	Hsa-Mir-105-P1_5p	944	24	-26.3	undefined	25	target 5' G CAGGUUGGA C AGG UG G 3' GCC ACAGGGG UC GAGC UGG UGG UGUCCUC AG CUCG ACU miRNA 3' G A UAA 5'	https://bibiserv.cebitec.uni-bielefeld.de/spool?id=bibiserv2_2025-04-03_110617_5ZbGF&name=FANCG::chr9:35077399-35078343(-)_Hsa-Mir-105-P1_5p_25.png&tool=rnahybrid&contenttype=image/png
FANCA	chr16:89764963-89765066(-)	Hsa-Mir-105-P1_5p	103	24	-20.7	undefined	33	target 5' G CG CCUCUU G G C 3' GCC ACAG UCUGAG A GA UGG UGUC AGACUC U CU miRNA 3' G CUC G AAA 5'	https://bibiserv.cebitec.uni-bielefeld.de/spool?id=bibiserv2_2025-04-03_110617_5ZbGF&name=FANCA::chr16:89764963-89765066(-)_Hsa-Mir-105-P1_5p_33.png&tool=rnahybrid&contenttype=image/png
POLE	chr12:132664415-132664462(-)	Hsa-Mir-105-P1_5p	47	24	-22	undefined	14	target 5' U AUGG C 3' CCAU GGAG CUG GCAU GGUG CCUC GAC CGUA miRNA 3' GU U A U AACU 5'	https://bibiserv.cebitec.uni-bielefeld.de/spool?id=bibiserv2_2025-04-03_110617_5ZbGF&name=POLE::chr12:132664415-132664462(-)_Hsa-Mir-105-P1_5p_14.png&tool=rnahybrid&contenttype=image/png
CHEK2	chr22:28734402-28734727(-)	Hsa-Mir-105-P1_5p	325	24	-26	undefined	257	target 5' A UG CCUACCCCUGCCCC U 3' ACC AGGAG CUGGGC UGG UCCUC GACUCG miRNA 3' G UG A UAAACU 5'	https://bibiserv.cebitec.uni-bielefeld.de/spool?id=bibiserv2_2025-04-03_110617_5ZbGF&name=CHEK2::chr22:28734402-28734727(-)_Hsa-Mir-105-P1_5p_257.png&tool=rnahybrid&contenttype=image/png
BARD1	chr2:214792296-214792445(-)	Hsa-Mir-105-P1_5p	149	24	-21	undefined	126	target 5' U U CAA U 3' GCUACA GA UGAGC UGGUGU CU ACUCG miRNA 3' G C CAG UAAACU 5'	https://bibiserv.cebitec.uni-bielefeld.de/spool?id=bibiserv2_2025-04-03_110617_5ZbGF&name=BARD1::chr2:214792296-214792445(-)_Hsa-Mir-105-P1_5p_126.png&tool=rnahybrid&contenttype=image/png
FANCG	chr9:35078140-35078343(-)	Hsa-Mir-105-P1_5p	203	24	-26.3	undefined	25	target 5' G CAGGUUGGA C AGG UG G 3' GCC ACAGGGG UC GAGC UGG UGG UGUCCUC AG CUCG ACU miRNA 3' G A UAA 5'	https://bibiserv.cebitec.uni-bielefeld.de/spool?id=bibiserv2_2025-04-03_110617_5ZbGF&name=FANCG::chr9:35078140-35078343(-)_Hsa-Mir-105-P1_5p_25.png&tool=rnahybrid&contenttype=image/png
PHC1	chr12:8921600-8921750(+)	Hsa-Mir-105-P1_5p	150	24	-23.6	undefined	37	target 5' A AUCCCA G U 3' GCCG GAGU UGAGC UGGU CUCA ACUCG miRNA 3' G GUC G UAAACU 5'	https://bibiserv.cebitec.uni-bielefeld.de/spool?id=bibiserv2_2025-04-03_110617_5ZbGF&name=PHC1::chr12:8921600-8921750(+)_Hsa-Mir-105-P1_5p_37.png&tool=rnahybrid&contenttype=image/png
BRCA1	chr17:43110464-43110580(-)	Hsa-Mir-105-P2_5p	116	24	-20	undefined	17	target 5' C G U ACAG U AUCA G 3' CCA C GGAGU UGG GCG UGA GGU G CCUCA ACU CGU ACU miRNA 3' GU U G AA 5'	https://bibiserv.cebitec.uni-bielefeld.de/spool?id=bibiserv2_2025-04-03_110617_5ZbGF&name=BRCA1::chr17:43110464-43110580(-)_Hsa-Mir-105-P2_5p_17.png&tool=rnahybrid&contenttype=image/png
FANCG	chr9:35078140-35078604(-)	Hsa-Mir-105-P2_5p	464	24	-26.3	undefined	286	target 5' G CAGGUUGGA C AGG UG G 3' GCC ACAGGGG UC GAGC UGG UGG UGUCCUC AG CUCG ACU miRNA 3' G A UAA 5'	https://bibiserv.cebitec.uni-bielefeld.de/spool?id=bibiserv2_2025-04-03_110617_5ZbGF&name=FANCG::chr9:35078140-35078604(-)_Hsa-Mir-105-P2_5p_286.png&tool=rnahybrid&contenttype=image/png
BRIP1	chr17:61776562-61780839(-)	Hsa-Mir-105-P2_5p	4277	24	-26.2	undefined	3447	target 5' A UU U UU GAA U 3' CACC CAG GA GUCUG GCA UUGA GUGG GUC CU CAGAC CGU AACU miRNA 3' U U A 5'	https://bibiserv.cebitec.uni-bielefeld.de/spool?id=bibiserv2_2025-04-03_110617_5ZbGF&name=BRIP1::chr17:61776562-61780839(-)_Hsa-Mir-105-P2_5p_3447.png&tool=rnahybrid&contenttype=image/png
VRK1	chr14:96853166-96855223(+)	Hsa-Mir-105-P2_5p	2057	24	-20.1	undefined	253	target 5' A UU G A U 3' GCUAU GGGGGU GA GC UGGUG UCCUCA CU CG miRNA 3' G GA UAAACU 5'	https://bibiserv.cebitec.uni-bielefeld.de/spool?id=bibiserv2_2025-04-03_110617_5ZbGF&name=VRK1::chr14:96853166-96855223(+)_Hsa-Mir-105-P2_5p_253.png&tool=rnahybrid&contenttype=image/png
[truncated: 4,814 more rows]
