# Supplementary material for: Computational Splicing Analysis of Transcriptomic Data Reveals Sulforaphane Modulation of Alternative mRNA Splicing of DNA Repair Genes in Differentiated SH-SY5Y Neurons
Source: Int J Mol Sci. 2025 Aug 23;26(17):8187. doi: 10.3390/ijms26178187 (PMC12428557; doi:10.3390/ijms26178187)
Supplement: Supplementary file 1 [file ijms-26-08187-s001.zip › Table S4.xlsx]

## Sheet: Sheet1
Class	GeneID	geneSymbol	DE-NOVO	IncLevelDifference	cohordinates	miRNA	length target	length miRNA	mfe (kcal/mol)	p-value	position	alignment	figures	seed	post seed	Adenine at 1st	class	expression
MXE	ENSG00000012048	BRCA1	FALSE	0.111	chr17:43110464-43110580(-)	hsa-miR-1301-3p	116	24	-30.4	undefined	92	target 5' C GU A G C 3' UCA CUCCCA GUAGCUG GA AGU GAGGGU CGUCGAC UU miRNA 3' CUUC C G 5'	https://bibiserv.cebitec.uni-bielefeld.de/spool?id=bibiserv2_2025-04-03_110617_5ZbGF&name=BRCA1::chr17:43110464-43110580(-)_Hsa-Mir-1301_3p_92.png&tool=rnahybrid&contenttype=image/png	4	4	Present	compensatory	62.6892
A5SS	ENSG00000221829	FANCG	FALSE	-0.301	chr9:35078140-35078604(-)	hsa-miR-10-p3b-5p	464	24	-36.6	undefined	287	target 5' G C AAC G G 3' C CAGGUUGG AGGG CUCAGGGA G GUCCAAUU UCCC GAGUCCCU miRNA 3' A U A 5'	https://bibiserv.cebitec.uni-bielefeld.de/spool?id=bibiserv2_2025-04-03_110617_5ZbGF&name=FANCG::chr9:35078140-35078604(-)_Hsa-Mir-10-P3b_5p_287.png&tool=rnahybrid&contenttype=image/png	6		Present	canonical	not expressed
A5SS	ENSG00000221829	FANCG	FALSE	-0.301	chr9:35078140-35078604(-)	hsa-miR-10-p3c-5p	464	22	-31.6	undefined	287	target 5' G C GGAAC G G 3' C CAGGUU AGGG CUCAGGGA G GUUCAA UCCC GAGUCCCU miRNA 3' A U A 5'	https://bibiserv.cebitec.uni-bielefeld.de/spool?id=bibiserv2_2025-04-03_110617_5ZbGF&name=FANCG::chr9:35078140-35078604(-)_Hsa-Mir-10-P3c_5p_287.png&tool=rnahybrid&contenttype=image/png	6		Present	canonical	not expressed
A5SS	ENSG00000221829	FANCG	FALSE	-0.301	chr9:35078140-35078604(-)	hsa-miR-10-p3d-5p	464	22	-31.6	undefined	287	target 5' G C GGAAC G G 3' C CAGGUU AGGG CUCAGGGA G GUUCAA UCCC GAGUCCCU miRNA 3' A U A 5'	https://bibiserv.cebitec.uni-bielefeld.de/spool?id=bibiserv2_2025-04-03_110617_5ZbGF&name=FANCG::chr9:35078140-35078604(-)_Hsa-Mir-10-P3d_5p_287.png&tool=rnahybrid&contenttype=image/png	6		Present	canonical	not expressed
A5SS	ENSG00000221829	FANCG	FALSE	-0.301	chr9:35078140-35078604(-)	hsa-miR-133-p1-v2-3p	464	22	-31.7	undefined	388	target 5' U GCUGCCCU UGCUGACCGUCUU U 3' GCAG CUGGUUGAG GGGGACC UGUC GACCAACUU CCCCUGG miRNA 3' UU 5'	https://bibiserv.cebitec.uni-bielefeld.de/spool?id=bibiserv2_2025-04-03_110617_5ZbGF&name=FANCG::chr9:35078140-35078604(-)_Hsa-Mir-133-P1-v2_3p_388.png&tool=rnahybrid&contenttype=image/png	5	4	NOT present	compensatory	not expressed
A5SS	ENSG00000221829	FANCG	FALSE	-0.301	chr9:35078140-35078604(-)	hsa-miR-133-p2-v2-3p	464	21	-30	undefined	400	target 5' U UGCUGACCGUCUU U 3' CUGGUUGAG GGGGACC GACCAACUU CCCCUGG miRNA 3' AUC UU 5'	https://bibiserv.cebitec.uni-bielefeld.de/spool?id=bibiserv2_2025-04-03_110617_5ZbGF&name=FANCG::chr9:35078140-35078604(-)_Hsa-Mir-133-P2-v2_3p_400.png&tool=rnahybrid&contenttype=image/png	5	4	NOT present	compensatory	not expressed
A5SS	ENSG00000221829	FANCG	FALSE	-0.301	chr9:35078140-35078604(-)	hsa-miR-133-p3-v2-3p	464	22	-31.7	undefined	388	target 5' U GCUGCCCU UGCUGACCGUCUU U 3' GCAG CUGGUUGAG GGGGACC UGUC GACCAACUU CCCCUGG miRNA 3' UU 5'	https://bibiserv.cebitec.uni-bielefeld.de/spool?id=bibiserv2_2025-04-03_110617_5ZbGF&name=FANCG::chr9:35078140-35078604(-)_Hsa-Mir-133-P3-v2_3p_388.png&tool=rnahybrid&contenttype=image/png	5	4	NOT present	compensatory	not expressed
A5SS	ENSG00000221829	FANCG	FALSE	-0.301	chr9:35078140-35078604(-)	hsa-miR-154-p4a-3p	464	22	-31.8	undefined	172	target 5' A AA A G 3' GGAGAGG AGCCAG GUGUGU UUUCUCC UUGGUC CACACA miRNA 3' AA A 5'	https://bibiserv.cebitec.uni-bielefeld.de/spool?id=bibiserv2_2025-04-03_110617_5ZbGF&name=FANCG::chr9:35078140-35078604(-)_Hsa-Mir-154-P4a_3p_172.png&tool=rnahybrid&contenttype=image/png	6		NOT present	canonical	not expressed
A5SS	ENSG00000221829	FANCG	FALSE	-0.301	chr9:35078140-35078604(-)	hsa-miR-154-p4b-3p	464	22	-31.8	undefined	172	target 5' A AA A G 3' GGAGAGG AGCCAG GUGUGU UUUCUCC UUGGUC CACACA miRNA 3' AA A 5'	https://bibiserv.cebitec.uni-bielefeld.de/spool?id=bibiserv2_2025-04-03_110617_5ZbGF&name=FANCG::chr9:35078140-35078604(-)_Hsa-Mir-154-P4b_3p_172.png&tool=rnahybrid&contenttype=image/png	6		NOT present	canonical	not expressed
A5SS	ENSG00000221829	FANCG	FALSE	-0.301	chr9:35078140-35078604(-)	hsa-miR-296-5p	464	21	-32.9	undefined	271	target 5' C GC CA A 3' ACAGGA AG GGGGCCC UGUCCU UC CCCCGGG miRNA 3' AAC CC A 5'	https://bibiserv.cebitec.uni-bielefeld.de/spool?id=bibiserv2_2025-04-03_110617_5ZbGF&name=FANCG::chr9:35078140-35078604(-)_Hsa-Mir-296_5p_271.png&tool=rnahybrid&contenttype=image/png	6		Present	canonical	3.91196
A5SS	ENSG00000221829	FANCG	FALSE	-0.301	chr9:35078140-35078604(-)	hsa-miR-339-5p	464	23	-31.2	undefined	160	target 5' U G C G A 3' UGGG UCCUG AGGA AGG ACUC AGGAC UCCU UCC miRNA 3' GC G C G CU 5'	https://bibiserv.cebitec.uni-bielefeld.de/spool?id=bibiserv2_2025-04-03_110617_5ZbGF&name=FANCG::chr9:35078140-35078604(-)_Hsa-Mir-339_5p_160.png&tool=rnahybrid&contenttype=image/png	4	4	NOT present	compensatory	6.32434
A5SS	ENSG00000221829	FANCG	FALSE	-0.301	chr9:35078140-35078604(-)	hsa-miR-423-5p	464	23	-30.3	undefined	352	target 5' C G G C 3' GGAG CU GCU UCUGCCCU CA UUUC GA CGA AGACGGGG GU miRNA 3' A G G A 5'	https://bibiserv.cebitec.uni-bielefeld.de/spool?id=bibiserv2_2025-04-03_110617_5ZbGF&name=FANCG::chr9:35078140-35078604(-)_Hsa-Mir-423_5p_352.png&tool=rnahybrid&contenttype=image/png	4	3	Present	compensatory	100.994
A5SS	ENSG00000221829	FANCG	FALSE	-0.301	chr9:35078140-35078604(-)	hsa-miR-431-3p	464	21	-31.4	undefined	365	target 5' U CCGCCU UU C 3' GCCCUGCA GG GGCCUG CGGGACGU UC CUGGAC miRNA 3' CUU UG 5'	https://bibiserv.cebitec.uni-bielefeld.de/spool?id=bibiserv2_2025-04-03_110617_5ZbGF&name=FANCG::chr9:35078140-35078604(-)_Hsa-Mir-431_3p_365.png&tool=rnahybrid&contenttype=image/png	4	4	NOT present	compensatory	8.37812
A5SS	ENSG00000221829	FANCG	FALSE	-0.301	chr9:35078140-35078604(-)	hsa-miR-887-5p	464	23	-32.1	undefined	291	target 5' A GG G G 3' GGUU AACAGGG CUCAGGGA UCAG UUGUCCC GGGUUCCU miRNA 3' C A GA 5'	https://bibiserv.cebitec.uni-bielefeld.de/spool?id=bibiserv2_2025-04-03_110617_5ZbGF&name=FANCG::chr9:35078140-35078604(-)_Hsa-Mir-887_5p_291.png&tool=rnahybrid&contenttype=image/png	4	4	Present	compensatory	0.880192
A5SS	ENSG00000221829	FANCG	FALSE	-0.301	chr9:35078140-35078604(-)	hsa-miR-1913-5p	464	22	-36.8	undefined	322	target 5' A CCUUCGU UGCCU A 3' CUCUGU GCUUCC UCUGCCGG GAGACG CGGAGG AGACGGCC miRNA 3' G U 5'	https://bibiserv.cebitec.uni-bielefeld.de/spool?id=bibiserv2_2025-04-03_110617_5ZbGF&name=FANCG::chr9:35078140-35078604(-)_Hsa-Mir-1913_5p_322.png&tool=rnahybrid&contenttype=image/png	6		NOT present	canonical	not expressed
A5SS	ENSG00000221829	FANCG	FALSE	-0.301	chr9:35078140-35078604(-)	hsa-miR-1914-5p	464	23	-37.9	undefined	277	target 5' A C CAGGUUGGAACAG U A 3' GCAG AG GGGCC GGGC CAGGG CGUC UC CCCGG CCCG GUCCC miRNA 3' U A U 5'	https://bibiserv.cebitec.uni-bielefeld.de/spool?id=bibiserv2_2025-04-03_110617_5ZbGF&name=FANCG::chr9:35078140-35078604(-)_Hsa-Mir-1914_5p_277.png&tool=rnahybrid&contenttype=image/png	5	3	NOT present	compensatory	0
A5SS	ENSG00000221829	FANCG	FALSE	-0.301	chr9:35078140-35078604(-)	hsa-miR-3059-5p	464	22	-35.2	undefined	155	target 5' G CCUGCA G 3' ACCUU UGGGGU GGAGAGGAAA UGGGA ACCCCG UCUCUCCUUU miRNA 3' U 5'	https://bibiserv.cebitec.uni-bielefeld.de/spool?id=bibiserv2_2025-04-03_110617_5ZbGF&name=FANCG::chr9:35078140-35078604(-)_Hsa-Mir-3059_5p_155.png&tool=rnahybrid&contenttype=image/png	6	4	Present	strong	4.56396
A5SS	ENSG00000221829	FANCG	FALSE	-0.301	chr9:35078140-35078604(-)	hsa-miR-3180-p1-3p	464	22	-34.7	undefined	342	target 5' U UCUG CU UG G 3' GCCU CCGGAG GC UCUGCCCU CGGA GGCCUU CG AGGCGGGG miRNA 3' C U 5'	https://bibiserv.cebitec.uni-bielefeld.de/spool?id=bibiserv2_2025-04-03_110617_5ZbGF&name=FANCG::chr9:35078140-35078604(-)_Hsa-Mir-3180-P1_3p_342.png&tool=rnahybrid&contenttype=image/png	4	4	NOT present	compensatory	not expressed
A5SS	ENSG00000221829	FANCG	FALSE	-0.301	chr9:35078140-35078604(-)	hsa-miR-3180-p2-3p	464	22	-34.7	undefined	342	target 5' U UCUG CU UG G 3' GCCU CCGGAG GC UCUGCCCU CGGA GGCCUU CG AGGCGGGG miRNA 3' C U 5'	https://bibiserv.cebitec.uni-bielefeld.de/spool?id=bibiserv2_2025-04-03_110617_5ZbGF&name=FANCG::chr9:35078140-35078604(-)_Hsa-Mir-3180-P2_3p_342.png&tool=rnahybrid&contenttype=image/png	4	4	NOT present	compensatory	not expressed
A5SS	ENSG00000221829	FANCG	FALSE	-0.301	chr9:35078140-35078604(-)	hsa-miR-3180-p3-3p	464	22	-34.7	undefined	342	target 5' U UCUG CU UG G 3' GCCU CCGGAG GC UCUGCCCU CGGA GGCCUU CG AGGCGGGG miRNA 3' C U 5'	https://bibiserv.cebitec.uni-bielefeld.de/spool?id=bibiserv2_2025-04-03_110617_5ZbGF&name=FANCG::chr9:35078140-35078604(-)_Hsa-Mir-3180-P3_3p_342.png&tool=rnahybrid&contenttype=image/png	4	4	NOT present	compensatory	not expressed
A5SS	ENSG00000221829	FANCG	FALSE	-0.301	chr9:35078140-35078604(-)	hsa-miR-4664-3p	464	22	-31.2	undefined	301	target 5' A G G U A 3' GGGGCUCA GGA CUG GGG CCCCGAGU UCU GGC UUC miRNA 3' CUG G C 5'	https://bibiserv.cebitec.uni-bielefeld.de/spool?id=bibiserv2_2025-04-03_110617_5ZbGF&name=FANCG::chr9:35078140-35078604(-)_Hsa-Mir-4664_3p_301.png&tool=rnahybrid&contenttype=image/png	2	4	NOT present	compensatory	0
A5SS	ENSG00000221829	FANCG	FALSE	-0.301	chr9:35078140-35078604(-)	hsa-novel-2-3p	464	23	-30.3	undefined	349	target 5' U CG UGUC C C 3' GC GAGCUGC UG CCUGCAC UG UUUGACG AC GGACGUG miRNA 3' U UA U U 5'	https://bibiserv.cebitec.uni-bielefeld.de/spool?id=bibiserv2_2025-04-03_110617_5ZbGF&name=FANCG::chr9:35078140-35078604(-)_Hsa-Novel-2_3p_349.png&tool=rnahybrid&contenttype=image/png	6		NOT present	canonical	not expressed
RI	ENSG00000136492	BRIP1	FALSE	-0.291	chr17:61776562-61780839(-)	hsa-miR-92-p1a-3p	4277	22	-31.8	undefined	136	target 5' C A U GU C 3' CAGGCUGG G GCA GGUGCAAU GUCCGGCC C UGU UCACGUUA miRNA 3' U U 5'	https://bibiserv.cebitec.uni-bielefeld.de/spool?id=bibiserv2_2025-04-03_110617_5ZbGF&name=BRIP1::chr17:61776562-61780839(-)_Hsa-Mir-92-P1a_3p_136.png&tool=rnahybrid&contenttype=image/png	6		NOT present	canonical	not expressed
RI	ENSG00000136492	BRIP1	FALSE	-0.291	chr17:61776562-61780839(-)	hsa-miR-92-p1c-3p	4277	22	-31.8	undefined	136	target 5' C A U GU C 3' CAGGCUGG G GCA GGUGCAAU GUCCGGCC C UGU UCACGUUA miRNA 3' U U 5'	https://bibiserv.cebitec.uni-bielefeld.de/spool?id=bibiserv2_2025-04-03_110617_5ZbGF&name=BRIP1::chr17:61776562-61780839(-)_Hsa-Mir-92-P1c_3p_136.png&tool=rnahybrid&contenttype=image/png	6		NOT present	canonical	not expressed
RI	ENSG00000136492	BRIP1	FALSE	-0.291	chr17:61776562-61780839(-)	hsa-miR-127-3p	4277	22	-31.5	undefined	1471	target 5' C A A 3' CCAGGCUCAGGC GUCC GGUUCGAGUCUG UAGG miRNA 3' UC CC CU 5'	https://bibiserv.cebitec.uni-bielefeld.de/spool?id=bibiserv2_2025-04-03_110617_5ZbGF&name=BRIP1::chr17:61776562-61780839(-)_Hsa-Mir-127_3p_1471.png&tool=rnahybrid&contenttype=image/png	3	4	NOT present	compensatory	1086.45
RI	ENSG00000136492	BRIP1	FALSE	-0.291	chr17:61776562-61780839(-)	hsa-miR-362-p5-5p	4277	25	-32	undefined	126	target 5' U U CUGGAGU U G 3' GCUCU CACCCAGG GCAG GGU UGAGA GUGGGUCC CGUU CUA miRNA 3' AU C AU 5'	https://bibiserv.cebitec.uni-bielefeld.de/spool?id=bibiserv2_2025-04-03_110617_5ZbGF&name=BRIP1::chr17:61776562-61780839(-)_Hsa-Mir-362-P5_5p_126.png&tool=rnahybrid&contenttype=image/png	2	4	NOT present	compensatory	not expressed
RI	ENSG00000136492	BRIP1	FALSE	-0.291	chr17:61776562-61780839(-)	hsa-miR-766-3p	4277	22	-30.4	undefined	111	target 5' U AGG CUUGCUCUUCACCCA G 3' UUGAGGC GU GGCUGGAGU GACUCCG CA CCGACCUCA miRNA 3' C A CC 5'	https://bibiserv.cebitec.uni-bielefeld.de/spool?id=bibiserv2_2025-04-03_110617_5ZbGF&name=BRIP1::chr17:61776562-61780839(-)_Hsa-Mir-766_3p_111.png&tool=rnahybrid&contenttype=image/png	6		NOT present	canonical	9.58431
RI	ENSG00000136492	BRIP1	FALSE	-0.291	chr17:61776562-61780839(-)	hsa-miR-1914-5p	4277	23	-30.2	undefined	2958	target 5' C GA UU G 3' UGGG GGGC GGGG ACCC CCCG UCCC miRNA 3' CGUCUUC GG UG 5'	https://bibiserv.cebitec.uni-bielefeld.de/spool?id=bibiserv2_2025-04-03_110617_5ZbGF&name=BRIP1::chr17:61776562-61780839(-)_Hsa-Mir-1914_5p_2958.png&tool=rnahybrid&contenttype=image/png	3	4	NOT present	compensatory	0
RI	ENSG00000136492	BRIP1	FALSE	-0.291	chr17:61776562-61780839(-)	hsa-miR-3194-5p	4277	22	-33.5	undefined	2860	target 5' G GGGG A AGCAUCAGGAUCAG U 3' GUAG CUCCU GGU GGCUGGCC CGUC GAGGA CCA CCGACCGG miRNA 3' GG 5'	https://bibiserv.cebitec.uni-bielefeld.de/spool?id=bibiserv2_2025-04-03_110617_5ZbGF&name=BRIP1::chr17:61776562-61780839(-)_Hsa-Mir-3194_5p_2860.png&tool=rnahybrid&contenttype=image/png	6	4	NOT present	strong	0.977991
RI	ENSG00000221829	FANCG	FALSE	-0.326	chr9:35077399-35078604(-)	hsa-miR-10-p3b-5p	1205	24	-36.6	undefined	287	target 5' G C AAC G G 3' C CAGGUUGG AGGG CUCAGGGA G GUCCAAUU UCCC GAGUCCCU miRNA 3' A U A 5'	https://bibiserv.cebitec.uni-bielefeld.de/spool?id=bibiserv2_2025-04-03_110617_5ZbGF&name=FANCG::chr9:35077399-35078604(-)_Hsa-Mir-10-P3b_5p_287.png&tool=rnahybrid&contenttype=image/png	6		Present	canonical	not expressed
RI	ENSG00000221829	FANCG	FALSE	-0.326	chr9:35077399-35078604(-)	hsa-miR-10-p3c-5p	1205	22	-31.6	undefined	287	target 5' G C GGAAC G G 3' C CAGGUU AGGG CUCAGGGA G GUUCAA UCCC GAGUCCCU miRNA 3' A U A 5'	https://bibiserv.cebitec.uni-bielefeld.de/spool?id=bibiserv2_2025-04-03_110617_5ZbGF&name=FANCG::chr9:35077399-35078604(-)_Hsa-Mir-10-P3c_5p_287.png&tool=rnahybrid&contenttype=image/png	6		Present	canonical	not expressed
RI	ENSG00000221829	FANCG	FALSE	-0.326	chr9:35077399-35078604(-)	hsa-miR-10-p3d-5p	1205	22	-31.6	undefined	287	target 5' G C GGAAC G G 3' C CAGGUU AGGG CUCAGGGA G GUUCAA UCCC GAGUCCCU miRNA 3' A U A 5'	https://bibiserv.cebitec.uni-bielefeld.de/spool?id=bibiserv2_2025-04-03_110617_5ZbGF&name=FANCG::chr9:35077399-35078604(-)_Hsa-Mir-10-P3d_5p_287.png&tool=rnahybrid&contenttype=image/png	6		Present	canonical	not expressed
RI	ENSG00000221829	FANCG	FALSE	-0.326	chr9:35077399-35078604(-)	hsa-miR-17-p4d-5p	1205	23	-33.6	undefined	686	target 5' A AUCU G 3' UACCUGUA CAGCACUUUG AUGGACGU GUCGUGAAAC miRNA 3' G GCUU 5'	https://bibiserv.cebitec.uni-bielefeld.de/spool?id=bibiserv2_2025-04-03_110617_5ZbGF&name=FANCG::chr9:35077399-35078604(-)_Hsa-Mir-17-P4d_5p_686.png&tool=rnahybrid&contenttype=image/png	6		NOT present	canonical	not expressed
RI	ENSG00000221829	FANCG	FALSE	-0.326	chr9:35077399-35078604(-)	hsa-miR-34-p3a-v1-5p	1205	25	-32.1	undefined	948	target 5' A A AAUA CAU C 3' GGC CGCUGG GAU CACUGCC UCG GCGAUC UUA GUGACGG miRNA 3' UUG G U A 5'	https://bibiserv.cebitec.uni-bielefeld.de/spool?id=bibiserv2_2025-04-03_110617_5ZbGF&name=FANCG::chr9:35077399-35078604(-)_Hsa-Mir-34-P3a-v1_5p_948.png&tool=rnahybrid&contenttype=image/png	6		NOT present	canonical	not expressed
RI	ENSG00000221829	FANCG	FALSE	-0.326	chr9:35077399-35078604(-)	hsa-miR-133-p1-v2-3p	1205	22	-31.7	undefined	388	target 5' U GCUGCCCU UGCUGACCGUCUU U 3' GCAG CUGGUUGAG GGGGACC UGUC GACCAACUU CCCCUGG miRNA 3' UU 5'	https://bibiserv.cebitec.uni-bielefeld.de/spool?id=bibiserv2_2025-04-03_110617_5ZbGF&name=FANCG::chr9:35077399-35078604(-)_Hsa-Mir-133-P1-v2_3p_388.png&tool=rnahybrid&contenttype=image/png	5	4	NOT present	compensatory	not expressed
RI	ENSG00000221829	FANCG	FALSE	-0.326	chr9:35077399-35078604(-)	hsa-miR-133-p2-v2-3p	1205	21	-30	undefined	400	target 5' U UGCUGACCGUCUU U 3' CUGGUUGAG GGGGACC GACCAACUU CCCCUGG miRNA 3' AUC UU 5'	https://bibiserv.cebitec.uni-bielefeld.de/spool?id=bibiserv2_2025-04-03_110617_5ZbGF&name=FANCG::chr9:35077399-35078604(-)_Hsa-Mir-133-P2-v2_3p_400.png&tool=rnahybrid&contenttype=image/png	5	4	NOT present	compensatory	not expressed
RI	ENSG00000221829	FANCG	FALSE	-0.326	chr9:35077399-35078604(-)	hsa-miR-133-p3-v2-3p	1205	22	-31.7	undefined	388	target 5' U GCUGCCCU UGCUGACCGUCUU U 3' GCAG CUGGUUGAG GGGGACC UGUC GACCAACUU CCCCUGG miRNA 3' UU 5'	https://bibiserv.cebitec.uni-bielefeld.de/spool?id=bibiserv2_2025-04-03_110617_5ZbGF&name=FANCG::chr9:35077399-35078604(-)_Hsa-Mir-133-P3-v2_3p_388.png&tool=rnahybrid&contenttype=image/png	5	4	NOT present	compensatory	not expressed
RI	ENSG00000221829	FANCG	FALSE	-0.326	chr9:35077399-35078604(-)	hsa-miR-154-p4a-3p	1205	22	-31.8	undefined	172	target 5' A AA A G 3' GGAGAGG AGCCAG GUGUGU UUUCUCC UUGGUC CACACA miRNA 3' AA A 5'	https://bibiserv.cebitec.uni-bielefeld.de/spool?id=bibiserv2_2025-04-03_110617_5ZbGF&name=FANCG::chr9:35077399-35078604(-)_Hsa-Mir-154-P4a_3p_172.png&tool=rnahybrid&contenttype=image/png	6		NOT present	canonical	not expressed
RI	ENSG00000221829	FANCG	FALSE	-0.326	chr9:35077399-35078604(-)	hsa-miR-154-p4b-3p	1205	22	-31.8	undefined	172	target 5' A AA A G 3' GGAGAGG AGCCAG GUGUGU UUUCUCC UUGGUC CACACA miRNA 3' AA A 5'	https://bibiserv.cebitec.uni-bielefeld.de/spool?id=bibiserv2_2025-04-03_110617_5ZbGF&name=FANCG::chr9:35077399-35078604(-)_Hsa-Mir-154-P4b_3p_172.png&tool=rnahybrid&contenttype=image/png	6		NOT present	canonical	not expressed
RI	ENSG00000221829	FANCG	FALSE	-0.326	chr9:35077399-35078604(-)	hsa-miR-296-5p	1205	21	-32.9	undefined	271	target 5' C GC CA A 3' ACAGGA AG GGGGCCC UGUCCU UC CCCCGGG miRNA 3' AAC CC A 5'	https://bibiserv.cebitec.uni-bielefeld.de/spool?id=bibiserv2_2025-04-03_110617_5ZbGF&name=FANCG::chr9:35077399-35078604(-)_Hsa-Mir-296_5p_271.png&tool=rnahybrid&contenttype=image/png	6		Present	canonical	3.91196
RI	ENSG00000221829	FANCG	FALSE	-0.326	chr9:35077399-35078604(-)	hsa-miR-339-5p	1205	23	-31.2	undefined	160	target 5' U G C G A 3' UGGG UCCUG AGGA AGG ACUC AGGAC UCCU UCC miRNA 3' GC G C G CU 5'	https://bibiserv.cebitec.uni-bielefeld.de/spool?id=bibiserv2_2025-04-03_110617_5ZbGF&name=FANCG::chr9:35077399-35078604(-)_Hsa-Mir-339_5p_160.png&tool=rnahybrid&contenttype=image/png	4	4	NOT present	compensatory	6.32434
RI	ENSG00000221829	FANCG	FALSE	-0.326	chr9:35077399-35078604(-)	hsa-miR-423-5p	1205	23	-30.3	undefined	352	target 5' C G G C 3' GGAG CU GCU UCUGCCCU CA UUUC GA CGA AGACGGGG GU miRNA 3' A G G A 5'	https://bibiserv.cebitec.uni-bielefeld.de/spool?id=bibiserv2_2025-04-03_110617_5ZbGF&name=FANCG::chr9:35077399-35078604(-)_Hsa-Mir-423_5p_352.png&tool=rnahybrid&contenttype=image/png	4	3	Present	compensatory	100.994
RI	ENSG00000221829	FANCG	FALSE	-0.326	chr9:35077399-35078604(-)	hsa-miR-431-3p	1205	21	-31.4	undefined	365	target 5' U CCGCCU UU C 3' GCCCUGCA GG GGCCUG CGGGACGU UC CUGGAC miRNA 3' CUU UG 5'	https://bibiserv.cebitec.uni-bielefeld.de/spool?id=bibiserv2_2025-04-03_110617_5ZbGF&name=FANCG::chr9:35077399-35078604(-)_Hsa-Mir-431_3p_365.png&tool=rnahybrid&contenttype=image/png	4	4	NOT present	compensatory	8.37812
RI	ENSG00000221829	FANCG	FALSE	-0.326	chr9:35077399-35078604(-)	hsa-miR-887-5p	1205	23	-32.1	undefined	291	target 5' A GG G G 3' GGUU AACAGGG CUCAGGGA UCAG UUGUCCC GGGUUCCU miRNA 3' C A GA 5'	https://bibiserv.cebitec.uni-bielefeld.de/spool?id=bibiserv2_2025-04-03_110617_5ZbGF&name=FANCG::chr9:35077399-35078604(-)_Hsa-Mir-887_5p_291.png&tool=rnahybrid&contenttype=image/png	4	4	Present	compensatory	0.880192
RI	ENSG00000221829	FANCG	FALSE	-0.326	chr9:35077399-35078604(-)	hsa-miR-1913-5p	1205	22	-36.8	undefined	322	target 5' A CCUUCGU UGCCU A 3' CUCUGU GCUUCC UCUGCCGG GAGACG CGGAGG AGACGGCC miRNA 3' G U 5'	https://bibiserv.cebitec.uni-bielefeld.de/spool?id=bibiserv2_2025-04-03_110617_5ZbGF&name=FANCG::chr9:35077399-35078604(-)_Hsa-Mir-1913_5p_322.png&tool=rnahybrid&contenttype=image/png	6		NOT present	canonical	not expressed
RI	ENSG00000221829	FANCG	FALSE	-0.326	chr9:35077399-35078604(-)	hsa-miR-1914-5p	1205	23	-37.9	undefined	277	target 5' A C CAGGUUGGAACAG U A 3' GCAG AG GGGCC GGGC CAGGG CGUC UC CCCGG CCCG GUCCC miRNA 3' U A U 5'	https://bibiserv.cebitec.uni-bielefeld.de/spool?id=bibiserv2_2025-04-03_110617_5ZbGF&name=FANCG::chr9:35077399-35078604(-)_Hsa-Mir-1914_5p_277.png&tool=rnahybrid&contenttype=image/png	5	3	NOT present	compensatory	0
RI	ENSG00000221829	FANCG	FALSE	-0.326	chr9:35077399-35078604(-)	hsa-miR-2276-5p	1205	22	-38.4	undefined	795	target 5' C GCCU A 3' CUGCA GGGUGACAGAGGG GACGU UCCACUGUCUCCC miRNA 3' GCA G 5'	https://bibiserv.cebitec.uni-bielefeld.de/spool?id=bibiserv2_2025-04-03_110617_5ZbGF&name=FANCG::chr9:35077399-35078604(-)_Hsa-Mir-2276_5p_795.png&tool=rnahybrid&contenttype=image/png	6		Present	canonical	0.228198
RI	ENSG00000221829	FANCG	FALSE	-0.326	chr9:35077399-35078604(-)	hsa-miR-3059-5p	1205	22	-35.2	undefined	155	target 5' G CCUGCA G 3' ACCUU UGGGGU GGAGAGGAAA UGGGA ACCCCG UCUCUCCUUU miRNA 3' U 5'	https://bibiserv.cebitec.uni-bielefeld.de/spool?id=bibiserv2_2025-04-03_110617_5ZbGF&name=FANCG::chr9:35077399-35078604(-)_Hsa-Mir-3059_5p_155.png&tool=rnahybrid&contenttype=image/png	6	4	Present	strong	4.56396
RI	ENSG00000221829	FANCG	FALSE	-0.326	chr9:35077399-35078604(-)	hsa-miR-3180-p1-3p	1205	22	-34.7	undefined	342	target 5' U UCUG CU UG G 3' GCCU CCGGAG GC UCUGCCCU CGGA GGCCUU CG AGGCGGGG miRNA 3' C U 5'	https://bibiserv.cebitec.uni-bielefeld.de/spool?id=bibiserv2_2025-04-03_110617_5ZbGF&name=FANCG::chr9:35077399-35078604(-)_Hsa-Mir-3180-P1_3p_342.png&tool=rnahybrid&contenttype=image/png	4	4	NOT present	compensatory	not expressed
RI	ENSG00000221829	FANCG	FALSE	-0.326	chr9:35077399-35078604(-)	hsa-miR-3180-p2-3p	1205	22	-34.7	undefined	342	target 5' U UCUG CU UG G 3' GCCU CCGGAG GC UCUGCCCU CGGA GGCCUU CG AGGCGGGG miRNA 3' C U 5'	https://bibiserv.cebitec.uni-bielefeld.de/spool?id=bibiserv2_2025-04-03_110617_5ZbGF&name=FANCG::chr9:35077399-35078604(-)_Hsa-Mir-3180-P2_3p_342.png&tool=rnahybrid&contenttype=image/png	4	4	NOT present	compensatory	not expressed
RI	ENSG00000221829	FANCG	FALSE	-0.326	chr9:35077399-35078604(-)	hsa-miR-3180-p3-3p	1205	22	-34.7	undefined	342	target 5' U UCUG CU UG G 3' GCCU CCGGAG GC UCUGCCCU CGGA GGCCUU CG AGGCGGGG miRNA 3' C U 5'	https://bibiserv.cebitec.uni-bielefeld.de/spool?id=bibiserv2_2025-04-03_110617_5ZbGF&name=FANCG::chr9:35077399-35078604(-)_Hsa-Mir-3180-P3_3p_342.png&tool=rnahybrid&contenttype=image/png	4	4	NOT present	compensatory	not expressed
RI	ENSG00000221829	FANCG	FALSE	-0.326	chr9:35077399-35078604(-)	hsa-miR-4664-3p	1205	22	-31.2	undefined	301	target 5' A G G U A 3' GGGGCUCA GGA CUG GGG CCCCGAGU UCU GGC UUC miRNA 3' CUG G C 5'	https://bibiserv.cebitec.uni-bielefeld.de/spool?id=bibiserv2_2025-04-03_110617_5ZbGF&name=FANCG::chr9:35077399-35078604(-)_Hsa-Mir-4664_3p_301.png&tool=rnahybrid&contenttype=image/png	2	4	NOT present	compensatory	0
RI	ENSG00000221829	FANCG	FALSE	-0.326	chr9:35077399-35078604(-)	hsa-novel-2-3p	1205	23	-30.3	undefined	349	target 5' U CG UGUC C C 3' GC GAGCUGC UG CCUGCAC UG UUUGACG AC GGACGUG miRNA 3' U UA U U 5'	https://bibiserv.cebitec.uni-bielefeld.de/spool?id=bibiserv2_2025-04-03_110617_5ZbGF&name=FANCG::chr9:35077399-35078604(-)_Hsa-Novel-2_3p_349.png&tool=rnahybrid&contenttype=image/png	6		NOT present	canonical	not expressed
RI	ENSG00000141510	TP53	TRUE	-0.378	chr17:7673339-7673534(-)	hsa-miR-1913-3p	195	22	-32.2	undefined	92	target 5' G UUU CAUC U 3' GGCA GC AGGGGGCAG CCGU CG UCCCCCGUC miRNA 3' A CGU CC U 5'	https://bibiserv.cebitec.uni-bielefeld.de/spool?id=bibiserv2_2025-04-03_110617_5ZbGF&name=TP53::chr17:7673339-7673534(-)_Hsa-Mir-1913_3p_92.png&tool=rnahybrid&contenttype=image/png	6		NOT present	canonical	not expressed
A3SS	ENSG00000126215	XRCC3	FALSE	0.357	chr14:103711180-103711245(-)	hsa-miR-210-3p	65	22	-33.8	undefined	27	target 5' C CUUCC UG U G 3' UCGGCUGCUGUCA C GU CGG AGUCGGCGACAGU G CG GUC miRNA 3' UG U 5'	https://bibiserv.cebitec.uni-bielefeld.de/spool?id=bibiserv2_2025-04-03_110617_5ZbGF&name=XRCC3::chr14:103711180-103711245(-)_Hsa-Mir-210_3p_27.png&tool=rnahybrid&contenttype=image/png	2	4	NOT present	compensatory	33.4147
A3SS	ENSG00000221829	FANCG	FALSE	-0.169	chr9:35077399-35078343(-)	hsa-miR-10-p3b-5p	944	24	-36.6	undefined	26	target 5' G C AAC G G 3' C CAGGUUGG AGGG CUCAGGGA G GUCCAAUU UCCC GAGUCCCU miRNA 3' A U A 5'	https://bibiserv.cebitec.uni-bielefeld.de/spool?id=bibiserv2_2025-04-03_110617_5ZbGF&name=FANCG::chr9:35077399-35078343(-)_Hsa-Mir-10-P3b_5p_26.png&tool=rnahybrid&contenttype=image/png	6		Present	canonical	not expressed
A3SS	ENSG00000221829	FANCG	FALSE	-0.169	chr9:35077399-35078343(-)	hsa-miR-10-p3c-5p	944	22	-31.6	undefined	26	target 5' G C GGAAC G G 3' C CAGGUU AGGG CUCAGGGA G GUUCAA UCCC GAGUCCCU miRNA 3' A U A 5'	https://bibiserv.cebitec.uni-bielefeld.de/spool?id=bibiserv2_2025-04-03_110617_5ZbGF&name=FANCG::chr9:35077399-35078343(-)_Hsa-Mir-10-P3c_5p_26.png&tool=rnahybrid&contenttype=image/png	6		Present	canonical	not expressed
A3SS	ENSG00000221829	FANCG	FALSE	-0.169	chr9:35077399-35078343(-)	hsa-miR-10-p3d-5p	944	22	-31.6	undefined	26	target 5' G C GGAAC G G 3' C CAGGUU AGGG CUCAGGGA G GUUCAA UCCC GAGUCCCU miRNA 3' A U A 5'	https://bibiserv.cebitec.uni-bielefeld.de/spool?id=bibiserv2_2025-04-03_110617_5ZbGF&name=FANCG::chr9:35077399-35078343(-)_Hsa-Mir-10-P3d_5p_26.png&tool=rnahybrid&contenttype=image/png	6		Present	canonical	not expressed
A3SS	ENSG00000221829	FANCG	FALSE	-0.169	chr9:35077399-35078343(-)	hsa-miR-17-p4d-5p	944	23	-33.6	undefined	425	target 5' A AUCU G 3' UACCUGUA CAGCACUUUG AUGGACGU GUCGUGAAAC miRNA 3' G GCUU 5'	https://bibiserv.cebitec.uni-bielefeld.de/spool?id=bibiserv2_2025-04-03_110617_5ZbGF&name=FANCG::chr9:35077399-35078343(-)_Hsa-Mir-17-P4d_5p_425.png&tool=rnahybrid&contenttype=image/png	6		NOT present	canonical	not expressed
A3SS	ENSG00000221829	FANCG	FALSE	-0.169	chr9:35077399-35078343(-)	hsa-miR-34-p3a-v1-5p	944	25	-32.1	undefined	687	target 5' A A AAUA CAU C 3' GGC CGCUGG GAU CACUGCC UCG GCGAUC UUA GUGACGG miRNA 3' UUG G U A 5'	https://bibiserv.cebitec.uni-bielefeld.de/spool?id=bibiserv2_2025-04-03_110617_5ZbGF&name=FANCG::chr9:35077399-35078343(-)_Hsa-Mir-34-P3a-v1_5p_687.png&tool=rnahybrid&contenttype=image/png	6		NOT present	canonical	not expressed
A3SS	ENSG00000221829	FANCG	FALSE	-0.169	chr9:35077399-35078343(-)	hsa-miR-133-p1-v2-3p	944	22	-31.7	undefined	127	target 5' U GCUGCCCU UGCUGACCGUCUU U 3' GCAG CUGGUUGAG GGGGACC UGUC GACCAACUU CCCCUGG miRNA 3' UU 5'	https://bibiserv.cebitec.uni-bielefeld.de/spool?id=bibiserv2_2025-04-03_110617_5ZbGF&name=FANCG::chr9:35077399-35078343(-)_Hsa-Mir-133-P1-v2_3p_127.png&tool=rnahybrid&contenttype=image/png	5	4	NOT present	compensatory	not expressed
A3SS	ENSG00000221829	FANCG	FALSE	-0.169	chr9:35077399-35078343(-)	hsa-miR-133-p2-v2-3p	944	21	-30	undefined	139	target 5' U UGCUGACCGUCUU U 3' CUGGUUGAG GGGGACC GACCAACUU CCCCUGG miRNA 3' AUC UU 5'	https://bibiserv.cebitec.uni-bielefeld.de/spool?id=bibiserv2_2025-04-03_110617_5ZbGF&name=FANCG::chr9:35077399-35078343(-)_Hsa-Mir-133-P2-v2_3p_139.png&tool=rnahybrid&contenttype=image/png	5	4	NOT present	compensatory	not expressed
A3SS	ENSG00000221829	FANCG	FALSE	-0.169	chr9:35077399-35078343(-)	hsa-miR-133-p3-v2-3p	944	22	-31.7	undefined	127	target 5' U GCUGCCCU UGCUGACCGUCUU U 3' GCAG CUGGUUGAG GGGGACC UGUC GACCAACUU CCCCUGG miRNA 3' UU 5'	https://bibiserv.cebitec.uni-bielefeld.de/spool?id=bibiserv2_2025-04-03_110617_5ZbGF&name=FANCG::chr9:35077399-35078343(-)_Hsa-Mir-133-P3-v2_3p_127.png&tool=rnahybrid&contenttype=image/png	5	4	NOT present	compensatory	not expressed
A3SS	ENSG00000221829	FANCG	FALSE	-0.169	chr9:35077399-35078343(-)	hsa-miR-296-5p	944	21	-32.9	undefined	10	target 5' C GC CA A 3' ACAGGA AG GGGGCCC UGUCCU UC CCCCGGG miRNA 3' AAC CC A 5'	https://bibiserv.cebitec.uni-bielefeld.de/spool?id=bibiserv2_2025-04-03_110617_5ZbGF&name=FANCG::chr9:35077399-35078343(-)_Hsa-Mir-296_5p_10.png&tool=rnahybrid&contenttype=image/png	6		Present	canonical	3.91196
A3SS	ENSG00000221829	FANCG	FALSE	-0.169	chr9:35077399-35078343(-)	hsa-miR-423-5p	944	23	-30.3	undefined	91	target 5' C G G C 3' GGAG CU GCU UCUGCCCU CA UUUC GA CGA AGACGGGG GU miRNA 3' A G G A 5'	https://bibiserv.cebitec.uni-bielefeld.de/spool?id=bibiserv2_2025-04-03_110617_5ZbGF&name=FANCG::chr9:35077399-35078343(-)_Hsa-Mir-423_5p_91.png&tool=rnahybrid&contenttype=image/png	4	3	Present	compensatory	100.994
A3SS	ENSG00000221829	FANCG	FALSE	-0.169	chr9:35077399-35078343(-)	hsa-miR-431-3p	944	21	-31.4	undefined	104	target 5' U CCGCCU UU C 3' GCCCUGCA GG GGCCUG CGGGACGU UC CUGGAC miRNA 3' CUU UG 5'	https://bibiserv.cebitec.uni-bielefeld.de/spool?id=bibiserv2_2025-04-03_110617_5ZbGF&name=FANCG::chr9:35077399-35078343(-)_Hsa-Mir-431_3p_104.png&tool=rnahybrid&contenttype=image/png	4	4	NOT present	compensatory	8.37812
A3SS	ENSG00000221829	FANCG	FALSE	-0.169	chr9:35077399-35078343(-)	hsa-miR-887-5p	944	23	-32.1	undefined	30	target 5' A GG G G 3' GGUU AACAGGG CUCAGGGA UCAG UUGUCCC GGGUUCCU miRNA 3' C A GA 5'	https://bibiserv.cebitec.uni-bielefeld.de/spool?id=bibiserv2_2025-04-03_110617_5ZbGF&name=FANCG::chr9:35077399-35078343(-)_Hsa-Mir-887_5p_30.png&tool=rnahybrid&contenttype=image/png	4	4	Present	compensatory	0.880192
A3SS	ENSG00000221829	FANCG	FALSE	-0.169	chr9:35077399-35078343(-)	hsa-miR-1913-5p	944	22	-36.8	undefined	61	target 5' A CCUUCGU UGCCU A 3' CUCUGU GCUUCC UCUGCCGG GAGACG CGGAGG AGACGGCC miRNA 3' G U 5'	https://bibiserv.cebitec.uni-bielefeld.de/spool?id=bibiserv2_2025-04-03_110617_5ZbGF&name=FANCG::chr9:35077399-35078343(-)_Hsa-Mir-1913_5p_61.png&tool=rnahybrid&contenttype=image/png	6		NOT present	canonical	not expressed
A3SS	ENSG00000221829	FANCG	FALSE	-0.169	chr9:35077399-35078343(-)	hsa-miR-1914-5p	944	23	-37.9	undefined	16	target 5' A C CAGGUUGGAACAG U A 3' GCAG AG GGGCC GGGC CAGGG CGUC UC CCCGG CCCG GUCCC miRNA 3' U A U 5'	https://bibiserv.cebitec.uni-bielefeld.de/spool?id=bibiserv2_2025-04-03_110617_5ZbGF&name=FANCG::chr9:35077399-35078343(-)_Hsa-Mir-1914_5p_16.png&tool=rnahybrid&contenttype=image/png	5	3	NOT present	compensatory	0
A3SS	ENSG00000221829	FANCG	FALSE	-0.169	chr9:35077399-35078343(-)	hsa-miR-2276-5p	944	22	-38.4	undefined	534	target 5' C GCCU A 3' CUGCA GGGUGACAGAGGG GACGU UCCACUGUCUCCC miRNA 3' GCA G 5'	https://bibiserv.cebitec.uni-bielefeld.de/spool?id=bibiserv2_2025-04-03_110617_5ZbGF&name=FANCG::chr9:35077399-35078343(-)_Hsa-Mir-2276_5p_534.png&tool=rnahybrid&contenttype=image/png	6		Present	canonical	0.228198
A3SS	ENSG00000221829	FANCG	FALSE	-0.169	chr9:35077399-35078343(-)	hsa-miR-3180-p1-3p	944	22	-34.7	undefined	81	target 5' U UCUG CU UG G 3' GCCU CCGGAG GC UCUGCCCU CGGA GGCCUU CG AGGCGGGG miRNA 3' C U 5'	https://bibiserv.cebitec.uni-bielefeld.de/spool?id=bibiserv2_2025-04-03_110617_5ZbGF&name=FANCG::chr9:35077399-35078343(-)_Hsa-Mir-3180-P1_3p_81.png&tool=rnahybrid&contenttype=image/png	4	4	NOT present	compensatory	not expressed
A3SS	ENSG00000221829	FANCG	FALSE	-0.169	chr9:35077399-35078343(-)	hsa-miR-3180-p2-3p	944	22	-34.7	undefined	81	target 5' U UCUG CU UG G 3' GCCU CCGGAG GC UCUGCCCU CGGA GGCCUU CG AGGCGGGG miRNA 3' C U 5'	https://bibiserv.cebitec.uni-bielefeld.de/spool?id=bibiserv2_2025-04-03_110617_5ZbGF&name=FANCG::chr9:35077399-35078343(-)_Hsa-Mir-3180-P2_3p_81.png&tool=rnahybrid&contenttype=image/png	4	4	NOT present	compensatory	not expressed
A3SS	ENSG00000221829	FANCG	FALSE	-0.169	chr9:35077399-35078343(-)	hsa-miR-3180-p3-3p	944	22	-34.7	undefined	81	target 5' U UCUG CU UG G 3' GCCU CCGGAG GC UCUGCCCU CGGA GGCCUU CG AGGCGGGG miRNA 3' C U 5'	https://bibiserv.cebitec.uni-bielefeld.de/spool?id=bibiserv2_2025-04-03_110617_5ZbGF&name=FANCG::chr9:35077399-35078343(-)_Hsa-Mir-3180-P3_3p_81.png&tool=rnahybrid&contenttype=image/png	4	4	NOT present	compensatory	not expressed
A3SS	ENSG00000221829	FANCG	FALSE	-0.169	chr9:35077399-35078343(-)	hsa-miR-4664-3p	944	22	-31.2	undefined	40	target 5' A G G U A 3' GGGGCUCA GGA CUG GGG CCCCGAGU UCU GGC UUC miRNA 3' CUG G C 5'	https://bibiserv.cebitec.uni-bielefeld.de/spool?id=bibiserv2_2025-04-03_110617_5ZbGF&name=FANCG::chr9:35077399-35078343(-)_Hsa-Mir-4664_3p_40.png&tool=rnahybrid&contenttype=image/png	2	4	NOT present	compensatory	0
A3SS	ENSG00000221829	FANCG	FALSE	-0.169	chr9:35077399-35078343(-)	hsa-novel-2-3p	944	23	-30.3	undefined	88	target 5' U CG UGUC C C 3' GC GAGCUGC UG CCUGCAC UG UUUGACG AC GGACGUG miRNA 3' U UA U U 5'	https://bibiserv.cebitec.uni-bielefeld.de/spool?id=bibiserv2_2025-04-03_110617_5ZbGF&name=FANCG::chr9:35077399-35078343(-)_Hsa-Novel-2_3p_88.png&tool=rnahybrid&contenttype=image/png	6		NOT present	canonical	not expressed
A3SS	ENSG00000187741	FANCA	TRUE	-0.173	chr16:89764963-89765066(-)	hsa-miR-3619-5p	103	22	-30.2	undefined	60	target 5' C G UU GA C 3' GUA CCAGCCU CCUG GA CGU GGUCGGA GGAC CU miRNA 3' CGA C GA 5'	https://bibiserv.cebitec.uni-bielefeld.de/spool?id=bibiserv2_2025-04-03_110617_5ZbGF&name=FANCA::chr16:89764963-89765066(-)_Hsa-Mir-3619_5p_60.png&tool=rnahybrid&contenttype=image/png	4	4	Present	compensatory	0.0977991
A3SS	ENSG00000187741	FANCA	TRUE	-0.173	chr16:89764963-89765066(-)	hsa-miR-3909-3p	103	22	-30.9	undefined	18	target 5' C UCUCAG GACAGCCUCUUUC GA U 3' AGAUUGU AGGCCC U GGAGGACG UCUGACG UCCGGG A UCUCCUGU miRNA 3' 5'	https://bibiserv.cebitec.uni-bielefeld.de/spool?id=bibiserv2_2025-04-03_110617_5ZbGF&name=FANCA::chr16:89764963-89765066(-)_Hsa-Mir-3909_3p_18.png&tool=rnahybrid&contenttype=image/png	6		NOT present	canonical	not expressed
A3SS	ENSG00000177084	POLE	FALSE	0.152	chr12:132664415-132664462(-)	hsa-miR-3194-5p	47	22	-34.5	undefined	5	target 5' C U A A AGA A 3' GC GGU CUCC UGG UGGCUGGC CG UCG GAGG ACC ACCGACCG miRNA 3' G G 5'	https://bibiserv.cebitec.uni-bielefeld.de/spool?id=bibiserv2_2025-04-03_110617_5ZbGF&name=POLE::chr12:132664415-132664462(-)_Hsa-Mir-3194_5p_5.png&tool=rnahybrid&contenttype=image/png	6	4	Present	strong	0.977991
SE	ENSG00000183765	CHEK2	FALSE	0.293	chr22:28734402-28734727(-)	hsa-miR-28-p3-5p	325	23	-31.8	undefined	168	target 5' C CUG CAC A 3' UCCAGCU GGA UGAGCUCCUU GGGUCGA UCU AUUCGAGGAA miRNA 3' AAC 5'	https://bibiserv.cebitec.uni-bielefeld.de/spool?id=bibiserv2_2025-04-03_110617_5ZbGF&name=CHEK2::chr22:28734402-28734727(-)_Hsa-Mir-28-P3_5p_168.png&tool=rnahybrid&contenttype=image/png	6		NOT present	canonical	not expressed
SE	ENSG00000183765	CHEK2	FALSE	0.293	chr22:28734402-28734727(-)	hsa-miR-498-5p	325	23	-31.1	undefined	261	target 5' U CUACCCCU G C U 3' GAGGAGC GCCCCCU GGCU GA CUUUUUG CGGGGGA CCGA CU miRNA 3' A UU 5'	https://bibiserv.cebitec.uni-bielefeld.de/spool?id=bibiserv2_2025-04-03_110617_5ZbGF&name=CHEK2::chr22:28734402-28734727(-)_Hsa-Mir-498_5p_261.png&tool=rnahybrid&contenttype=image/png	4	4	NOT present	compensatory	0.0325997
SE	ENSG00000183765	CHEK2	FALSE	0.293	chr22:28734402-28734727(-)	hsa-miR-760-3p	325	21	-40	undefined	98	target 5' C U A 3' CUCCUCACAG CCCAGGGC GAGGGGUGUC GGGUCUCG miRNA 3' U GC 5'	https://bibiserv.cebitec.uni-bielefeld.de/spool?id=bibiserv2_2025-04-03_110617_5ZbGF&name=CHEK2::chr22:28734402-28734727(-)_Hsa-Mir-760_3p_98.png&tool=rnahybrid&contenttype=image/png	4	4	NOT present	compensatory	not expressed
SE	ENSG00000183765	CHEK2	FALSE	0.293	chr22:28734402-28734727(-)	hsa-miR-873-v1-3p	325	22	-36.2	undefined	9	target 5' G GUCGGAUGUUGAG G A 3' UCUCGGGA GCUCA CAGUCUC AGGGCCCU UGAGU GUCAGAG miRNA 3' A A 5'	https://bibiserv.cebitec.uni-bielefeld.de/spool?id=bibiserv2_2025-04-03_110617_5ZbGF&name=CHEK2::chr22:28734402-28734727(-)_Hsa-Mir-873-v1_3p_9.png&tool=rnahybrid&contenttype=image/png	6		NOT present	canonical	not expressed
SE	ENSG00000183765	CHEK2	FALSE	0.293	chr22:28734402-28734727(-)	hsa-miR-874-3p	325	23	-30.6	undefined	84	target 5' C A AA CUCCUCCUCACAGUC U 3' C GUCCC GG CCAGGGCA G CAGGG CC GGUCCCGU miRNA 3' CA C AG C C 5'	https://bibiserv.cebitec.uni-bielefeld.de/spool?id=bibiserv2_2025-04-03_110617_5ZbGF&name=CHEK2::chr22:28734402-28734727(-)_Hsa-Mir-874_3p_84.png&tool=rnahybrid&contenttype=image/png	6		NOT present	canonical	971.406
SE	ENSG00000183765	CHEK2	FALSE	0.293	chr22:28734402-28734727(-)	hsa-miR-877-5p	325	24	-36.9	undefined	107	target 5' A AGG AUAU G C 3' GUCCC GC CCA CUCCUCUAC CAGGG CG GGU GAGGAGAUG miRNA 3' A GA C A 5'	https://bibiserv.cebitec.uni-bielefeld.de/spool?id=bibiserv2_2025-04-03_110617_5ZbGF&name=CHEK2::chr22:28734402-28734727(-)_Hsa-Mir-877_5p_107.png&tool=rnahybrid&contenttype=image/png	6		NOT present	canonical	47.6282
SE	ENSG00000183765	CHEK2	FALSE	0.293	chr22:28734402-28734727(-)	hsa-miR-887-3p	325	25	-35	undefined	37	target 5' C AGCAGU A 3' AGUCUC AUGGC GCCUGUUCAC UCGGAG UACCG CGGGCAAGUG miRNA 3' U CCC 5'	https://bibiserv.cebitec.uni-bielefeld.de/spool?id=bibiserv2_2025-04-03_110617_5ZbGF&name=CHEK2::chr22:28734402-28734727(-)_Hsa-Mir-887_3p_37.png&tool=rnahybrid&contenttype=image/png	5	3	NOT present	compensatory	115.664
SE	ENSG00000183765	CHEK2	FALSE	0.293	chr22:28734402-28734727(-)	hsa-miR-2467-5p	325	24	-32	undefined	14	target 5' G GAUGUUG C U 3' GGAGUCG AGGCU CAG AGUCUCA UCUCGGU UCCGA GUC UCGGAGU miRNA 3' UU 5'	https://bibiserv.cebitec.uni-bielefeld.de/spool?id=bibiserv2_2025-04-03_110617_5ZbGF&name=CHEK2::chr22:28734402-28734727(-)_Hsa-Mir-2467_5p_14.png&tool=rnahybrid&contenttype=image/png	5	4	Present	compensatory	0.130399
SE	ENSG00000183765	CHEK2	FALSE	0.293	chr22:28734402-28734727(-)	hsa-miR-3622-5p	325	22	-30.2	undefined	163	target 5' U UCCAGCUCUGGGACA UAGAGACA C 3' CUCAC CUGAGCUCCU GUGUC GAGUG GACUCGAGGG CACGG miRNA 3' AC 5'	https://bibiserv.cebitec.uni-bielefeld.de/spool?id=bibiserv2_2025-04-03_110617_5ZbGF&name=CHEK2::chr22:28734402-28734727(-)_Hsa-Mir-3622_5p_163.png&tool=rnahybrid&contenttype=image/png	4	4	NOT present	compensatory	not expressed
SE	ENSG00000183765	CHEK2	FALSE	0.293	chr22:28734402-28734727(-)	hsa-miR-3934-3p	325	22	-33.1	undefined	168	target 5' C C G A U 3' UCCAGCU UG GAC CUGAGC GGGUCGA AC UUG GACUCG miRNA 3' A C G U 5'	https://bibiserv.cebitec.uni-bielefeld.de/spool?id=bibiserv2_2025-04-03_110617_5ZbGF&name=CHEK2::chr22:28734402-28734727(-)_Hsa-Mir-3934_3p_168.png&tool=rnahybrid&contenttype=image/png	6		NOT present	canonical	0
SE	ENSG00000221829	FANCG	FALSE	-0.162	chr9:35078140-35078343(-)	hsa-miR-10-p3b-5p	203	24	-36.6	undefined	26	target 5' G C AAC G G 3' C CAGGUUGG AGGG CUCAGGGA G GUCCAAUU UCCC GAGUCCCU miRNA 3' A U A 5'	https://bibiserv.cebitec.uni-bielefeld.de/spool?id=bibiserv2_2025-04-03_110617_5ZbGF&name=FANCG::chr9:35078140-35078343(-)_Hsa-Mir-10-P3b_5p_26.png&tool=rnahybrid&contenttype=image/png	6		Present	canonical	not expressed
SE	ENSG00000221829	FANCG	FALSE	-0.162	chr9:35078140-35078343(-)	hsa-miR-10-p3c-5p	203	22	-31.6	undefined	26	target 5' G C GGAAC G G 3' C CAGGUU AGGG CUCAGGGA G GUUCAA UCCC GAGUCCCU miRNA 3' A U A 5'	https://bibiserv.cebitec.uni-bielefeld.de/spool?id=bibiserv2_2025-04-03_110617_5ZbGF&name=FANCG::chr9:35078140-35078343(-)_Hsa-Mir-10-P3c_5p_26.png&tool=rnahybrid&contenttype=image/png	6		Present	canonical	not expressed
SE	ENSG00000221829	FANCG	FALSE	-0.162	chr9:35078140-35078343(-)	hsa-miR-10-p3d-5p	203	22	-31.6	undefined	26	target 5' G C GGAAC G G 3' C CAGGUU AGGG CUCAGGGA G GUUCAA UCCC GAGUCCCU miRNA 3' A U A 5'	https://bibiserv.cebitec.uni-bielefeld.de/spool?id=bibiserv2_2025-04-03_110617_5ZbGF&name=FANCG::chr9:35078140-35078343(-)_Hsa-Mir-10-P3d_5p_26.png&tool=rnahybrid&contenttype=image/png	6		Present	canonical	not expressed
SE	ENSG00000221829	FANCG	FALSE	-0.162	chr9:35078140-35078343(-)	hsa-miR-133-p1-v2-3p	203	22	-31.7	undefined	127	target 5' U GCUGCCCU UGCUGACCGUCUU U 3' GCAG CUGGUUGAG GGGGACC UGUC GACCAACUU CCCCUGG miRNA 3' UU 5'	https://bibiserv.cebitec.uni-bielefeld.de/spool?id=bibiserv2_2025-04-03_110617_5ZbGF&name=FANCG::chr9:35078140-35078343(-)_Hsa-Mir-133-P1-v2_3p_127.png&tool=rnahybrid&contenttype=image/png	5	4	NOT present	compensatory	not expressed
SE	ENSG00000221829	FANCG	FALSE	-0.162	chr9:35078140-35078343(-)	hsa-miR-133-p2-v2-3p	203	21	-30	undefined	139	target 5' U UGCUGACCGUCUU U 3' CUGGUUGAG GGGGACC GACCAACUU CCCCUGG miRNA 3' AUC UU 5'	https://bibiserv.cebitec.uni-bielefeld.de/spool?id=bibiserv2_2025-04-03_110617_5ZbGF&name=FANCG::chr9:35078140-35078343(-)_Hsa-Mir-133-P2-v2_3p_139.png&tool=rnahybrid&contenttype=image/png	5	4	NOT present	compensatory	not expressed
SE	ENSG00000221829	FANCG	FALSE	-0.162	chr9:35078140-35078343(-)	hsa-miR-133-p3-v2-3p	203	22	-31.7	undefined	127	target 5' U GCUGCCCU UGCUGACCGUCUU U 3' GCAG CUGGUUGAG GGGGACC UGUC GACCAACUU CCCCUGG miRNA 3' UU 5'	https://bibiserv.cebitec.uni-bielefeld.de/spool?id=bibiserv2_2025-04-03_110617_5ZbGF&name=FANCG::chr9:35078140-35078343(-)_Hsa-Mir-133-P3-v2_3p_127.png&tool=rnahybrid&contenttype=image/png	5	4	NOT present	compensatory	not expressed
SE	ENSG00000221829	FANCG	FALSE	-0.162	chr9:35078140-35078343(-)	hsa-miR-296-5p	203	21	-32.9	undefined	10	target 5' C GC CA A 3' ACAGGA AG GGGGCCC UGUCCU UC CCCCGGG miRNA 3' AAC CC A 5'	https://bibiserv.cebitec.uni-bielefeld.de/spool?id=bibiserv2_2025-04-03_110617_5ZbGF&name=FANCG::chr9:35078140-35078343(-)_Hsa-Mir-296_5p_10.png&tool=rnahybrid&contenttype=image/png	6		Present	canonical	3.91196
SE	ENSG00000221829	FANCG	FALSE	-0.162	chr9:35078140-35078343(-)	hsa-miR-339-5p	203	23	-30.1	undefined	23	target 5' G A UU A C 3' GGGC CC GG GG ACAGGGG CUCG GG CC CC UGUCCCU miRNA 3' GCA A A U 5'	https://bibiserv.cebitec.uni-bielefeld.de/spool?id=bibiserv2_2025-04-03_110617_5ZbGF&name=FANCG::chr9:35078140-35078343(-)_Hsa-Mir-339_5p_23.png&tool=rnahybrid&contenttype=image/png	6		NOT present	canonical	6.32434
SE	ENSG00000221829	FANCG	FALSE	-0.162	chr9:35078140-35078343(-)	hsa-miR-423-5p	203	23	-30.3	undefined	91	target 5' C G G C 3' GGAG CU GCU UCUGCCCU CA UUUC GA CGA AGACGGGG GU miRNA 3' A G G A 5'	https://bibiserv.cebitec.uni-bielefeld.de/spool?id=bibiserv2_2025-04-03_110617_5ZbGF&name=FANCG::chr9:35078140-35078343(-)_Hsa-Mir-423_5p_91.png&tool=rnahybrid&contenttype=image/png	4	3	Present	compensatory	100.994
SE	ENSG00000221829	FANCG	FALSE	-0.162	chr9:35078140-35078343(-)	hsa-miR-431-3p	203	21	-31.4	undefined	104	target 5' U CCGCCU UU C 3' GCCCUGCA GG GGCCUG CGGGACGU UC CUGGAC miRNA 3' CUU UG 5'	https://bibiserv.cebitec.uni-bielefeld.de/spool?id=bibiserv2_2025-04-03_110617_5ZbGF&name=FANCG::chr9:35078140-35078343(-)_Hsa-Mir-431_3p_104.png&tool=rnahybrid&contenttype=image/png	4	4	NOT present	compensatory	8.37812
SE	ENSG00000221829	FANCG	FALSE	-0.162	chr9:35078140-35078343(-)	hsa-miR-671-5p	203	24	-30.7	undefined	61	target 5' A GU G 3' CUCU GUCCUUC GCUUCCU GAGG CGGGGAG CGAAGGA miRNA 3' G U GUCC 5'	https://bibiserv.cebitec.uni-bielefeld.de/spool?id=bibiserv2_2025-04-03_110617_5ZbGF&name=FANCG::chr9:35078140-35078343(-)_Hsa-Mir-671_5p_61.png&tool=rnahybrid&contenttype=image/png	6		NOT present	canonical	258.744
SE	ENSG00000221829	FANCG	FALSE	-0.162	chr9:35078140-35078343(-)	hsa-miR-887-5p	203	23	-32.1	undefined	30	target 5' A GG G G 3' GGUU AACAGGG CUCAGGGA UCAG UUGUCCC GGGUUCCU miRNA 3' C A GA 5'	https://bibiserv.cebitec.uni-bielefeld.de/spool?id=bibiserv2_2025-04-03_110617_5ZbGF&name=FANCG::chr9:35078140-35078343(-)_Hsa-Mir-887_5p_30.png&tool=rnahybrid&contenttype=image/png	4	4	Present	compensatory	0.880192
SE	ENSG00000221829	FANCG	FALSE	-0.162	chr9:35078140-35078343(-)	hsa-miR-1913-5p	203	22	-36.8	undefined	61	target 5' A CCUUCGU UGCCU A 3' CUCUGU GCUUCC UCUGCCGG GAGACG CGGAGG AGACGGCC miRNA 3' G U 5'	https://bibiserv.cebitec.uni-bielefeld.de/spool?id=bibiserv2_2025-04-03_110617_5ZbGF&name=FANCG::chr9:35078140-35078343(-)_Hsa-Mir-1913_5p_61.png&tool=rnahybrid&contenttype=image/png	6		NOT present	canonical	not expressed
SE	ENSG00000221829	FANCG	FALSE	-0.162	chr9:35078140-35078343(-)	hsa-miR-1914-5p	203	23	-37.9	undefined	16	target 5' A C CAGGUUGGAACAG U A 3' GCAG AG GGGCC GGGC CAGGG CGUC UC CCCGG CCCG GUCCC miRNA 3' U A U 5'	https://bibiserv.cebitec.uni-bielefeld.de/spool?id=bibiserv2_2025-04-03_110617_5ZbGF&name=FANCG::chr9:35078140-35078343(-)_Hsa-Mir-1914_5p_16.png&tool=rnahybrid&contenttype=image/png	5	3	NOT present	compensatory	0
SE	ENSG00000221829	FANCG	FALSE	-0.162	chr9:35078140-35078343(-)	hsa-miR-3180-p1-3p	203	22	-34.7	undefined	81	target 5' U UCUG CU UG G 3' GCCU CCGGAG GC UCUGCCCU CGGA GGCCUU CG AGGCGGGG miRNA 3' C U 5'	https://bibiserv.cebitec.uni-bielefeld.de/spool?id=bibiserv2_2025-04-03_110617_5ZbGF&name=FANCG::chr9:35078140-35078343(-)_Hsa-Mir-3180-P1_3p_81.png&tool=rnahybrid&contenttype=image/png	4	4	NOT present	compensatory	not expressed
SE	ENSG00000221829	FANCG	FALSE	-0.162	chr9:35078140-35078343(-)	hsa-miR-3180-p2-3p	203	22	-34.7	undefined	81	target 5' U UCUG CU UG G 3' GCCU CCGGAG GC UCUGCCCU CGGA GGCCUU CG AGGCGGGG miRNA 3' C U 5'	https://bibiserv.cebitec.uni-bielefeld.de/spool?id=bibiserv2_2025-04-03_110617_5ZbGF&name=FANCG::chr9:35078140-35078343(-)_Hsa-Mir-3180-P2_3p_81.png&tool=rnahybrid&contenttype=image/png	4	4	NOT present	compensatory	not expressed
SE	ENSG00000221829	FANCG	FALSE	-0.162	chr9:35078140-35078343(-)	hsa-miR-3180-p3-3p	203	22	-34.7	undefined	81	target 5' U UCUG CU UG G 3' GCCU CCGGAG GC UCUGCCCU CGGA GGCCUU CG AGGCGGGG miRNA 3' C U 5'	https://bibiserv.cebitec.uni-bielefeld.de/spool?id=bibiserv2_2025-04-03_110617_5ZbGF&name=FANCG::chr9:35078140-35078343(-)_Hsa-Mir-3180-P3_3p_81.png&tool=rnahybrid&contenttype=image/png	4	4	NOT present	compensatory	not expressed
SE	ENSG00000221829	FANCG	FALSE	-0.162	chr9:35078140-35078343(-)	hsa-miR-4664-3p	203	22	-31.2	undefined	40	target 5' A G G U A 3' GGGGCUCA GGA CUG GGG CCCCGAGU UCU GGC UUC miRNA 3' CUG G C 5'	https://bibiserv.cebitec.uni-bielefeld.de/spool?id=bibiserv2_2025-04-03_110617_5ZbGF&name=FANCG::chr9:35078140-35078343(-)_Hsa-Mir-4664_3p_40.png&tool=rnahybrid&contenttype=image/png	2	4	NOT present	compensatory	0
SE	ENSG00000221829	FANCG	FALSE	-0.162	chr9:35078140-35078343(-)	hsa-novel-2-3p	203	23	-30.3	undefined	88	target 5' U CG UGUC C C 3' GC GAGCUGC UG CCUGCAC UG UUUGACG AC GGACGUG miRNA 3' U UA U U 5'	https://bibiserv.cebitec.uni-bielefeld.de/spool?id=bibiserv2_2025-04-03_110617_5ZbGF&name=FANCG::chr9:35078140-35078343(-)_Hsa-Novel-2_3p_88.png&tool=rnahybrid&contenttype=image/png	6		NOT present	canonical	not expressed
