# Supplementary material for: Computational Splicing Analysis of Transcriptomic Data Reveals Sulforaphane Modulation of Alternative mRNA Splicing of DNA Repair Genes in Differentiated SH-SY5Y Neurons
Source: Int J Mol Sci. 2025 Aug 23;26(17):8187. doi: 10.3390/ijms26178187 (PMC12428557; doi:10.3390/ijms26178187)
Supplement: Supplementary file 1 [file ijms-26-08187-s001.zip › Table S5.tsv]

Gene	Control	SFN5	Fold_Change	q-Value
AAK1	4652.27	5171.28	0.15	2.76e-03
AARS1	11693.9	13330.46	0.19	2.15e-45
ABCA1	414.92	569.94	0.46	3.77e-10
ABCA12	3481.55	3058.46	-0.19	3.88e-02
ABCE1	2061.09	1885.64	-0.13	1.78e-03
ABCG4	48.85	75.52	0.64	1.19e-02
ABHD17B	640.55	524.64	-0.29	8.23e-05
ABI2	2353.01	2188.15	-0.1	1.29e-02
ABL1	3684.88	3968.15	0.1	3.92e-04
ABTB1	366.94	444.66	0.28	2.32e-03
ACAA1	621.86	695.91	0.17	3.63e-02
ACACB	2581.79	2987.03	0.21	2.28e-12
ACAD10	1295.27	1437.09	0.15	4.31e-03
ACADS	178.93	261.04	0.55	2.32e-06
ACADVL	8821.56	10392.72	0.24	1.88e-02
ACAT2	1615.63	1307.68	-0.31	1.21e-13
ACHE	137.93	173.23	0.33	4.97e-02
ACOT11	371.63	481.18	0.37	1.04e-05
ACOT9	907.72	817.68	-0.15	2.96e-02
ACTA2	216.03	337.76	0.65	9.36e-11
ACTN2	300.66	244.44	-0.3	1.06e-02
ACTR6	1159.84	1037.89	-0.16	4.94e-03
ACVR1	1292.54	1404.2	0.12	3.30e-02
ACVR1B	1377.37	1186.88	-0.21	6.76e-03
ADAM23	2085.48	2388.52	0.19	1.86e-02
ADAMTS2	150.21	116.69	-0.36	4.62e-02
ADAMTS5	194.79	138.51	-0.51	3.07e-04
ADAMTS9	44931.29	47825.14	0.09	1.37e-04
ADAMTSL1	17.29	33.69	0.97	2.26e-02
ADAR	22936.79	22460.91	-0.03	2.38e-02
ADAT3	39.83	75	0.89	4.42e-04
ADCK1	120.57	169.44	0.49	1.74e-03
ADCY5	256.11	192.45	-0.4	1.29e-03
ADGRV1	11306.64	13209.78	0.22	1.25e-02
AEN	399.47	538.6	0.44	9.90e-09
AGAP4	3469.9	3682.62	0.08	9.11e-03
AGAP9	5975.19	6760.46	0.18	4.99e-10
AGBL2	65.66	92.43	0.49	3.90e-02
AGTRAP	167.32	119.41	-0.48	2.29e-03
AHSA1	6971.21	6701.1	-0.05	2.63e-02
AKAP1	2833.58	2639.31	-0.1	4.77e-03
AKR1B1	14087.23	12763.84	-0.14	7.27e-04
AKR1B1P1	10.08	2.33	-2.08	4.99e-02
AKR7A3	132.28	183.89	0.49	1.06e-03
ALDH1A3	60.87	100.51	0.74	3.75e-04
ALG1L9P	104.58	145.99	0.49	4.58e-03
ALMS1	21589.43	23904.92	0.15	2.88e-02
ALMS1P1	86.05	137.38	0.67	1.07e-04
ALPK1	1.6	14.18	3.18	3.59e-02
AMD1	1757.28	1439.13	-0.29	1.29e-02
AMDHD2	342.25	403.15	0.24	2.47e-02
ANAPC15	1039.76	862.43	-0.27	6.75e-07
ANGPTL4	2.63	25.05	3.22	9.99e-05
ANK1	2413.42	2615.43	0.12	1.23e-03
ANKHD1	46.18	70.55	0.62	2.14e-02
ANKRD54	402.71	334.57	-0.27	6.44e-03
ANO6	7612.13	8109.43	0.09	8.21e-07
ANO7	58.18	86.31	0.56	2.22e-02
ANPEP	511.17	586.87	0.19	2.54e-02
ANTXR1	6334.5	6897.65	0.12	1.30e-02
ANXA7	1381.61	1502.85	0.13	1.56e-02
AOPEP	1882.84	2057.63	0.12	3.83e-03
AP1S2	3074.87	2781.12	-0.15	3.41e-06
AP3B2	7367.56	7853.52	0.09	4.85e-03
APBB1	2148.25	1984.91	-0.11	8.00e-03
APEH	4266.96	4082.24	-0.07	4.37e-02
APPBP2	2453.16	2215.42	-0.15	6.15e-05
APTX	1768.48	1916.71	0.11	1.21e-02
ARF1P2	5.79	15.66	1.47	4.27e-02
ARHGAP29	1444.58	1215.18	-0.25	4.61e-08
ARHGAP32	3162.29	3351.68	0.08	2.04e-02
ARHGAP33	1026.61	1256.8	0.29	3.71e-03
ARHGEF39	223.8	322.4	0.53	3.48e-07
ARHGEF40	2459.17	2860.31	0.22	1.26e-02
ARID3A	156.93	223.71	0.51	8.04e-05
ARL4A	199.37	130.36	-0.61	7.07e-06
ARMH1	77.93	119.02	0.61	4.23e-02
ARPC3	8368.04	7994.25	-0.06	1.59e-03
ARPC5	1093.53	971.32	-0.17	4.25e-03
ARSG	12.11	25.24	1.05	4.62e-02
ASAH1	3473.51	3235.79	-0.11	8.95e-04
ATAD3B	1715.44	1907.77	0.15	3.86e-02
ATG16L2	437.35	596.63	0.45	2.48e-05
ATG2A	1070.83	1235.16	0.21	2.30e-02
ATG3	1840.17	1640.88	-0.17	1.26e-02
ATP11C	3057.33	2494.27	-0.29	7.28e-06
ATP2B4	1469.36	1776.62	0.27	7.05e-12
ATP5F1B	16959.32	14993.46	-0.18	8.78e-11
ATP5F1C	3039.11	2729.49	-0.16	2.33e-03
ATP5F1E	9013.18	8327.71	-0.12	4.25e-03
ATP5ME	5674.86	5100.24	-0.15	3.68e-03
ATP5PF	1364.93	1225.51	-0.16	2.06e-03
ATP6V0A1	3140.89	3402.75	0.12	1.37e-04
ATP6V1C2	1.6	12.91	3.06	1.06e-02
ATP6V1FNB	27.21	13.03	-1.05	2.81e-02
ATP8B2	4728.54	5108.87	0.11	4.78e-02
ATP9B	1906.83	2051.64	0.11	1.80e-02
ATPAF2	546.5	463.04	-0.24	4.88e-03
AURKAIP1	423.67	315.65	-0.43	8.50e-07
B3GAT2	0	6.8	5.09	1.25e-02
B3GNT5	253.32	201.53	-0.32	1.39e-02
B4GALNT1	2692.96	3104.33	0.21	4.57e-02
B4GALT1	428.56	520.3	0.27	1.36e-03
BAG3	110.55	166.47	0.59	4.23e-02
BAIAP3	31.55	56.49	0.84	5.46e-03
BAMBI	344.26	446.06	0.37	2.70e-05
BBS9	2957.61	3274.38	0.14	2.83e-06
BDNF-AS	5.25	16.99	1.65	2.27e-02
BEND4	1245.59	1112.86	-0.17	2.39e-03
BFAR	1984.01	1725.39	-0.2	7.03e-03
BFSP1	1.57	10.73	2.72	3.17e-02
BFSP2	7.35	19.51	1.39	2.74e-02
BICD1	3601.95	4027.31	0.16	1.63e-02
BICDL1	590.76	665.2	0.18	3.05e-02
BID	423.63	321.29	-0.4	3.48e-02
BLM	3862.89	4390.13	0.18	9.75e-03
BNC2	403.73	277.34	-0.54	1.43e-09
BNIP3	1617.34	1377.37	-0.23	7.91e-08
BOP1	2902.73	2628.83	-0.14	1.34e-05
BRAP	1078.44	966.85	-0.16	9.09e-03
BRF2	226.45	179.8	-0.32	2.17e-02
BRSK2	844.77	759.95	-0.16	3.23e-02
BTBD1	1755.75	1555.48	-0.18	1.24e-02
BTBD10	1879.98	1728.65	-0.12	7.64e-03
BTBD10P1	15.26	4.47	-1.85	1.46e-02
BTBD19	22.58	46.86	1.05	2.30e-03
BTF3	10338.15	9193.05	-0.17	2.56e-04
BTN2A2	290.76	370.95	0.35	4.91e-04
BZW2	1547.57	1278.2	-0.28	8.85e-11
C11orf96	3716.89	3132.45	-0.25	1.12e-02
C12orf76	92.56	63.2	-0.56	1.31e-02
C1GALT1C1	140.94	94.19	-0.57	8.12e-04
C1QBP	4058.71	3295.57	-0.3	1.09e-03
C1QL1	706.95	832.12	0.23	3.99e-04
C20orf96	945.61	1099.76	0.22	3.73e-02
C2orf42	355.44	259.78	-0.46	2.20e-06
C6orf62	2381.62	2038.2	-0.23	2.38e-11
C9orf116	22.11	42.12	0.91	1.43e-02
CACNA1B	4541.31	5064.06	0.16	3.36e-03
CACNA1C	2191.17	2643.56	0.27	1.43e-07
CADM4	937.58	836.74	-0.16	1.28e-02
CALCB	28.34	10.61	-1.45	2.19e-03
CAND1	6323.34	5772.65	-0.13	1.35e-10
CAPZA1	3032.59	2848.9	-0.09	1.02e-02
CARD19	280.98	228.03	-0.3	1.78e-02
CARS1	1669.35	1884.94	0.18	1.32e-05
CASKIN2	515.78	595.92	0.21	1.21e-02
CASTOR3	4883.88	5241.61	0.11	1.37e-05
CBL	8364.27	9073.56	0.12	7.57e-12
CBSL	359.96	289.94	-0.31	3.01e-03
CBX3	5783.72	5347.88	-0.11	3.32e-03
CCDC24	203.15	248.68	0.29	3.86e-02
CCDC40	3091.28	3596.62	0.22	6.05e-16
CCDC51	301.03	247.72	-0.28	1.88e-02
CCDC59	622.5	526.54	-0.24	2.33e-03
CCDC89	33.1	12.3	-1.43	7.77e-04
CCNA2	2428.61	2106.22	-0.21	3.82e-02
CCND1	10851.71	11712.65	0.11	3.35e-02
CCNL1	2440.13	2622.37	0.1	1.02e-02
CCSAP	811.81	706.53	-0.19	4.87e-03
CCT2	10746.33	9866.14	-0.12	2.90e-02
CCT4	5987.54	5297.84	-0.18	9.40e-18
CCT6A	9275.66	8158.56	-0.19	1.02e-09
CCT8	7845.15	6815.56	-0.2	8.75e-09
CD6	0	6.8	5.09	1.25e-02
CD82	4.17	14.85	1.8	2.58e-02
CDC27	3800.06	3442.11	-0.14	1.09e-02
CDC37	5172.09	4847.83	-0.1	1.15e-04
CDC42EP1	1.05	10.58	3.37	2.41e-02
CDC45	2578.46	2920.05	0.18	7.10e-09
CDC7	1361.69	1557.46	0.2	1.09e-02
CDCA2	2309.23	2129.91	-0.12	3.86e-03
CDH2	9601.98	8390.94	-0.19	3.46e-34
CDH24	1375.43	1566.28	0.19	2.07e-02
CDIP1	154.18	201.3	0.39	7.63e-03
CDK5	2459.28	2196.46	-0.16	9.35e-06
CDKL5	4346.92	4847.01	0.16	3.39e-03
CDKN1A	417.58	771.3	0.88	2.52e-05
CDKN3	671.29	589.87	-0.18	2.37e-02
CDRT1	4.77	15.58	1.72	2.42e-02
CEBPA	0.52	10.84	4.3	4.37e-02
CENPB	738.38	589.24	-0.33	3.85e-02
CEP112	1934.66	2253.67	0.22	6.78e-03
CEP126	414.05	496.26	0.26	3.54e-03
CEP295NL	252.5	308.6	0.28	1.84e-02
CEP72	609.99	721.32	0.25	4.00e-04
CEP76	554.74	482.01	-0.2	2.78e-02
CERK	3788.91	3436.45	-0.14	3.30e-07
CFAP61	12.61	29.32	1.16	1.51e-02
CFL1	11543.96	10282.98	-0.17	2.22e-02
CGRRF1	265.12	219.87	-0.28	3.79e-02
CHAF1A	3660.78	4130.32	0.18	1.66e-03
CHAF1B	1543.87	1683.34	0.12	1.20e-02
CHD2	4642.41	5198.82	0.16	8.22e-06
CHD3	5386.81	5915.02	0.13	6.91e-10
CHD6	9128.14	9451.95	0.05	1.80e-02
CHMP4BP1	79.85	108.84	0.47	2.61e-02
CHMP7	1688.51	1564.62	-0.11	3.04e-02
CHN1	2995.23	2644.45	-0.18	1.02e-08
CHROMR	16.84	40.6	1.27	8.45e-04
CHTF18	1517.21	1696.98	0.16	4.53e-02
CILP2	43.69	25.29	-0.75	3.71e-02
CINP	512.17	408.18	-0.33	5.41e-05
CIT	4470.33	5082.09	0.19	2.07e-02
CITED2	2.14	10.81	2.37	3.44e-02
CKLF	228.44	171.41	-0.42	1.54e-03
CKS2	1409.25	1140.3	-0.3	6.52e-03
CLCNKA	133.69	190.33	0.51	4.26e-04
CLDN15	671.43	869.18	0.38	1.73e-10
CLIP3	3048.99	2721.74	-0.17	4.97e-08
CLSTN2	1075.94	1320.39	0.29	4.15e-10
CMAHP	74.6	105.62	0.51	1.61e-02
CMTR1	2799.38	2993.42	0.1	5.95e-03
CNPPD1	1061.09	965.36	-0.13	4.86e-02
CNTN1	5265.75	4663.06	-0.18	1.87e-03
CNTN2	324.62	440.34	0.45	2.51e-07
CNTNAP3B	9.44	0	-5.76	2.98e-03
COA1	1384.61	1277.03	-0.12	4.28e-02
COA5	795.72	694.95	-0.2	5.24e-03
COA6	284.15	221.72	-0.36	2.53e-03
COCH	1972.35	2215.99	0.17	1.00e-05
COL27A1	10.02	27.23	1.45	3.79e-03
COMMD2	709.44	618.98	-0.2	8.55e-03
COPA	15295.02	14613.93	-0.07	9.16e-07
COPG2	1836.88	1534.68	-0.26	7.29e-04
COPS3	3302.82	3083.41	-0.1	2.21e-03
CORO6	430.84	529.58	0.3	3.07e-04
COX10	815.7	708.38	-0.21	2.31e-03
COX5A	1912.67	1625.63	-0.24	3.60e-02
COX7A2L	1904.06	1689.36	-0.17	4.25e-05
CPSF3	5760.26	5238.8	-0.14	9.21e-03
CRB1	190.32	261.32	0.45	1.67e-04
CRBN	2041.91	1818.09	-0.17	2.60e-05
CREB3L2	567.91	650.38	0.2	1.12e-02
CREBRF	414.82	475.83	0.21	3.70e-02
CROCCP3	574.59	650.81	0.17	3.86e-02
CRTAC1	138.37	220.85	0.67	1.50e-07
CRTC1	774.1	893.92	0.2	1.62e-03
CRYBB2	3.17	15.73	2.26	9.19e-03
CSAD	649.74	735.7	0.18	2.00e-02
CSDC2	7.83	21.54	1.43	1.61e-02
CSNK1A1	7509.84	6780.66	-0.15	1.72e-15
CTC1	1139.93	1339.96	0.24	4.52e-03
CTNNB1	80913.39	77438.62	-0.06	1.63e-02
CTNS	783.72	882.02	0.17	1.07e-02
CUEDC2	1698.26	1566.49	-0.12	1.61e-02
CUL1	3683.47	3512.74	-0.07	4.45e-02
CUL2	1750.14	1616.84	-0.11	2.06e-02
CUX2	1622.84	1757.36	0.12	1.65e-02
CXADR	820.91	688.12	-0.26	4.37e-05
CYP26A1	25.71	9.85	-1.38	5.85e-03
CYP3A5	8.39	25.18	1.62	2.32e-03
DACH1	1188.03	1033.29	-0.2	3.90e-02
DBF4P1	13.66	3.59	-1.86	2.29e-02
DCAF4L1	15.17	4.89	-1.69	2.19e-02
DCLK1	1827.72	1605.33	-0.19	5.99e-06
DCN	115.88	57.33	-1.01	1.31e-02
DCTD	677.57	591.97	-0.2	1.16e-02
DCTN3	885.78	760.5	-0.23	3.07e-04
DDB1	14684.67	13712.66	-0.1	2.89e-03
DDB2	1564.56	1991.2	0.35	2.45e-03
DDC	6812.16	5740.35	-0.25	2.80e-03
DDX11	8788.18	10027.53	0.19	9.18e-09
DDX11L2	156.14	247.18	0.67	1.96e-08
DDX17	9406.44	9045.49	-0.06	4.86e-03
DDX24	3231.51	2981.43	-0.12	3.90e-02
DDX5	27676.92	25606.81	-0.11	1.60e-02
DEPDC1	1545.86	1306.44	-0.25	1.31e-08
DEPDC5	942.14	1154.95	0.29	3.70e-03
DGKG	36.28	56.94	0.64	4.26e-02
DGKI	3889.83	4242.01	0.12	4.79e-06
DHCR24	3409.13	2742.38	-0.31	6.31e-04
DHRS4L2	219.74	348.24	0.66	2.07e-11
DHX32	651.86	548.63	-0.26	5.98e-04
DHX36	6400.59	5785.34	-0.15	3.94e-02
DHX9	26174.58	24002.62	-0.13	5.38e-40
DLC1	360.3	523.43	0.54	1.29e-03
DLG3	825.39	743.2	-0.16	3.54e-02
DLL1	14.69	30.03	1.08	1.62e-02
DMAC1	425.7	365.15	-0.23	2.32e-02
DMD	1007.51	855.27	-0.23	6.45e-05
DNAH1	1203.64	1578.32	0.39	7.58e-06
DNAH10	135.6	183.7	0.45	2.98e-03
DNAH17	1.05	12.41	3.54	1.49e-02
DNAI1	159.93	242.3	0.6	1.72e-03
DNAJB6	3627.25	3447.97	-0.07	3.48e-02
DNAJB6P7	44.71	27.35	-0.71	4.84e-02
DNAJC7	3445.18	3262.77	-0.08	2.26e-02
DNASE1	1321.38	1518.18	0.2	1.09e-05
DNASE1L2	57.19	82.91	0.53	3.82e-02
DNM3	246.69	329.61	0.41	4.27e-02
DNMT3B	860.06	977.63	0.18	3.27e-03
DOCK1	5836.98	6513.94	0.16	4.11e-03
DOK4	1973.91	1848.66	-0.1	4.54e-02
DOT1L	2861.14	3284.77	0.2	4.39e-03
DPH5	683.5	586.05	-0.22	4.26e-03
DPY30	1747.95	1614.18	-0.12	1.42e-02
DPYSL3	2480.11	2249.9	-0.14	6.14e-05
DTX3	877.94	1011.9	0.2	8.32e-04
DUSP22	120.07	161.17	0.41	1.50e-02
DUT	2694.78	2519.85	-0.09	1.40e-02
DYNC1LI1	1739.71	1498.21	-0.21	2.37e-07
DYRK1A	2614.91	2761.92	0.08	4.69e-02
DZIP1L	490.63	589.88	0.26	1.31e-03
E2F2	439.07	542.57	0.31	1.30e-04
E2F7	813.79	950.05	0.22	3.25e-04
EAPP	841.88	717.11	-0.23	3.20e-04
EDEM2	642.03	561.81	-0.2	1.22e-02
EEF1A1	142113.57	126995.33	-0.16	2.82e-09
EEF1A1P6	105.44	63.54	-0.75	1.50e-04
EEF1E1	110.71	81.14	-0.44	4.13e-02
EFL1	2301.11	2105.87	-0.13	1.29e-03
EFR3B	3105.09	3373.4	0.12	1.69e-04
EFTUD2	6852.79	6467.83	-0.08	8.24e-05
EIF2AK1	12446.11	10897.53	-0.19	2.41e-03
EIF2S1	2013.4	1679.21	-0.26	2.54e-02
EIF3H	9018.4	7608.25	-0.25	8.29e-07
EIF3I	6017.15	5665.63	-0.09	3.78e-02
EIF4A2P2	14.88	1.91	-2.97	3.39e-03
EIF5	3624.65	3233.96	-0.17	1.76e-09
EIF5A	12311.45	10798.26	-0.19	7.27e-43
EMC7	556	478.09	-0.22	1.16e-02
EME1	1106.63	1207.12	0.13	3.96e-02
EML4	11483.35	12358.4	0.11	4.86e-02
EML6	1998.29	2341.3	0.23	2.02e-02
EMSLR	8.37	0.95	-3.16	4.48e-02
ENO1	34346.72	30318.63	-0.18	2.19e-05
ENO2	6415.39	6989.4	0.12	1.70e-02
ENSG00000111788	3100.9	3789.35	0.29	4.66e-28
ENSG00000204929	12.07	2.22	-2.36	1.62e-02
ENSG00000205794	24.8	11.12	-1.13	2.75e-02
ENSG00000206567	9.49	0.42	-4.32	3.68e-02
ENSG00000213385	10.99	24.9	1.18	2.41e-02
ENSG00000226180	86.69	129.76	0.59	1.02e-03
ENSG00000226332	5.27	15.05	1.52	4.58e-02
ENSG00000226396	73.65	121.3	0.71	1.34e-04
ENSG00000228327	1669.26	2000.31	0.26	8.91e-03
ENSG00000234203	22.06	44.61	1.02	3.74e-03
ENSG00000234432	4.17	13.67	1.7	4.13e-02
ENSG00000235008	111.65	185.73	0.73	3.62e-07
ENSG00000236723	128.42	198.97	0.64	3.35e-06
ENSG00000243302	12198.43	13649.75	0.16	1.70e-02
ENSG00000246090	8.88	23.11	1.37	1.39e-02
ENSG00000248540	156.98	199.89	0.36	1.65e-02
ENSG00000250962	2.12	12.69	2.65	1.16e-02
ENSG00000254936	103.05	141.95	0.48	7.20e-03
ENSG00000258938	1.57	10.19	2.65	3.89e-02
ENSG00000259006	61.57	91.25	0.57	1.33e-02
ENSG00000260404	4342.15	5079.07	0.23	3.60e-03
ENSG00000264167	18.36	39.82	1.07	5.73e-03
ENSG00000269954	180.12	227.56	0.34	1.70e-02
ENSG00000271254	31534.97	32342.29	0.04	2.45e-04
ENSG00000271976	11.98	1.49	-3.1	9.80e-03
ENSG00000272056	5.27	0	-4.91	1.94e-02
ENSG00000272163	347.93	243.62	-0.51	1.80e-07
ENSG00000273015	68.79	36.28	-0.94	2.71e-04
ENSG00000273419	34.72	61.07	0.81	5.24e-03
ENSG00000279342	64.43	97.67	0.61	5.28e-03
ENSG00000280119	82.04	136.54	0.73	2.21e-05
ENSG00000283041	661.35	570.08	-0.22	4.39e-03
ENSG00000283443	22.54	39.68	0.79	4.49e-02
ENSG00000285589	15.28	32.48	1.13	7.94e-03
ENTPD1-AS1	30	60.13	1.03	3.07e-04
ENY2	1672.05	1517.23	-0.14	3.31e-03
EP400P1	321.34	452.44	0.5	8.99e-03
EPB41	6163.34	5897.25	-0.06	1.07e-02
EPB41L5	4007.4	4351.76	0.12	3.12e-02
EPG5	2774.26	3048.75	0.13	2.94e-05
EPHA10	232.97	286.48	0.31	1.30e-02
EPHA6	440.74	515.51	0.22	1.80e-02
EPHX1	789.06	903.72	0.2	2.09e-03
EPHX2	694.31	795.96	0.2	4.53e-03
EPN1	3715.28	3474.19	-0.1	1.82e-03
EPS15L1	2230.89	2420.62	0.11	3.48e-03
EPS8L2	12.53	31.28	1.3	4.11e-03
ERBB3	40.5	68.29	0.75	6.01e-03
ERC1	3841.93	4187.3	0.12	7.00e-06
ERGIC1	4062.41	3679.56	-0.14	1.03e-02
ERI3	1470.83	1355.97	-0.12	2.86e-02
ERLEC1	1946.01	1814.3	-0.1	3.30e-02
ESCO1	1600.87	1464.25	-0.13	6.59e-03
ESPL1	2906.32	3281.36	0.17	4.83e-02
ESRRG	6491.14	6974.26	0.1	3.44e-02
EVC	1785.64	2162.11	0.28	8.74e-15
EXD2	1296.85	1121.08	-0.21	1.96e-05
EXO1	5878.56	6403.76	0.12	9.95e-03
EXOC3-AS1	18.87	36.94	0.99	1.16e-02
EXT2	3308.21	3712.07	0.17	2.56e-04
EYA2	12.64	1.38	-3.16	7.72e-03
FAH	713.59	631.74	-0.17	2.87e-02
FAM104A	1169.82	1028.65	-0.19	6.49e-04
FAM126A	8.94	24.85	1.43	8.80e-03
FAM136A	267.26	168.33	-0.68	2.03e-04
FAM13A-AS1	6.27	18.9	1.54	1.98e-02
FAM163B	249.94	163.19	-0.62	3.85e-02
FAM182B	22.54	39.42	0.81	3.78e-02
FAM189B	1215.59	1114.54	-0.13	2.69e-02
FAM204A	851.82	752.04	-0.18	7.62e-03
FAM229B	171.17	121.56	-0.48	3.96e-02
FAM27C	35.75	58.35	0.69	2.58e-02
FANCA	10258.95	11855.25	0.21	7.56e-04
FANCI	24584.62	26036.83	0.08	1.92e-02
FAT1	2511.74	2858.33	0.19	3.12e-09
FAT4	637.92	719.73	0.17	2.84e-02
FAXC	1126.15	1002.24	-0.17	2.88e-03
FBL	2971.29	2611.68	-0.18	4.01e-02
FBXL16	360.45	303.08	-0.25	2.53e-02
FBXL20	1173.59	1058.15	-0.15	8.19e-03
FBXL7	585.49	737.65	0.33	6.01e-03
FBXO43	117.08	156.53	0.42	1.39e-02
FBXW11	2441.89	2197.77	-0.15	1.74e-05
FBXW4	1072.51	1223.71	0.19	4.54e-02
FCGBP	26.8	62.12	1.25	1.10e-05
FDFT1	1809.55	1648.12	-0.13	3.06e-03
FDXACB1	97.05	66.28	-0.53	1.70e-02
FEM1B	1974.34	1785.61	-0.15	4.80e-04
FLCN	476.19	623.22	0.39	5.71e-08
FLNA	17408.41	19874.24	0.19	2.62e-03
FLNB	9141.27	9548.56	0.06	9.44e-04
FLNC	350.61	422.53	0.27	6.90e-03
FLRT3	318.46	235.24	-0.43	3.12e-02
FMN1	672.51	957.37	0.51	1.66e-20
FMN2	2156.82	2408.85	0.16	8.39e-06
FMNL3	1975.98	2136.41	0.11	1.11e-02
FN1	3151.33	3821.91	0.28	4.25e-05
FOXC1	2709.29	3253.23	0.27	8.00e-21
FOXRED1	3259.49	3469.62	0.09	6.77e-03
FPGT	93.99	123.39	0.41	4.41e-02
FRG1JP	268.24	206.98	-0.37	2.19e-03
FRMD6	567.81	645.05	0.18	3.35e-02
FRY	4604.9	4819.73	0.06	3.37e-02
FXR1	7533.87	6993.52	-0.11	2.37e-02
FYN	2249.25	2109.51	-0.1	2.73e-02
FZD6	477.95	403.8	-0.24	8.08e-03
GABBR1	2127.64	2324.74	0.13	7.77e-04
GABPA	974.34	873	-0.16	1.29e-02
GAK	2132.45	2273.21	0.09	4.29e-02
GAL	1866.43	1603.99	-0.22	2.53e-02
GALM	200.83	260.64	0.37	3.04e-03
GALNT2	2123.65	2303.53	0.12	2.44e-03
GAREM1	1508.62	1747.81	0.21	2.72e-03
GARS1	13043.83	14614.2	0.16	2.14e-15
GART	6853.28	6338.67	-0.11	3.79e-03
GAS2L3	986.5	883.53	-0.16	1.12e-02
GAS5	1371.05	1239.33	-0.14	9.02e-03
GAS6	1389.67	1518.4	0.12	1.76e-02
GATA3-AS1	2.08	10.81	2.37	3.44e-02
GDF10	75.61	53.27	-0.53	4.38e-02
GDF15	30.43	58.25	0.95	1.23e-03
GGPS1	182.24	141.78	-0.36	2.47e-02
GLB1L	225.03	277.56	0.3	1.70e-02
GLRA2	20.01	8.59	-1.24	3.73e-02
GLRX5	587.43	509.47	-0.2	1.82e-02
GLTP	322.52	270.8	-0.25	3.30e-02
GMFB	1165.5	1013.05	-0.2	3.60e-02
GNAI3	2350.15	2084.77	-0.17	2.70e-02
GNG11	206.8	252.35	0.29	3.78e-02
GNL3	3212.29	3041.39	-0.08	2.07e-02
GOLGA5	1677.78	1546.2	-0.12	1.44e-02
GOLGA6A	0	7.72	5.37	6.74e-03
GOLGA8H	814.73	1040.97	0.35	1.78e-02
GOLGA8O	45.06	67.91	0.6	3.38e-02
GPD1L	1961.05	1826.11	-0.1	3.48e-02
GPHN	3549.81	3808.44	0.1	6.38e-04
GPR176	250.2	189.41	-0.4	1.24e-03
GRHPR	2682.12	2516.17	-0.09	1.80e-02
GRIA3	668.27	813.2	0.28	1.31e-05
GRID2IP	118.91	172.61	0.54	1.66e-02
GRK5	1447.97	1675.67	0.21	1.00e-06
GRM8	1851.66	1651.4	-0.17	6.24e-05
GRSF1	2760.45	2507.91	-0.14	2.81e-02
GSE1	4951.64	5459.62	0.14	1.24e-02
GTF2IP23	19.92	39.61	1	7.97e-03
GTF3C5	1708.68	1851.06	0.12	1.03e-02
GUCA1B	73.73	49.08	-0.59	2.57e-02
H2AC12	6931.59	7812.46	0.17	4.34e-02
H2AC6	8201.68	9483.51	0.21	6.76e-03
H2BC15	10030.01	11225.63	0.16	1.05e-02
H3-3B	7665.67	6761.24	-0.18	1.70e-02
H4C13	1568.07	1445.12	-0.12	1.91e-02
HADHA	14298.52	12644.69	-0.18	9.61e-05
HARS1	4043.08	3761.44	-0.1	3.03e-04
HDAC2	11522.45	9682.55	-0.25	1.29e-02
HDLBP	21342.71	19981.83	-0.1	1.55e-03
HEXIM2	66.14	93.27	0.49	3.63e-02
HGS	3739.67	3943.43	0.08	1.65e-02
HGSNAT	1474.52	1660.57	0.17	3.44e-02
HHAT	940.47	1053.64	0.17	6.24e-03
HHIPL2	9.93	28.27	1.52	1.89e-03
HID1	1427.96	1251.39	-0.19	7.59e-05
HK2	1453.61	1237.01	-0.23	3.30e-07
HLA-F	37.35	18.84	-0.95	1.44e-02
HLA-G	70.95	44.95	-0.66	1.14e-02
HLTF	3507.61	3107.73	-0.17	5.80e-03
HMCN2	237.72	446.7	0.91	1.71e-25
HMGB1	7651.71	7336.72	-0.06	7.20e-03
HMGCR	4359.84	3643.96	-0.26	4.44e-27
HMGCS1	1832.06	1452.71	-0.33	3.65e-18
HMGN2	23445.5	22790.69	-0.04	8.83e-04
HMMR	2174.53	1745.16	-0.32	1.34e-02
HNRNPA3P5	37.85	15.44	-1.25	1.06e-02
HNRNPK	29188.19	26354	-0.15	6.14e-07
HOMER3	145.21	109.16	-0.41	2.07e-02
HOXC9	52.49	29.51	-0.87	5.84e-03
HPRT1	2133.51	1980.16	-0.1	1.76e-02
HSP90AB1	84318.73	74150.55	-0.19	2.13e-65
HSPA13	1617.8	1461.14	-0.14	2.53e-03
HSPA5	6994.02	6007.32	-0.22	1.53e-03
HSPA9	27730.16	25756.6	-0.11	5.71e-03
HSPD1P4	43.21	15.58	-1.47	4.45e-05
HSPH1	9696.66	8642.64	-0.17	4.87e-03
HTR1E	96.75	59.01	-0.7	9.23e-04
ICAM2	30.98	50.91	0.7	3.71e-02
ID2	916.47	1076.45	0.23	1.83e-02
IDH1	2177.03	1990.74	-0.13	1.02e-03
IDH3B	4552.43	4151.24	-0.14	5.78e-08
IDI1	829.07	634.81	-0.38	1.22e-03
IFI27	7.9	18.64	1.26	4.94e-02
IFNGR1	1389.16	1169.92	-0.25	1.27e-07
IFT57	1045.31	927.87	-0.18	3.31e-03
IFT80	717.42	814	0.18	1.05e-02
IGBP1	1461.63	1346.29	-0.12	3.28e-02
IGDCC4	22.02	46.05	1.03	3.06e-03
IGF1R	6018.85	6250.48	0.06	3.42e-02
IGF2R	7700.47	8283.16	0.11	3.64e-09
IGHV3-38	53.09	78.05	0.58	2.37e-02
ILF2	12903.75	12164.6	-0.08	9.81e-03
ILK	4758.33	4991.4	0.07	1.41e-02
ILVBL	828.59	746.95	-0.15	4.48e-02
IMP4	1303.22	1187.91	-0.13	2.00e-02
IMPDH2	7451.84	6817.86	-0.13	8.52e-04
INAVA	24.21	42.51	0.81	2.86e-02
INF2	1824.92	1954.36	0.1	3.30e-02
INPPL1	4036.85	4596.21	0.19	1.39e-02
INSRR	228.91	360.95	0.66	7.42e-12
INTS12	597.43	482.39	-0.31	3.31e-05
INVS	3382.4	3571.23	0.08	3.06e-02
IPO7	13772.73	12703.54	-0.12	6.60e-03
IQCC	191.48	247.94	0.38	3.39e-03
IQCE	1097.61	1289.64	0.23	4.79e-02
IQCN	1156.21	1565.73	0.44	6.94e-05
IQGAP1	5619.8	6306.99	0.16	5.13e-16
IQGAP3	9929.34	11140.81	0.17	2.66e-03
IRF6	166.11	243.89	0.56	2.18e-02
ISCA1	600.64	530.45	-0.18	4.22e-02
ISG20	13.67	33.72	1.29	2.79e-03
ISOC2	303.69	244.86	-0.32	6.72e-03
ITGA7	717.68	869.49	0.28	4.79e-06
ITPR1	7369.17	8963.86	0.28	1.13e-65
JAG1	1243.87	936.63	-0.41	5.61e-18
KARS1	14418.5	12893.15	-0.16	6.10e-03
KATNA1	569.93	461.17	-0.3	1.44e-04
KATNBL1	858.57	754.68	-0.19	5.18e-03
KCNC3	804.76	941.45	0.22	2.40e-04
KCNC4	176.69	218.58	0.3	4.17e-02
KCNIP2	208.11	261.06	0.33	1.15e-02
KCNK10	6.82	17.94	1.35	4.62e-02
KCNK3	225.7	182.79	-0.31	2.86e-02
KCNK9	345.88	416.53	0.27	5.30e-03
KCNMA1	1983.13	1575.92	-0.33	6.56e-03
KCNQ1	1602.26	1753.1	0.13	7.35e-03
KCNT1	771.45	1019.88	0.4	5.92e-14
KCTD16	71.43	39.95	-0.84	1.03e-03
KCTD3	4957.83	4588.38	-0.11	5.09e-06
KCTD9P1	0.53	9.94	4.3	4.37e-02
KDM1B	1003.97	917.48	-0.13	4.91e-02
KIAA1586	1033.76	926.79	-0.16	1.12e-02
KIAA1671	577.15	655.05	0.18	3.37e-02
KIF24	1199.28	1308.33	0.12	4.51e-02
KIF25	12.59	2.44	-2.42	1.24e-02
KIT	909.01	764.9	-0.24	5.65e-05
KLC2	1984.58	2243.47	0.18	7.69e-07
KLF12	2208.91	2392.62	0.12	3.06e-03
KLF6	1215.04	1060.28	-0.19	3.68e-04
KLHDC10	1618.66	1750.89	0.11	1.81e-02
KLHL9	3090.21	2784.04	-0.15	1.46e-06
KLKB1	14.21	32.28	1.22	4.95e-03
KMT2A	12425.44	13145.12	0.08	1.37e-02
KMT2B	3246.85	3662.71	0.18	1.56e-10
KMT5B	2372.78	2235.12	-0.09	4.97e-02
KNDC1	81.36	143.03	0.82	8.28e-03
KNTC1	12234.25	13571.2	0.15	3.06e-02
KPNA2	14564.41	13156.64	-0.15	8.08e-03
KPNA3	2201.44	2003.74	-0.14	6.49e-04
KPNB1	26893.79	25388.96	-0.08	5.61e-18
KRT18	230.81	176.43	-0.38	3.95e-03
KRT18P18	2.62	17.04	2.73	2.27e-03
KRT8	16.81	5.42	-1.7	1.40e-02
KRT8P48	10.49	1.68	-2.48	2.59e-02
LAMB2	2942.47	3277.42	0.15	3.98e-07
LAMTOR5	841.12	740.81	-0.19	6.17e-03
LCOR	1702.14	1856.54	0.13	5.69e-03
LDAH	1720.96	1561.51	-0.14	2.32e-03
LDHA	25247.39	20600.32	-0.29	3.62e-07
LDHB	305.29	221.3	-0.46	1.53e-05
LEAP2	28.4	54.92	0.95	2.23e-03
LEKR1	17.31	5.81	-1.5	2.33e-02
LENG8	5843.3	6939.34	0.25	9.22e-14
LHFPL2	771.29	652.27	-0.24	3.92e-04
LINC00221	8.9	1.26	-2.66	4.19e-02
LINC00265	2576.36	3119.74	0.28	6.20e-22
LINC00431	8.4	20.71	1.37	1.87e-02
LINC00632	3667.86	4214.85	0.2	1.17e-15
LINC01126	11.06	27.96	1.36	5.18e-03
LINC01235	15.19	2.22	-2.69	3.30e-03
LINC01341	81.49	110.83	0.43	4.96e-02
LINC02035	26.35	60.67	1.21	1.12e-02
LINC02166	18.41	6.88	-1.38	2.86e-02
LINC02901	12.5	3.82	-1.74	4.04e-02
LINGO1	312.07	258.13	-0.27	2.33e-02
LINGO2	329.89	249.88	-0.4	1.51e-04
LLGL2	83.45	121.28	0.55	3.93e-03
LMAN1	2986.05	2819.82	-0.09	2.23e-02
LMO3	681.08	517.95	-0.39	6.35e-09
LMTK2	2780.5	3070.34	0.14	8.95e-06
LRP1	7670.79	8634.24	0.17	1.44e-07
LRP12	868.68	777.35	-0.16	2.42e-02
LRP4	2272.3	2001.01	-0.18	7.17e-07
LRRC17	38.37	19.18	-0.99	9.19e-03
LRRC29	14.14	30.29	1.11	1.43e-02
LRRC37A2	3648.81	4106.83	0.17	9.28e-11
LRRC37A4P	7333.73	8484.12	0.21	4.27e-04
LRRC37BP1	213.33	272.61	0.34	5.64e-03
LRRC43	4.72	16.12	1.76	1.91e-02
LRRC47	1351.6	1187.45	-0.18	2.83e-04
LRRC63	26.8	48.29	0.87	8.90e-03
LRRIQ4	16.79	5.81	-1.46	3.07e-02
LRRN3	968.58	1082.38	0.15	1.19e-02
LSAMP	1512.19	1765.15	0.23	3.20e-08
LSM2	571.3	504.05	-0.19	3.21e-02
LTB4R	44.6	72.22	0.68	1.02e-02
LTBP2	744.96	822.42	0.15	4.59e-02
LYAR	581.59	512.31	-0.18	4.16e-02
MACF1	27528.41	28667.22	0.06	4.14e-03
MAGEA12	1546.59	1344.3	-0.2	2.40e-02
MAGEA6	1593.78	1437.4	-0.15	1.58e-03
MAGI1	5515.01	5225.67	-0.08	2.31e-03
MAGI3	6667.95	6941.06	0.06	1.53e-02
MAOA	1385.32	1120.98	-0.31	1.59e-11
MAP1B	41627.55	44994.54	0.11	1.11e-24
MAP2K5	1381.83	1504.09	0.12	2.02e-02
MAP7D3	908.74	798.76	-0.18	5.30e-03
MAPK10	700.95	615.97	-0.19	1.61e-02
MAPK8	2447.47	2300.4	-0.09	3.48e-02
MARCHF2	122.47	157.66	0.36	4.67e-02
MARCHF5	850.39	761.37	-0.17	1.92e-02
MARCKSL1	1166.3	965.61	-0.27	2.75e-03
MARS1	8147.42	8766.21	0.11	5.18e-03
MASP2	9.97	1.38	-2.82	2.53e-02
MAST1	3504.75	3885.69	0.15	6.44e-03
MAST2	4860.86	5632.95	0.21	1.67e-02
MB21D2	119.63	156.44	0.38	2.87e-02
MCC	2643.28	2445.53	-0.11	2.41e-03
MCCC1	1749.55	1626.59	-0.11	2.88e-02
MCM10	3980.93	4284.29	0.1	3.96e-02
MCMBP	3725.84	3503.53	-0.09	6.71e-03
MEGF6	459.19	372.5	-0.31	5.88e-04
MELK	3226.94	3581.41	0.15	2.89e-07
METAP2	3470.01	2945.36	-0.24	1.78e-02
METTL1	189.04	132.74	-0.5	5.20e-04
METTL18	193.14	128.58	-0.6	1.71e-02
METTL25B	699.99	823.97	0.24	2.29e-04
METTL4	489.86	412.78	-0.25	6.73e-03
MEX3C	1304.81	1178.49	-0.15	4.83e-03
MFSD12	850.57	692.22	-0.29	1.43e-06
MGAM	15.72	2.75	-2.48	3.39e-03
MICAL1	5537.38	5781.67	0.06	1.70e-02
MICAL3	3445.51	3748.21	0.12	1.75e-05
MICALL2	266.08	323.74	0.27	2.26e-02
MINPP1	1716.52	1588.12	-0.11	2.62e-02
MIR181B2	15.69	3.71	-2.06	7.20e-03
MIRLET7BHG	425.25	531.96	0.33	4.30e-02
MLF1	340.95	271.99	-0.34	1.55e-03
MLLT3	687.97	543.25	-0.34	5.17e-07
MLXIP	1774.18	1925.56	0.12	7.54e-03
MMADHC	1685.51	1556.78	-0.12	1.75e-02
MMADHCP2	81.38	50.29	-0.72	2.44e-03
MOCOS	15.74	30.6	0.98	2.97e-02
MOSPD2	448.82	538.62	0.26	1.90e-03
MOV10	1750.45	2000.77	0.19	1.56e-06
MPC2	552.92	635.25	0.19	1.92e-02
MPHOSPH10	1553	1365.69	-0.19	2.88e-02
MPPED1	23.56	44.73	0.92	8.99e-03
MPV17L2	326.44	261.49	-0.33	2.47e-03
MRNIP	579.51	694.93	0.26	3.11e-04
MROH7-TTC4	0	4.97	4.74	2.53e-02
MRPL1	925.94	825.54	-0.16	1.62e-02
MRPL13	559.78	449.49	-0.32	3.31e-05
MRPL39	820.12	729.37	-0.17	1.39e-02
MRPL47	1397.75	1235.96	-0.17	4.93e-04
MRPS23	1189.67	1001.65	-0.24	2.31e-03
MRPS27	1888.3	1550.06	-0.29	2.68e-03
MRPS28	80.33	56.52	-0.52	4.13e-02
MRPS35	829.92	727.43	-0.19	5.85e-03
MSH5	119.22	156.91	0.4	1.91e-02
MSI2	9418.02	9746.4	0.05	1.62e-02
MSL1	2556.53	2746.02	0.1	8.29e-03
MSRB1	236.23	191.53	-0.29	3.96e-02
MSRB2	678.55	601.99	-0.17	3.41e-02
MST1P2	94.45	67.72	-0.48	3.90e-02
MTARC2	164.24	210.44	0.35	1.75e-02
MTERF1	483.79	408.18	-0.25	6.83e-03
MTERF2	449.21	517.07	0.2	3.30e-02
MTHFD1	10371.08	10039.04	-0.05	1.27e-02
MTHFD1L	2155.15	2374.27	0.14	2.12e-04
MTHFR	1208.36	1075.89	-0.17	3.01e-03
MTMR10	670.84	535.6	-0.32	4.80e-06
MTMR12	909.05	759.31	-0.26	3.58e-02
MTPAP	3947.83	3754.31	-0.07	3.11e-02
MTPN	4461.59	3952.15	-0.18	4.88e-03
MTREX	4157.76	3853	-0.11	2.69e-02
MUC20	142.27	248	0.8	2.70e-11
MUC20-OT1	156.11	210.52	0.43	2.29e-03
MVB12B	1120.75	1224.86	0.13	2.99e-02
MXRA7	1411.66	1224.12	-0.21	1.32e-05
MYBBP1A	3507.73	3096.77	-0.18	5.22e-11
MYC	576.05	434.18	-0.4	2.95e-02
MYH7B	9.92	29.45	1.57	1.16e-03
MYL12B	3285.23	3066.22	-0.1	1.70e-03
MYNN	1362.44	1205.07	-0.18	2.97e-04
MYO15B	413.61	591.88	0.52	8.22e-13
MYO1E	411.56	516.34	0.33	1.06e-02
MYO1G	45.63	27.43	-0.72	4.13e-02
MYO7A	104.87	159.62	0.6	1.39e-04
MYO9B	6762.63	7432.99	0.14	7.21e-07
N4BP2	3193.95	3479.45	0.12	8.24e-05
NAALAD2	829.44	979.52	0.24	4.74e-05
NADSYN1	1545.27	1669.18	0.11	2.27e-02
NAF1	446.42	382.28	-0.22	3.12e-02
NALF2	217.42	167.66	-0.36	1.09e-02
NBL1	19.35	36.17	0.88	3.30e-02
NBPF10	369.98	440.95	0.25	9.87e-03
NCAM1	13345.37	14392.17	0.11	4.15e-03
NCKAP1	9843.81	9101.09	-0.11	8.29e-05
NCOA1	3990.77	4521.73	0.18	1.55e-03
NDOR1	837.17	974.65	0.22	2.66e-04
NDUFA10	3363.24	3139.58	-0.1	2.59e-03
NDUFAF4P2	8.9	1.38	-2.66	4.19e-02
NDUFB2-AS1	28.38	10.73	-1.45	2.19e-03
NDUFS2	12697.26	12135.78	-0.07	3.96e-02
NEB	27.76	62.43	1.18	4.53e-02
NEDD4	627.09	751.51	0.26	1.39e-04
NEK2P2	0	4.89	4.61	3.30e-02
NEK7	745.65	662.63	-0.17	3.16e-02
NEMP1	1327.51	1468.3	0.14	6.38e-03
NEO1	5979.14	6261.34	0.07	6.38e-03
NEU3	285.72	345.72	0.27	1.75e-02
NFASC	1736.45	2215.83	0.35	1.53e-24
NID1	2471.26	2745.31	0.15	1.60e-02
NIFK	2387.94	1987.33	-0.27	7.81e-03
NIPA2	1130.68	976.29	-0.21	9.22e-05
NIPSNAP1	6136.98	5360.54	-0.2	2.46e-02
NLE1	699.74	623.31	-0.17	3.08e-02
NLGN1	120.59	89.08	-0.43	3.53e-02
NME7	1809.21	1673.64	-0.11	2.04e-02
NMT2	650.74	748.41	0.19	8.55e-03
NMU	1847.09	1596.92	-0.21	4.12e-02
NOA1	1382.69	1179.16	-0.23	1.04e-02
NOC3L	2033.5	1807.63	-0.17	9.28e-06
NOL7	1356.56	1140.12	-0.25	2.66e-03
NONO	23260.83	21683.13	-0.1	3.79e-03
NOP56	7123.78	7371.87	0.05	4.82e-02
NOS1AP	490.33	566.3	0.21	1.46e-02
NOS2	98.9	145.6	0.56	9.06e-04
NOTCH3	793.16	902.45	0.18	5.47e-03
NOVA1	351.97	301.11	-0.23	4.49e-02
NPC1L1	2.62	17.78	2.65	3.42e-03
NPIPA3	0.53	12.3	4.54	2.84e-02
NPIPB11	1981.79	2148.17	0.11	8.28e-03
NPIPB13	114.94	154.4	0.41	1.86e-02
NPIPB5	2963.7	3484.16	0.23	1.01e-02
NPL	302.65	381.66	0.33	1.09e-03
NPM1	26992.49	24473.62	-0.14	1.43e-09
NPM1P27	861.02	737.44	-0.23	3.92e-04
NPR2	2789.64	3116.98	0.16	1.24e-02
NPRL2	1391.85	1253.14	-0.16	2.68e-03
NPY2R	242.44	189.75	-0.36	6.28e-03
NR2C2	2635.87	3027.25	0.2	3.94e-11
NR3C2	0	8.48	5.45	5.65e-03
NR4A1	217.51	274.97	0.33	9.33e-03
NRCAM	11218.34	12059.04	0.11	8.51e-13
NRXN3	376.63	543.92	0.53	4.50e-04
NSD1	15089.25	15863.84	0.07	4.86e-03
NSG1	1350.83	1244.26	-0.12	4.37e-02
NSUN4	381.61	326.51	-0.23	3.78e-02
NT5C3A	4182.89	3767.09	-0.15	4.55e-09
NT5C3B	1439.18	1288.43	-0.16	1.51e-03
NTRK2	8471.16	9010.76	0.09	2.07e-02
NUP155	12915.09	11886.91	-0.12	5.15e-06
NUP43	1292.17	1065.12	-0.28	3.97e-09
OAS1	158.08	208.87	0.39	6.26e-03
OCLN	931.87	1146.17	0.3	1.12e-02
OCRL	4948.85	5327.63	0.11	6.53e-06
ODC1	5455.92	4830.56	-0.18	2.61e-03
OLA1	3554.34	3153.57	-0.18	2.68e-10
OLFM3	638.27	540.66	-0.24	2.23e-03
OPN3	827.57	642.68	-0.37	1.93e-03
OPRD1	195.63	153.74	-0.34	2.81e-02
OPTN	1599.5	1745	0.12	1.29e-02
OR2L1P	11.48	2.86	-2.03	3.18e-02
OSBPL9	4356.98	4146.01	-0.07	1.74e-02
OSER1	599.59	528.3	-0.18	3.30e-02
OSTCP5	2.07	14.21	2.75	7.61e-03
P2RY6	1.03	20.86	4.33	1.19e-03
PABIR2	1994.97	2226.83	0.16	4.08e-05
PABPC1L	1519.76	1720.69	0.18	1.84e-05
PABPC4	5848.66	5300.4	-0.14	1.91e-02
PACS2	2989.47	3346.92	0.16	3.68e-03
PAICS	4134.77	3752.97	-0.14	2.51e-07
PAIP1	3856.83	3316.82	-0.22	1.06e-02
PAIP2	1694.24	1532.25	-0.14	2.63e-03
PAK1	2132.61	1912	-0.16	3.96e-05
PALLD	3603.4	3925.14	0.12	1.15e-05
PANK4	1368.51	1545.24	0.18	3.65e-02
PAPPA	622.4	771.73	0.3	2.87e-06
PARN	1889.6	2022.9	0.1	3.83e-02
PASK	2731.02	3345.7	0.3	1.26e-26
PATJ	1955.6	2187.04	0.16	3.04e-05
PBLD	128.26	194.42	0.61	1.26e-05
PCBP2P2	541.56	455.79	-0.25	3.79e-03
PCCA	3477.71	3803.61	0.13	5.09e-06
PCDHA4	666.25	790.2	0.24	2.71e-04
PCDHB17P	335.55	437.02	0.38	2.19e-05
PCDHB18P	476.26	605.75	0.35	2.18e-06
PCDHB7	275.22	410.55	0.59	5.00e-11
PCDHB8	1053.56	1181.62	0.17	2.31e-03
PCDHGA10	206.6	264.54	0.35	4.74e-03
PCDHGA6	221.48	280.18	0.33	6.66e-03
PCDHGA8	205.15	283.99	0.47	2.41e-02
PCDHGC4	1183.65	1301.74	0.14	1.04e-02
PCGF6	312.75	262.95	-0.26	3.14e-02
PCLO	10366.83	11591.03	0.16	8.76e-05
PCNT	7901.22	8651.44	0.13	7.46e-03
PCNX2	5409.9	5919.92	0.13	8.17e-03
PDCD7	820.13	738.82	-0.15	3.78e-02
PDE4A	67.32	111.23	0.74	1.59e-04
PDE4B	1096.45	1237.88	0.17	1.54e-03
PDZD11	1240.02	1084.32	-0.19	2.86e-02
PECR	682.55	778.14	0.19	8.35e-03
PEG10	4793.96	5292.72	0.14	5.64e-03
PER3	1167.52	1410.01	0.27	1.10e-02
PES1	2792.43	2470.6	-0.18	4.49e-08
PEX11B	161.52	121.15	-0.42	1.15e-02
PFDN2	1765.44	1610.22	-0.13	3.74e-03
PFKP	6953.14	6592.26	-0.08	4.31e-02
PGAM1	1477.03	1303.1	-0.18	1.96e-04
PGAM1P6	25.18	49.11	0.94	4.70e-03
PGAP1	5319.32	5004.15	-0.09	5.22e-04
PGRMC2	599.07	503.86	-0.25	1.67e-03
PHC2	1076.92	948.46	-0.18	1.62e-03
PHF2	2041.07	2215.46	0.12	5.30e-03
PHRF1	4315.88	4838.21	0.17	7.77e-06
PHYKPL	533.63	656.16	0.3	7.98e-03
PIGN	1313.95	1075.09	-0.29	4.58e-02
PIK3C2B	1173.72	1059.04	-0.15	8.91e-03
PIN4	1304.79	1131.37	-0.2	2.86e-02
PIP4K2B	4820.66	4605.55	-0.06	3.28e-02
PIR	873.86	1070.77	0.29	5.60e-08
PITPNM1	524.77	635.5	0.27	2.87e-04
PITRM1	1803.97	1968.53	0.13	4.16e-03
PIWIL1	1092.23	1257.38	0.2	8.35e-05
PJVK	101.38	71.6	-0.52	1.60e-02
PKM	35389.67	32273.73	-0.13	1.17e-04
PLCD3	197.09	244.8	0.32	1.98e-02
PLCG1	9357.99	9832.94	0.07	3.54e-05
PLD1	13.62	28.22	1.02	3.53e-02
PLD5	1159.15	1364.4	0.23	1.23e-06
PLEC	17030.42	18313.48	0.1	1.86e-04
PLEKHG2	2075	2365.65	0.19	4.70e-03
PLEKHJ1	241.58	197.72	-0.3	3.37e-02
PLEKHM1P1	3798.09	4540.49	0.26	4.64e-28
PLEKHO2	126.37	161.74	0.37	3.31e-02
PLGLB2	12.64	26.96	1.06	3.46e-02
PLPP3	247.01	196.27	-0.34	9.51e-03
PLPPR5	1725.77	1561.17	-0.15	1.45e-03
PLXNA2	8763.03	10745.71	0.29	3.76e-26
PLXNB2	5458.84	5750.51	0.08	1.71e-03
PLXNB3	312	395.41	0.34	4.62e-02
PML	611.45	686.7	0.17	4.41e-02
PMS2	8057.31	7578.97	-0.09	4.74e-06
PMS2P6	72.57	111.96	0.64	1.18e-03
PNPT1	1948.34	1767.82	-0.14	1.72e-03
POC1B	380.24	449.31	0.24	1.57e-02
PODXL2	2541.59	2342.67	-0.12	1.98e-03
POGLUT3	1346.2	1497.09	0.15	3.39e-03
POGZ	10865.11	11183.49	0.04	3.79e-02
POLD3	1033.81	1248.03	0.27	3.11e-08
POLE	11560.31	12541.6	0.12	2.80e-03
POLR1A	4804.07	4440.57	-0.11	1.40e-02
POLR1B	3238.91	3062.25	-0.08	2.73e-02
POLR2A	15727.58	17818.21	0.18	7.97e-03
POLR2B	8863.94	8270.34	-0.1	2.20e-08
POLR2I	803.88	702.15	-0.2	3.80e-03
POLR3B	1580.58	1464.23	-0.11	4.38e-02
POLR3G	103.53	70.2	-0.57	6.44e-03
POLR3GL	577.55	509.22	-0.19	3.12e-02
POMGNT2	425.43	346.27	-0.3	1.55e-03
POMP	4525.63	4003.08	-0.18	6.11e-03
PON2	1359.99	1519.94	0.16	1.21e-03
POTEH	1498.12	1699.5	0.18	4.86e-02
POU6F1	105.95	151.57	0.5	3.59e-03
PPA1	4197.45	3408.51	-0.3	1.14e-04
PPIAP19	1.05	10.58	3.37	2.41e-02
PPIL6	194.83	150.7	-0.35	2.07e-02
PPM1L	352.93	290.77	-0.27	1.57e-02
PPME1	2960.18	2797.51	-0.08	2.52e-02
PPOX	2495.65	2817.7	0.18	3.24e-08
PPP1CC	4368.11	3763.49	-0.21	8.55e-03
PPP1R10	3414.89	3103.88	-0.14	5.31e-03
PPP1R14A	28.41	12.94	-1.16	1.26e-02
PPP1R15A	363.15	275.28	-0.4	6.01e-05
PPP1R2	1005.54	879.12	-0.2	1.16e-03
PPP1R7	917.92	796.16	-0.2	1.48e-03
PPP2CA	2654.61	2411.83	-0.14	1.04e-04
PPP2CB	2566.28	2415.25	-0.09	3.78e-02
PPP4R1	3307.76	3138.12	-0.08	3.48e-02
PPP4R3B	2863.12	2572.73	-0.16	1.72e-06
PPP6C	1681.56	1546.05	-0.12	2.02e-02
PQBP1	1808.16	1682.14	-0.1	4.91e-02
PRDM4	2555.08	2312.74	-0.14	6.77e-05
PRDX3	2252.41	1969.88	-0.19	1.47e-07
PRICKLE1	1696.73	1438.21	-0.24	1.08e-08
PRKRA	2797.97	2430.96	-0.21	6.36e-11
PRMT5	3096.13	2843.13	-0.12	2.89e-04
PRPF40A	6540.93	5771	-0.18	2.60e-02
PRPF40B	1456.25	1605.71	0.14	5.90e-03
PRR12	3471.44	3990.74	0.2	2.11e-02
PRR16	99.2	133.35	0.4	3.90e-02
PRSS12	3508.4	4022.23	0.2	5.26e-04
PRSS42P	8.9	21.12	1.21	4.17e-02
PRTFDC1	385.74	509.81	0.41	3.69e-07
PSD2	221	302.27	0.45	3.79e-05
PSMA4	1985.69	1825.08	-0.12	6.05e-03
PSMA5	1565.4	1419.4	-0.14	3.39e-03
PSMB1	3428.87	2942.33	-0.22	5.52e-05
PSMB2	2316	2091.17	-0.15	8.04e-05
PSMB5	2706.13	2437.92	-0.15	2.30e-02
PSMB7	3047.73	2606.77	-0.22	5.51e-06
PSMD14	2672.24	2412.99	-0.15	3.23e-02
PSMD3	3788.7	3548.94	-0.09	3.27e-03
PSME2P1	1.07	12.3	3.54	1.49e-02
PSTK	109.59	68.14	-0.69	4.64e-04
PSTPIP1	25.73	57.2	1.12	2.22e-04
PTDSS2	834.4	962.11	0.2	8.95e-04
PTMS	6879.97	6482.51	-0.09	4.45e-02
PTPN13	1251.61	1407.5	0.17	6.36e-04
PTPRE	192.02	304.34	0.65	1.10e-09
PTPRU	554.37	626.91	0.18	3.37e-02
PTS	1310.19	1165.78	-0.17	1.67e-03
PTTG1IP	1568.26	1400.27	-0.17	2.87e-04
PYM1	290.51	240.8	-0.28	2.43e-02
QARS1	11412.81	10593.58	-0.11	5.99e-06
QSOX2	959.62	1066.81	0.15	1.51e-02
RAB11A	1632.34	1428.01	-0.19	3.52e-02
RAB11FIP4	1765.81	1626.57	-0.12	8.80e-03
RAB1A	1714.3	1544.64	-0.15	9.90e-04
RABL2B	1072.27	976.16	-0.13	3.71e-02
RACK1	35248.25	31661.36	-0.16	1.24e-28
RAD23BP1	33.04	15.28	-1.14	6.64e-03
RAD54L	4963.6	5729.58	0.21	1.08e-22
RAET1E-AS1	16.74	5.73	-1.57	2.07e-02
RAI14	640.61	526.28	-0.28	1.67e-04
RALGAPA2	1919.73	2110.1	0.13	1.26e-03
RAP1GAP2	5498.89	6140.24	0.16	2.82e-02
RAP2C	217.21	144.76	-0.58	7.07e-06
RAPGEF3	43.57	70.1	0.71	7.62e-03
RAPGEF4	1539.53	1761	0.19	4.77e-06
RAPGEFL1	560.28	635.43	0.17	4.62e-02
RARA-AS1	7.37	0	-5.4	6.78e-03
RARS1	5376.72	4774.53	-0.17	4.95e-03
RASAL2	1750.61	2016.6	0.2	2.89e-07
RBCK1	1124.18	1337.19	0.25	2.31e-02
RBFOX1	17.36	6.15	-1.5	2.33e-02
RBL1	1597.9	1810.66	0.18	2.49e-05
RBMS1P1	4.22	13.56	1.7	4.13e-02
RBMS2P1	61.55	106.28	0.77	1.39e-04
RBP4	5.23	0	-4.91	1.94e-02
RBPJ	2113.06	1864.74	-0.18	1.22e-06
RCAN3	102.53	66.91	-0.63	2.63e-03
RCC2	7176.95	6900.01	-0.05	2.51e-02
RCHY1	377.8	313.65	-0.27	1.01e-02
RCOR2	1516.37	1258.29	-0.27	1.23e-09
RECK	779.29	892.72	0.19	4.13e-03
REM2	24.09	11.42	-1.04	4.74e-02
RET	38852.59	44160.5	0.19	1.09e-26
RFX3	3209.37	3480.28	0.12	1.75e-04
RGL2	1260.49	1401.84	0.15	4.56e-03
RGL3	429.52	524.69	0.29	5.11e-04
RGS11	691.9	784.16	0.18	1.52e-02
RGS16	185.7	120.31	-0.63	7.88e-06
RGS4	12074.24	10706.77	-0.17	1.52e-04
RGS5	53406.51	48268.63	-0.15	3.68e-02
RGS9	426.55	645.26	0.59	5.61e-18
RHBDL1	57.7	85.28	0.54	2.75e-02
RHOQP1	30.57	57.75	0.93	1.82e-03
RHOXF1	1.05	11	3.43	2.04e-02
RIC1	1991.62	2134.9	0.1	2.22e-02
RIMKLB	2529.9	2760.38	0.13	3.21e-04
RIMS1	2164.57	1954.05	-0.15	2.12e-04
RIPOR1	1743.74	1897.36	0.12	9.71e-03
RLF	2649.91	2399.99	-0.15	2.48e-05
RLIM	2312.06	2162.76	-0.1	2.54e-02
RLN1	40.33	16.42	-1.3	4.50e-04
RNF139	1001.35	880.11	-0.18	2.84e-03
RNF14P1	3.72	16	2.12	8.49e-03
RNF213	15345.84	18822.01	0.29	3.46e-18
RP2	610.57	506.58	-0.27	4.89e-04
RPE	2368.74	2615.33	0.15	3.06e-05
RPF2	1380.2	1223.39	-0.18	3.92e-04
RPH3A	2299.8	2710.63	0.24	3.73e-02
RPL10P7	0	4.55	4.61	3.30e-02
RPL21P44	15.22	32.15	1.05	1.80e-02
RPL24	10334.63	9109.31	-0.18	3.52e-02
RPL29	5079.23	4040.06	-0.33	1.26e-03
RPL3	30797.53	27038	-0.19	3.84e-105
RPL31	25329.03	23126.92	-0.13	2.99e-02
RPL32	66174.56	57378.02	-0.21	7.65e-08
RPL34	10370.29	9154.94	-0.18	3.40e-07
RPL35A	15655.86	13832.94	-0.18	2.00e-02
RPL36	13482.63	11228.44	-0.26	3.62e-07
RPL37A	28973.36	25757.55	-0.17	4.07e-03
RPL39	5683.59	4821.7	-0.24	1.00e-03
RPL4	67121.15	59218.38	-0.18	5.53e-04
RPL5	32656.82	28761.26	-0.18	5.90e-03
RPL7P9	66.2	43.01	-0.61	2.91e-02
RPL8	39004.96	35966.09	-0.12	4.59e-02
RPL9	59755.37	50482.5	-0.24	3.66e-02
RPLP1	15431.94	12979.38	-0.25	1.69e-90
RPLP2	16527.99	14205.28	-0.22	2.98e-02
RPN1	5470.71	5136.84	-0.09	1.16e-04
RPRD1A	2395.99	2167.1	-0.14	1.08e-04
RPS10P7	9.95	23.75	1.24	2.30e-02
RPS13	6686.05	5528.05	-0.28	2.68e-10
RPS14	18612.36	16510.84	-0.17	1.74e-53
RPS15A	6122.16	5160.37	-0.25	1.34e-02
RPS16	14115.93	11594.91	-0.28	3.78e-02
RPS17P2	13.03	2.44	-2.48	9.42e-03
RPS21	2169.63	1736.65	-0.32	4.45e-20
RPS23	16407.55	15116.47	-0.12	3.26e-10
RPS24	76609.1	70118.89	-0.13	1.27e-05
RPS29	6748.34	5457.37	-0.31	1.51e-02
RPS3A	13190.45	11498.36	-0.2	1.48e-49
RPS3AP37	11.55	28.03	1.24	1.16e-02
RPS4X	75172.07	69103.47	-0.12	7.70e-19
RPS6KB1	1734.47	1526.79	-0.18	1.54e-05
RPS6KL1	774.73	862.99	0.16	2.87e-02
RPS8	8786.1	7194.47	-0.29	3.54e-07
RPSAP12	64.13	34.22	-0.9	9.64e-04
RREB1	1.03	10.05	3.3	2.86e-02
RRM2	5262.55	6316	0.26	1.31e-17
RRP8	380.58	298.78	-0.36	2.44e-04
RRP9	841.85	722.71	-0.22	9.07e-04
RSL1D1	4365.38	3470.36	-0.33	1.65e-43
RSL24D1	2616.45	2265.53	-0.21	2.72e-02
RSRP1	1311.72	1418.82	0.11	4.72e-02
RTEL1	24.69	45.94	0.87	1.29e-02
RTL1	6837.87	5950.52	-0.2	7.18e-26
RTL8B	592.47	511.81	-0.21	1.06e-02
RTN4	7135.12	6358.44	-0.17	4.74e-03
RTTN	2737.77	2959.37	0.11	9.91e-04
RUNX1	26.83	12.72	-1.08	2.63e-02
RWDD2B	434.1	332.86	-0.37	2.58e-05
RYBP	1604.31	1432.39	-0.17	2.28e-04
RYR2	982.68	1122.02	0.19	6.36e-04
RYR3	97.99	188.87	0.94	3.95e-11
S100PBP	1146.07	1311.66	0.2	1.43e-02
SALL2	1203.47	1102.37	-0.13	2.83e-02
SCAF8	5866.14	6174.05	0.07	1.93e-03
SCARB1	1164.27	976.17	-0.26	3.62e-07
SCARNA18	27.38	10.61	-1.4	3.76e-03
SCARNA7	14192.97	15171.55	0.1	4.08e-06
SCART1	41	61.7	0.62	3.41e-02
SCD	8665.38	7827.83	-0.15	1.14e-03
SCN11A	83.95	49.81	-0.75	1.16e-03
SCRIB	2800.04	2969.83	0.08	2.69e-02
SCRN1	2980.36	2812.3	-0.09	2.33e-02
SCYL2	3232.46	3021.41	-0.1	3.01e-03
SEC23A	3208.37	2899.83	-0.15	2.02e-06
SECISBP2	6573.95	6962.73	0.08	1.63e-04
SEMA5A	4829.77	4222.86	-0.19	4.87e-03
SEMA6B	14.65	3.93	-1.97	1.29e-02
SERTM1	9.44	21.17	1.2	3.83e-02
SESN3	925.19	822.16	-0.16	1.49e-02
SETD1A	2513.59	2687.73	0.1	1.03e-02
SETD5	11485.31	12045.7	0.07	2.48e-05
SEZ6	336.3	464.46	0.47	1.96e-08
SF1	7940.12	7357.5	-0.11	2.44e-03
SF3B1	23187	22287.96	-0.06	2.14e-07
SF3B6	2438.26	2201.87	-0.15	3.66e-05
SFR1P1	1.57	13.08	3.16	6.69e-03
SGK1	359.18	590.08	0.71	3.05e-22
SGO2	1146.94	1006.2	-0.19	4.55e-04
SH2B1	1328.12	1579.98	0.25	3.97e-09
SH2B2	503.57	581.96	0.21	1.17e-02
SH3BP2	2131.15	2442.31	0.2	1.55e-08
SH3D21	427.36	557.2	0.38	1.12e-02
SH3GL2	10.5	1.38	-2.89	1.98e-02
SHANK1	2381.3	2529.14	0.08	4.85e-02
SHC3	1086.93	974.2	-0.16	8.67e-03
SHLD2	3681.42	3229.33	-0.19	3.59e-02
SIDT2	1073.28	1185.53	0.14	1.50e-02
SINHCAF	2130.26	1859.87	-0.2	1.02e-07
SIRPA	175.01	128.29	-0.46	3.30e-03
SIRPAP1	0.52	10.89	4.43	3.51e-02
SLC12A4	1523.48	1760.88	0.21	2.94e-07
SLC12A8	6.78	21.28	1.67	5.73e-03
SLC16A1	3461.38	3015.94	-0.2	2.82e-02
SLC1A2	388.2	293.13	-0.41	1.22e-05
SLC22A20P	8.37	23.58	1.54	4.74e-03
SLC25A16	601.21	727.46	0.28	5.14e-05
SLC25A22	1234.43	1364.85	0.15	5.56e-03
SLC25A27	345.29	460.19	0.42	7.58e-07
SLC25A3	10439.42	9452.42	-0.14	4.46e-06
SLC25A46	1721.82	1580.14	-0.12	1.07e-02
SLC26A5	40.91	64.15	0.68	1.64e-02
SLC27A2	70.29	32.88	-1.12	1.31e-05
SLC2A1	2497.75	1804.19	-0.47	1.64e-02
SLC32A1	9.52	0	-5.77	2.74e-02
SLC35A3	21.06	39.98	0.91	1.72e-02
SLC44A3	49.26	74.01	0.57	3.31e-02
SLC46A3	6.32	0	-5.18	1.12e-02
SLC47A1	18.93	52.15	1.45	4.62e-02
SLC4A3	1088.84	1255.86	0.21	3.52e-05
SLC4A8	3810.87	4305.87	0.18	1.64e-02
SLC6A9	36.32	57.33	0.66	3.19e-02
SLC7A1	2443.57	2845.95	0.22	3.30e-02
SLCO3A1	519.44	615.59	0.25	1.30e-03
SLFNL1-AS1	8.39	24.14	1.54	4.74e-03
SLIT1	3856.62	3177.24	-0.28	5.84e-04
SLIT2	315.68	229.25	-0.46	1.16e-05
SMARCC1	17203.81	15912.44	-0.11	1.75e-03
SMARCE1P1	18.93	36.25	0.94	2.06e-02
SMG1P5	1324.64	1458.86	0.14	6.78e-03
SMNDC1	895.66	709.36	-0.34	6.23e-03
SMOC1	33.67	72.54	1.13	1.06e-05
SMYD4	934.47	1103.31	0.24	1.31e-05
SNCAIP	1080.02	1208.09	0.16	4.86e-03
SNHG22	147.88	203.03	0.45	1.74e-03
SNHG4	7.92	19.18	1.29	3.94e-02
SNORA14B	32.12	13.56	-1.23	4.14e-03
SNORD13	163.83	103.77	-0.66	1.33e-05
SNORD15B	730.64	509.82	-0.52	1.70e-02
SNORD94	73.55	44.19	-0.73	3.79e-03
SNRPD2	5242.09	4437.32	-0.24	2.72e-05
SNRPF	2148.33	1846.41	-0.22	2.07e-09
SNRPG	2010.56	1711.4	-0.23	4.66e-03
SNU13	961.15	856.79	-0.17	1.05e-02
SNX3	999.08	904.95	-0.14	3.69e-02
SNX6	2156.86	1740.25	-0.31	7.21e-03
SOCS3	38.4	18.14	-1.1	3.78e-03
SORBS2	579.81	497.48	-0.22	1.06e-02
SORCS1	10780.56	10266.52	-0.07	1.60e-02
SP140	2.12	11.49	2.37	3.44e-02
SPEF2	158.63	204.83	0.36	1.49e-02
SPEG	681.15	761.69	0.17	2.77e-02
SPG7	3124.07	3511.17	0.17	6.67e-09
SPIDR	2950.15	3233.91	0.13	4.55e-03
SPPL2B	519.22	654.06	0.33	2.04e-02
SPRED2	1411.45	1541.02	0.13	8.55e-03
SPTAN1	61866.88	63876.86	0.05	5.99e-13
SPTSSA	369.38	305.9	-0.28	9.51e-03
SQSTM1	2517.39	3090.22	0.3	1.30e-24
SRI	8893.7	8061.82	-0.14	9.53e-05
SRP9	1319.43	1208.74	-0.13	2.40e-02
SRRD	678.5	599.55	-0.18	2.53e-02
SRRM2	34403.39	38075.08	0.15	9.16e-05
SRSF7	4574.33	4156.21	-0.14	1.57e-02
SSB	3770.94	3562.98	-0.08	9.15e-03
SSR1	1562.47	1408.7	-0.15	2.58e-03
STAC2	222.66	160.98	-0.45	6.36e-04
STAG3L1	44.58	71.7	0.7	7.39e-03
STAG3L3	148.36	212	0.52	1.01e-04
STARD9	4384.54	5091.74	0.21	6.91e-10
STAT2	2520.86	2936.3	0.22	9.17e-13
STK36	2314.89	2530.92	0.13	7.32e-04
STMN1	21048.72	20034.63	-0.07	2.87e-04
STMN4	2698.64	2502.63	-0.11	2.59e-03
STOML2	3603.33	3314.57	-0.12	1.73e-02
STRA6	7819.09	9151.05	0.23	4.63e-02
STRAP	4323.11	3622.36	-0.26	2.13e-10
STRIP2	490.5	598.18	0.28	2.72e-04
STRN	3675.08	4120.99	0.16	2.68e-10
STT3A	6243.9	5987.52	-0.06	1.90e-02
SUB1	2065.06	1919.07	-0.11	1.26e-02
SUCLA2	2801.93	2560.04	-0.13	1.73e-04
SUGT1	1365.27	1185.4	-0.2	2.54e-05
SULF2	1984.03	1464.66	-0.44	2.00e-09
SUMF2	1181.64	1338.41	0.17	6.92e-04
SUPT5H	4603.33	5040.51	0.13	3.06e-08
SURF1	4118.37	3767.59	-0.13	1.97e-02
SWI5	156.36	112.82	-0.48	3.39e-03
SYK	29.04	66.57	1.2	4.58e-02
SYMPK	7088.07	6777.29	-0.06	4.55e-03
SYN3	60.34	33.58	-0.83	3.39e-03
SYNGR3	130.2	171.07	0.39	1.70e-02
SYNPO2	7264.3	8150.47	0.17	3.07e-04
SYS1	174.66	129.57	-0.42	6.89e-03
TAF5L	629.34	712.11	0.18	2.16e-02
TAF7	2336.74	2056.62	-0.19	1.22e-02
TAGLN	95.4	159.65	0.74	2.72e-06
TANC2	7514.58	8166.4	0.12	4.06e-02
TANGO6	1249.56	1373.7	0.13	1.56e-02
TAPBP	282.11	359.65	0.35	5.20e-04
TATDN1	1155.24	1011.71	-0.19	5.20e-04
TBC1D12	429.67	491.78	0.2	3.96e-02
TBC1D16	1934.6	1739.96	-0.15	2.62e-02
TBC1D4	1210.06	1106.14	-0.14	2.11e-02
TBCCD1	1098.21	991	-0.14	1.99e-02
TCAF1	6068.33	5787.56	-0.07	6.09e-03
TCEA1	1949.52	1712.48	-0.19	2.77e-02
TCF19	149.55	193.73	0.37	1.42e-02
TDRD7	1184.61	1355.9	0.2	5.04e-05
TENM2	56.56	30.49	-0.87	3.32e-03
TEP1	684.9	917.94	0.42	4.45e-05
TERF2	1851.88	1661.91	-0.15	3.47e-04
TEX10	2150.04	1984.84	-0.12	6.38e-03
TFAP2B	17911.38	16756.81	-0.1	3.29e-03
TGFB2	67.51	38.27	-0.83	1.69e-03
THAP1	326.26	276.14	-0.24	4.29e-02
THAP5	1009.95	847.98	-0.25	5.99e-06
THOC5	7248.24	6707.75	-0.11	3.06e-08
THOC6	1141.27	979.46	-0.22	2.94e-05
TIMELESS	6350.87	6702.36	0.08	3.31e-04
TIMM23	3873.49	3424.7	-0.18	2.20e-11
TLE5	4795.52	4401.52	-0.12	9.65e-07
TM2D3	960.3	849.61	-0.17	6.77e-03
TMA16	412.93	309.04	-0.42	3.63e-06
TMCO6	261.9	333.33	0.35	1.38e-03
TMEM126A	353.98	297.45	-0.26	2.07e-02
TMEM128	439.07	363.78	-0.27	4.74e-03
TMEM179	184.22	237.69	0.37	5.47e-03
TMEM182	47.22	73.76	0.64	1.34e-02
TMEM191C	2.63	16.37	2.56	5.25e-03
TMEM245	2143.41	2339.22	0.12	1.62e-03
TMEM70	1067.57	962.38	-0.16	1.13e-02
TMOD1	10340.52	10953.99	0.08	2.05e-02
TMOD2	1192.73	1351.65	0.18	4.55e-04
TMSB4XP4	23.11	48.8	1.06	1.69e-03
TMTC4	2497.59	2228.01	-0.16	4.29e-06
TMX3	1155.78	1032.86	-0.16	6.56e-03
TNFRSF10B	4584.3	5512.77	0.27	4.19e-02
TNFRSF13C	32.58	54.18	0.77	1.26e-02
TNNI2	12.02	0.95	-3.68	1.08e-02
TNR	8274.16	7567.82	-0.13	3.83e-04
TNRC18	3346.94	3783.87	0.18	3.92e-02
TNS1	1262.79	1429.95	0.19	1.20e-04
TNS3	2026.88	1684.53	-0.27	9.90e-04
TOMM22	839.23	665.27	-0.33	1.08e-02
TOMM70	2514.87	2189.96	-0.2	3.05e-02
TOP1	4710.49	4292.41	-0.13	3.90e-02
TOP1MT	737.57	864.54	0.23	2.13e-04
TP53BP2	4914.41	4653.16	-0.08	4.99e-03
TPCN1	944.38	1037.17	0.14	2.90e-02
TPI1	42617.27	38504.02	-0.15	1.94e-02
TPT1	24130.76	22224.31	-0.12	1.49e-15
TRAF6	822.85	697.46	-0.24	1.96e-04
TRAF7	3871.22	3653.98	-0.08	8.66e-03
TRANK1	21.51	46.55	1.1	1.48e-03
TRAP1	3775.75	3291.37	-0.2	5.47e-03
TRAPPC4	836.83	714.93	-0.23	4.97e-02
TRAPPC6A	141.79	101.62	-0.5	4.14e-03
TRAPPC9	4274.13	4828.8	0.18	8.74e-14
TRIB2	2650.3	3134.27	0.24	1.63e-02
TRIOBP	2979.05	3479.4	0.22	3.81e-04
TRIP4	914.29	1033.54	0.18	3.01e-03
TRIP6	24.75	54.19	1.12	3.30e-04
TRMT6	2086.74	1866.26	-0.16	2.54e-05
TRPM4	230.97	280.41	0.27	3.64e-02
TTBK1	1435.19	1549.94	0.12	2.88e-02
TTC31	1147.5	1342.03	0.23	2.14e-02
TTC7A	749.91	860.86	0.2	3.05e-03
TTLL5	3457.51	3763.49	0.12	1.72e-05
TTN	1.07	11.04	3.37	2.41e-02
TUBA1C	411.28	297.54	-0.47	4.86e-03
TUBB4A	3091.53	2791.37	-0.15	2.45e-06
TUBG2	695.34	791.79	0.19	6.19e-03
TUBGCP6	3064.49	3425.07	0.16	6.64e-04
TULP3	894.02	1047.55	0.23	4.15e-05
TUSC1	68.76	96.15	0.5	2.74e-02
TWNK	2438.02	2197.6	-0.15	2.67e-05
TXLNG	945.02	840.97	-0.17	6.93e-03
TXNDC11	615.76	687.69	0.16	4.69e-02
TXNL1	2667.67	2255.73	-0.24	2.19e-03
TXNRD1	4059.08	5084.83	0.32	3.01e-48
TXNRD2	745.48	859.18	0.21	1.56e-03
U2SURP	4904.38	4646.64	-0.08	6.14e-03
UBA2	9194.02	8566.51	-0.1	6.11e-09
UBE2B	2557.77	2391.95	-0.09	2.00e-02
UBE2D3	4393.92	4007.25	-0.13	1.65e-07
UBE2G2	1495.23	1297.5	-0.2	4.89e-02
UBE2V1P1	38.28	62.14	0.69	1.91e-02
UBE4B	4932.69	5186.82	0.07	8.55e-03
UBQLN1	5031.38	4595.09	-0.13	8.95e-04
UBTD2	1231.1	1104.22	-0.16	5.26e-03
UCKL1	1269.84	1156.88	-0.13	2.42e-02
UFM1	360.14	288.54	-0.32	2.51e-03
UNC13B	2706.18	2987.12	0.14	8.22e-06
UNC80	10115.16	10966.8	0.12	4.99e-03
UPB1	71.41	116.22	0.69	3.29e-04
UQCC1	1369.92	1483.6	0.11	3.82e-02
UQCRC2	3886.75	3484.98	-0.16	2.40e-02
UQCRH	5981.93	5368.93	-0.15	2.63e-05
UQCRHL	660.42	530.91	-0.31	1.50e-05
URB2	1372.88	1192.54	-0.2	3.31e-05
UROD	1997.7	1844.86	-0.12	6.49e-03
UROS	2955.93	2644.85	-0.16	2.13e-07
USF1	1161.04	1040.46	-0.16	4.29e-03
USH2A	710.53	812.3	0.2	4.92e-03
UTP20	3165.37	2994.36	-0.08	2.53e-02
UTRN	424.22	608.94	0.53	1.20e-13
UXT	1079.16	926.98	-0.22	6.74e-05
VAV3	192.32	243.31	0.34	1.02e-02
VCAN	3774.3	3323.19	-0.18	2.19e-05
VCL	3505.18	3964.54	0.18	1.15e-11
VCP	16237.95	15366.43	-0.08	2.14e-09
VDAC2	2163.13	1965.34	-0.14	4.55e-04
VIM	1861.05	2049.68	0.14	8.66e-04
VMP1	2138.2	1997.83	-0.1	2.03e-02
VPS13D	6347.8	7099.95	0.16	6.89e-06
VTA1	1668.65	1380.37	-0.27	2.15e-02
VTI1A	1245.61	1429.53	0.2	3.92e-05
VTI1B	1158.84	974.41	-0.25	9.80e-07
VWA3A	9.44	21.51	1.2	3.83e-02
VWDE	78.34	52.56	-0.57	2.46e-02
WASH5P	54.71	33.69	-0.69	2.77e-02
WBP2	2202.63	2042.5	-0.11	9.21e-03
WDR41	1757.16	1591.76	-0.14	1.94e-03
WDR45B	4341.99	4127.68	-0.08	1.17e-02
WDR47	1866.01	1742.87	-0.1	3.30e-02
WDR5B	236.9	179.36	-0.4	1.83e-03
WDR62	4285.52	5131.95	0.26	1.34e-13
WDR90	1668.77	1924.95	0.21	1.15e-02
WNK3	1722.75	1878.48	0.13	5.48e-03
WNT4	49.3	17.12	-1.5	2.66e-02
WWC3	788.15	943.58	0.26	1.31e-05
XPR1	4877.21	5198.6	0.09	2.87e-04
XRCC1	796.84	914.25	0.2	1.66e-03
XRCC5	27051.2	25788.75	-0.07	7.82e-06
XRRA1	839.28	1028.66	0.29	1.39e-07
XYLB	1193.89	1428.5	0.26	2.22e-08
YAE1	762.09	629.53	-0.27	3.12e-05
YARS1	5711.57	6462.4	0.18	1.30e-02
YIPF3	1841.77	1671.38	-0.14	1.93e-03
YJU2B	671.87	757.35	0.18	1.91e-02
YME1L1	7701.85	6887.85	-0.16	1.32e-18
ZBED9	911.32	732.87	-0.31	9.02e-08
ZBTB14	383.07	326.69	-0.23	3.96e-02
ZBTB24	1470.04	1311.06	-0.16	9.18e-04
ZBTB5	1305.58	1195.26	-0.13	2.28e-02
ZC3H11B	29.91	14.82	-0.99	2.80e-02
ZCCHC2	735.17	866.15	0.23	2.85e-04
ZFP64	1227.57	1092.29	-0.16	3.42e-03
ZFPM1	228.14	278.26	0.29	2.35e-02
ZFR	6184.6	5569.94	-0.15	1.84e-02
ZKSCAN5	2107.44	1904.73	-0.14	3.07e-04
ZMYM5	873.01	790.52	-0.15	3.79e-02
ZMYND8	2751.67	3003.37	0.13	2.81e-02
ZNF114	146.55	200.64	0.45	1.58e-03
ZNF124	1851.71	1598.44	-0.21	2.11e-02
ZNF227	1460.34	1310.55	-0.16	1.93e-03
ZNF256	1228.43	969.94	-0.35	5.53e-13
ZNF263	796.09	692.85	-0.2	3.76e-03
ZNF276	1991.09	2188.75	0.13	1.03e-03
ZNF286A	76.79	49.69	-0.62	1.40e-02
ZNF311	62.94	40.1	-0.67	1.80e-02
ZNF449	177.67	236.67	0.4	2.23e-03
ZNF468	1225.29	1103.31	-0.15	6.40e-03
ZNF469	506.99	579.07	0.18	4.06e-02
ZNF487	93.51	60.81	-0.61	5.78e-03
ZNF510	1236.08	1042.48	-0.24	8.17e-03
ZNF526	1024.37	1146.7	0.17	3.39e-03
ZNF528	734.09	835.72	0.19	5.56e-03
ZNF540	88.34	58.63	-0.6	1.00e-02
ZNF543	1402.17	1289.03	-0.12	3.63e-02
ZNF560	147.74	96.83	-0.6	2.74e-04
ZNF571	169.14	212.92	0.34	1.80e-02
ZNF573	475.3	400.27	-0.24	1.01e-02
ZNF576	21.97	56.6	1.36	1.16e-05
ZNF593	107.22	78.16	-0.44	4.53e-02
ZNF670	489.93	427.71	-0.19	4.86e-02
ZNF697	526.97	451.55	-0.22	1.29e-02
ZNF723	18.94	43.17	1.23	5.84e-04
ZNF774	137.57	174.52	0.35	3.78e-02
ZNF827	1472.26	1678.47	0.19	2.31e-05
ZNF83	1029.66	1216.69	0.24	1.29e-02
ZPR1	3742.75	3383.51	-0.14	4.59e-02
ZRANB3	1614.56	1490.81	-0.12	1.97e-02
ZSCAN1	6.28	19.85	1.61	1.25e-02
ZSCAN12P1	71.86	48.43	-0.57	3.44e-02
ZXDA	218.9	308.36	0.5	3.18e-06
