# Supplementary material for: Computational Splicing Analysis of Transcriptomic Data Reveals Sulforaphane Modulation of Alternative mRNA Splicing of DNA Repair Genes in Differentiated SH-SY5Y Neurons
Source: Int J Mol Sci. 2025 Aug 23;26(17):8187. doi: 10.3390/ijms26178187 (PMC12428557; doi:10.3390/ijms26178187)
Supplement: Supplementary file 1 [file ijms-26-08187-s001.zip › Table S6.xlsx]

## Sheet: RBPs profile Downregulated DASE
	SRSF7.ACGACG	SRSF1.GGAGGA	SRSF1.AGGA[GC][AC]	SRSF3.CTC[GT]TC[CT]	ANKHD1.AGACG[AT][AT]	SRSF7.[AT]GGAC[AG]A	SRSF1.G[AG]AGGA	RBFOX1.[AT]GCATG[AC]	SRSF9.A[GT]GA[ACG][AC][AG]	FMR1.[GT]GACA[AG]G	HNRNPK.CCA[AT][AC]CC	FXR1.A[CT]GAC[AG]	PABPC4.AAAAAA[AG]	SRSF1.GGA[GC]G[AG][ACG]	FXR2.[AGT]GAC[AG][AG][AG]	SRSF2.GGAG[AT][AGT]	SRSF3.[AT]C[AT][AT]C	SRSF1.GG[AG]GGA[ACG]	SRSF6.[CT][CT][AT]C[AT][GC]G	SRSF9.[GT]G[AG][AT]G[GC][AC]
A3SS		R3: 0.025, R4: 0.002	R2: 0.014				R4: 0.004	R4: 0.042	R3: 0.022, R4: 0.016		R3: 0.001	R1: 0.014, R2: 0.013	R4: 0.038	R1: 0.0, R2: 0.045, R3: 0.026, R4: 0.01	R4: 0.038	R3: 0.021, R4: 0.015	R3: 0.02, R4: 0.024	R1: 0.03, R3: 0.029, R4: 0.004	R3: 0.007	R3: 0.019, R4: 0.015
MXE	R1: 0.008, R6: 0.008, R7: 0.008	R2: 0.002	R2: 0.035, R4: 0.009, R5: 0.032, R11: 0.028	R2: 0.018, R6: 0.026	R12: 0.001		R1: 0.034, R2: 0.002, R10: 0.0	R2: 0.018	R2: 0.0, R6: 0.034, R10: 0.006, R11: 0.009	R4: 0.044, R6: 0.036	R3: 0.013, R7: 0.01	R10: 0.013	R6: 0.008, R7: 0.011, R9: 0.036	R1: 0.002, R2: 0.003, R7: 0.033	R3: 0.04, R6: 0.011, R11: 0.015	R2: 0.008, R4: 0.012, R5: 0.014, R7: 0.006, R10: 0.003	R2: 0.002, R3: 0.01, R8: 0.006, R10: 0.022	R2: 0.004, R7: 0.01, R10: 0.012	R2: 0.029, R5: 0.013, R6: 0.02, R10: 0.001	R1: 0.001, R2: 0.034, R5: 0.029, R6: 0.001, R7: 0.0, R10: 0.005, R11: 0.012
SE		R2: 0.003, R3: 0.025, R7: 0.025, R8: 0.049	R2: 0.019, R3: 0.036, R7: 0.001	R1: 0.013, R3: 0.001	R1: 0.008, R8: 0.035	R2: 0.039, R7: 0.002	R2: 0.0, R3: 0.002	R1: 0.006, R4: 0.047, R6: 0.037	R2: 0.009	R6: 0.002	R2: 0.033	R2: 0.029, R6: 0.036	R3: 0.02, R4: 0.01	R2: 0.0, R3: 0.0, R4: 0.0, R5: 0.024, R7: 0.01	R6: 0.049	R1: 0.04, R2: 0.004, R6: 0.009, R7: 0.049	R2: 0.003, R3: 0.0, R6: 0.0, R7: 0.013	R2: 0.018, R3: 0.007, R6: 0.019, R7: 0.0	R2: 0.006, R3: 0.017	R2: 0.007, R3: 0.016, R4: 0.003, R5: 0.044, R7: 0.005
A5SS		R5: 0.008, R6: 0.032	R5: 0.005, R6: 0.02, R8: 0.041			R5: 0.035, R8: 0.018	R3: 0.018, R6: 0.015, R7: 0.008	R1: 0.026, R2: 0.009, R5: 0.006, R6: 0.009	R2: 0.024, R5: 0.006, R6: 0.003, R7: 0.035, R8: 0.004		R6: 0.026	R1: 0.007, R5: 0.007, R8: 0.035		R6: 0.005	R3: 0.003, R6: 0.028	R4: 0.006, R8: 0.027	R1: 0.005, R5: 0.011, R7: 0.004	R3: 0.02, R5: 0.004, R6: 0.041		R2: 0.008, R5: 0.017, R6: 0.001
RI		R3: 0.012	R3: 0.003				R3: 0.018	R1: 0.022	R3: 0.04		R3: 0.0		R3: 0.009, R4: 0.014, R5: 0.012			R3: 0.015	R3: 0.012	R3: 0.026	R3: 0.015

## Sheet: RBPs profile Upregulated DASE
	SRSF7.ACGACG	SRSF1.GGAGGA	SRSF1.AGGA[GC][AC]	SRSF3.CTC[GT]TC[CT]	ANKHD1.AGACG[AT][AT]	SRSF7.[AT]GGAC[AG]A	SRSF1.G[AG]AGGA	RBFOX1.[AT]GCATG[AC]	SRSF9.A[GT]GA[ACG][AC][AG]	FMR1.[GT]GACA[AG]G	HNRNPK.CCA[AT][AC]CC	FXR1.A[CT]GAC[AG]	PABPC4.AAAAAA[AG]	SRSF1.GGA[GC]G[AG][ACG]	FXR2.[AGT]GAC[AG][AG][AG]	SRSF2.GGAG[AT][AGT]	SRSF3.[AT]C[AT][AT]C	SRSF1.GG[AG]GGA[ACG]	SRSF6.[CT][CT][AT]C[AT][GC]G	SRSF9.[GT]G[AG][AT]G[GC][AC]
A3SS			R4: 0.012	R3: 0.009, R4: 0.001	R3: 0.011		R3: 0.015	R4: 0.047, R7: 0.005, R8: 0.005	R1: 0.011, R2: 0.017, R3: 0.018, R4: 0.048		R1: 0.04, R4: 0.047		R3: 0.019, R4: 0.001				R3: 0.037, R4: 0.018	R7: 0.019	R2: 0.044
MXE	R6: 0.012, R10: 0.034	R3: 0.0	R2: 0.009, R3: 0.027, R6: 0.0, R11: 0.013	R11: 0.035	R10: 0.034	R11: 0.018	R3: 0.0, R7: 0.0, R9: 0.016	R7: 0.026	R3: 0.023, R4: 0.003, R5: 0.025, R6: 0.009, R9: 0.021	R3: 0.022, R12: 0.016	R3: 0.028	R3: 0.005, R6: 0.0, R10: 0.015, R11: 0.01	R3: 0.018, R7: 0.005	R1: 0.0, R2: 0.0, R3: 0.0, R6: 0.003, R7: 0.021	R1: 0.017, R7: 0.035, R9: 0.042	R1: 0.035, R3: 0.013, R6: 0.002, R7: 0.011, R9: 0.047	R2: 0.001, R3: 0.032, R7: 0.003, R11: 0.033	R2: 0.029, R3: 0.0	R1: 0.041, R2: 0.014, R3: 0.004, R6: 0.009, R7: 0.031, R11: 0.005	R1: 0.016, R2: 0.018, R3: 0.005, R6: 0.005, R7: 0.033, R10: 0.002
SE	R2: 0.028	R1: 0.006, R4: 0.002, R6: 0.042, R7: 0.005	R2: 0.014, R6: 0.02, R7: 0.01	R2: 0.008, R7: 0.011	R3: 0.016, R7: 0.021	R2: 0.002, R7: 0.009, R8: 0.039	R4: 0.006, R7: 0.021	R3: 0.009	R1: 0.021, R4: 0.037, R6: 0.004, R7: 0.002, R8: 0.021	R3: 0.009, R7: 0.009	R2: 0.043, R4: 0.007, R6: 0.023	R3: 0.047, R6: 0.012, R7: 0.016	R2: 0.0, R3: 0.0, R4: 0.024, R5: 0.024, R6: 0.007	R1: 0.005, R2: 0.014, R3: 0.044, R4: 0.004, R6: 0.041, R7: 0.001	R3: 0.003, R6: 0.023, R7: 0.029	R1: 0.001, R2: 0.025, R4: 0.006, R5: 0.034, R6: 0.001, R7: 0.009	R1: 0.001, R2: 0.001, R3: 0.033, R6: 0.038, R7: 0.0, R8: 0.009	R1: 0.01, R7: 0.041, R8: 0.038	R6: 0.016, R7: 0.019	R1: 0.032, R2: 0.007, R4: 0.003, R5: 0.032, R6: 0.0, R7: 0.0
A5SS		R4: 0.028	R5: 0.038, R6: 0.009	R3: 0.005		R6: 0.028	R5: 0.008, R6: 0.03, R7: 0.01	R5: 0.0			R2: 0.039, R6: 0.016		R4: 0.007, R5: 0.045, R6: 0.023	R3: 0.0, R4: 0.0, R5: 0.007, R6: 0.019	R1: 0.047, R2: 0.029, R5: 0.031, R6: 0.006	R5: 0.031, R6: 0.036, R7: 0.002, R8: 0.029	R5: 0.043, R6: 0.031, R7: 0.043	R8: 0.013
RI		R3: 0.032	R4: 0.032		R1: 0.025					R2: 0.036			R1: 0.011, R3: 0.001				R3: 0.026	R4: 0.036		R3: 0.006
