# Supplementary material for: Computational Splicing Analysis of Transcriptomic Data Reveals Sulforaphane Modulation of Alternative mRNA Splicing of DNA Repair Genes in Differentiated SH-SY5Y Neurons
Source: Int J Mol Sci. 2025 Aug 23;26(17):8187. doi: 10.3390/ijms26178187 (PMC12428557; doi:10.3390/ijms26178187)
Supplement: Supplementary file 1 [file ijms-26-08187-s001.zip › Table S7.xlsx]

## Sheet: Sheet1
Motif	Class	GeneID	geneSymbol	chr	strand	IncLevelDifference	mapping regions	START position	Positional coherence respect to rMAPS2 enrichment	Region
SRSF1.AGGA[GC][AC]	A3SS	ENSG00000177084	POLE	chr12	-	0.152	['R4']	205	NO	Upstream
SRSF1.G[AG]AGGA	A3SS	ENSG00000221829	FANCG	chr9	-	-0.169	['R4']	191	OK	Upstream
SRSF1.G[AG]AGGA	A3SS	ENSG00000221829	FANCG	chr9	-	-0.169	['R4']	59	NO	Upstream
SRSF1.G[AG]AGGA	A3SS	ENSG00000177084	POLE	chr12	-	0.152	['R3']	32	OK	Upstream
SRSF1.G[AG]AGGA	A3SS	ENSG00000126215	XRCC3	chr14	-	0.357	['R3']	30	OK	Upstream
SRSF1.GGAGGA	A3SS	ENSG00000221829	FANCG	chr9	-	-0.169	['R3']	202	OK	Upstream
SRSF1.GGAGGA	A3SS	ENSG00000221829	FANCG	chr9	-	-0.169	['R3']	70	OK	Upstream
SRSF1.GGAGGA	A3SS	ENSG00000221829	FANCG	chr9	-	-0.169	['R4']	191	OK	Upstream
SRSF1.GGAGGA	A3SS	ENSG00000221829	FANCG	chr9	-	-0.169	['R4']	59	NO	Upstream
SRSF2.GGAG[AT][AGT]	A3SS	ENSG00000221829	FANCG	chr9	-	-0.169	['R3']	172	NO	Upstream
SRSF2.GGAG[AT][AGT]	A3SS	ENSG00000221829	FANCG	chr9	-	-0.169	['R3']	196	NO	Upstream
SRSF2.GGAG[AT][AGT]	A3SS	ENSG00000221829	FANCG	chr9	-	-0.169	['R3']	63	OK	Upstream
SRSF2.GGAG[AT][AGT]	A3SS	ENSG00000221829	FANCG	chr9	-	-0.169	['R3']	99	NO	Upstream
SRSF2.GGAG[AT][AGT]	A3SS	ENSG00000221829	FANCG	chr9	-	-0.169	['R4']	161	NO	Upstream
SRSF2.GGAG[AT][AGT]	A3SS	ENSG00000221829	FANCG	chr9	-	-0.169	['R4']	185	OK	Upstream
SRSF2.GGAG[AT][AGT]	A3SS	ENSG00000221829	FANCG	chr9	-	-0.169	['R4']	52	NO	Upstream
SRSF2.GGAG[AT][AGT]	A3SS	ENSG00000221829	FANCG	chr9	-	-0.169	['R4']	88	NO	Upstream
SRSF3.[AT]C[AT][AT]C	A3SS	ENSG00000221829	FANCG	chr9	-	-0.169	['R3']	123	NO	Upstream
SRSF3.[AT]C[AT][AT]C	A3SS	ENSG00000221829	FANCG	chr9	-	-0.169	['R3']	217	OK	Upstream
SRSF3.[AT]C[AT][AT]C	A3SS	ENSG00000221829	FANCG	chr9	-	-0.169	['R3']	35	NO	Upstream
SRSF3.[AT]C[AT][AT]C	A3SS	ENSG00000221829	FANCG	chr9	-	-0.169	['R3']	79	NO	Upstream
SRSF3.[AT]C[AT][AT]C	A3SS	ENSG00000221829	FANCG	chr9	-	-0.169	['R3']	82	NO	Upstream
SRSF3.[AT]C[AT][AT]C	A3SS	ENSG00000221829	FANCG	chr9	-	-0.169	['R4']	112	NO	Upstream
SRSF3.[AT]C[AT][AT]C	A3SS	ENSG00000221829	FANCG	chr9	-	-0.169	['R4']	206	NO	Upstream
SRSF3.[AT]C[AT][AT]C	A3SS	ENSG00000221829	FANCG	chr9	-	-0.169	['R4']	24	NO	Upstream
SRSF3.[AT]C[AT][AT]C	A3SS	ENSG00000221829	FANCG	chr9	-	-0.169	['R4']	243	NO	Upstream
SRSF3.[AT]C[AT][AT]C	A3SS	ENSG00000221829	FANCG	chr9	-	-0.169	['R4']	68	NO	Upstream
SRSF3.[AT]C[AT][AT]C	A3SS	ENSG00000221829	FANCG	chr9	-	-0.169	['R4']	71	OK	Upstream
SRSF3.[AT]C[AT][AT]C	A3SS	ENSG00000177084	POLE	chr12	-	0.152	['R3']	97	NO	Upstream
SRSF3.[AT]C[AT][AT]C	A3SS	ENSG00000126215	XRCC3	chr14	-	0.357	['R3']	18	NO	Upstream
SRSF3.[AT]C[AT][AT]C	A3SS	ENSG00000126215	XRCC3	chr14	-	0.357	['R3']	192	OK	Upstream
SRSF3.[AT]C[AT][AT]C	A3SS	ENSG00000126215	XRCC3	chr14	-	0.357	['R4']	222	OK	Upstream
SRSF3.[AT]C[AT][AT]C	A3SS	ENSG00000126215	XRCC3	chr14	-	0.357	['R4']	48	OK	Upstream
SRSF3.[AT]C[AT][AT]C	A3SS	ENSG00000126215	XRCC3	chr14	-	0.357	['R4']	9	NO	Upstream
SRSF6.[CT][CT][AT]C[AT][GC]G	A3SS	ENSG00000187741	FANCA	chr16	-	-0.173	['R3']	40	NO	Upstream
SRSF6.[CT][CT][AT]C[AT][GC]G	A3SS	ENSG00000187741	FANCA	chr16	-	-0.173	['R3']	99	NO	Upstream
SRSF9.[GT]G[AG][AT]G[GC][AC]	A3SS	ENSG00000187741	FANCA	chr16	-	-0.173	['R3']	66	NO	Upstream
SRSF9.[GT]G[AG][AT]G[GC][AC]	A3SS	ENSG00000221829	FANCG	chr9	-	-0.169	['R3']	201	NO	Upstream
SRSF9.[GT]G[AG][AT]G[GC][AC]	A3SS	ENSG00000221829	FANCG	chr9	-	-0.169	['R3']	69	NO	Upstream
SRSF9.[GT]G[AG][AT]G[GC][AC]	A3SS	ENSG00000221829	FANCG	chr9	-	-0.169	['R4']	190	OK	Upstream
SRSF9.[GT]G[AG][AT]G[GC][AC]	A3SS	ENSG00000221829	FANCG	chr9	-	-0.169	['R4']	58	NO	Upstream
SRSF9.A[GT]GA[ACG][AC][AG]	A3SS	ENSG00000221829	FANCG	chr9	-	-0.169	['R3']	171	OK	Upstream
SRSF9.A[GT]GA[ACG][AC][AG]	A3SS	ENSG00000221829	FANCG	chr9	-	-0.169	['R3']	176	OK	Upstream
SRSF9.A[GT]GA[ACG][AC][AG]	A3SS	ENSG00000221829	FANCG	chr9	-	-0.169	['R4']	160	OK	Upstream
SRSF9.A[GT]GA[ACG][AC][AG]	A3SS	ENSG00000221829	FANCG	chr9	-	-0.169	['R4']	165	OK	Upstream
SRSF9.A[GT]GA[ACG][AC][AG]	A3SS	ENSG00000126215	XRCC3	chr14	-	0.357	['R3']	150	OK	Upstream
SRSF9.A[GT]GA[ACG][AC][AG]	A3SS	ENSG00000126215	XRCC3	chr14	-	0.357	['R4']	180	NO	Upstream
FXR2.[AGT]GAC[AG][AG][AG]	A5SS	ENSG00000221829	FANCG	chr9	-	-0.301	['R6']	200	OK	Downstream
SRSF1.AGGA[GC][AC]	A5SS	ENSG00000221829	FANCG	chr9	-	-0.301	['R6']	153	NO	Downstream
SRSF1.AGGA[GC][AC]	A5SS	ENSG00000221829	FANCG	chr9	-	-0.301	['R6']	194	OK	Downstream
SRSF1.GG[AG]GGA[ACG]	A5SS	ENSG00000221829	FANCG	chr9	-	-0.301	['R6']	78	NO	Downstream
SRSF3.[AT]C[AT][AT]C	A5SS	ENSG00000221829	FANCG	chr9	-	-0.301	['R1']	22	OK	Upstream
SRSF3.[AT]C[AT][AT]C	A5SS	ENSG00000221829	FANCG	chr9	-	-0.301	['R5']	74	NO	Downstream
SRSF3.[AT]C[AT][AT]C	A5SS	ENSG00000221829	FANCG	chr9	-	-0.301	['R7']	26	OK	Downstream
SRSF9.[GT]G[AG][AT]G[GC][AC]	A5SS	ENSG00000221829	FANCG	chr9	-	-0.301	['R5']	212	NO	Downstream
SRSF9.[GT]G[AG][AT]G[GC][AC]	A5SS	ENSG00000221829	FANCG	chr9	-	-0.301	['R5']	243	NO	Downstream
SRSF9.A[GT]GA[ACG][AC][AG]	A5SS	ENSG00000221829	FANCG	chr9	-	-0.301	['R6']	194	OK	Downstream
FXR1.A[CT]GAC[AG]	MXE	ENSG00000012048	BRCA1	chr17	-	0.111	['R11']	62	OK	Downstream
SRSF3.[AT]C[AT][AT]C	MXE	ENSG00000012048	BRCA1	chr17	-	0.111	['R11']	137	OK	Downstream
SRSF3.[AT]C[AT][AT]C	MXE	ENSG00000012048	BRCA1	chr17	-	0.111	['R2']	92	OK	Upstream
SRSF3.[AT]C[AT][AT]C	MXE	ENSG00000012048	BRCA1	chr17	-	0.111	['R3']	215	OK	Upstream
SRSF3.[AT]C[AT][AT]C	MXE	ENSG00000012048	BRCA1	chr17	-	0.111	['R7']	199	OK	Downstream
SRSF6.[CT][CT][AT]C[AT][GC]G	MXE	ENSG00000012048	BRCA1	chr17	-	0.111	['R11']	90	OK	Downstream
SRSF6.[CT][CT][AT]C[AT][GC]G	MXE	ENSG00000012048	BRCA1	chr17	-	0.111	['R6']	132	NO	Downstream
SRSF9.[GT]G[AG][AT]G[GC][AC]	MXE	ENSG00000012048	BRCA1	chr17	-	0.111	['R10']	50	NO	Downstream
PABPC4.AAAAAA[AG]	RI	ENSG00000221829	FANCG	chr9	-	-0.326	['R3']	961	NO	Exon
PABPC4.AAAAAA[AG]	RI	ENSG00000221829	FANCG	chr9	-	-0.326	['R3']	968	NO	Exon
PABPC4.AAAAAA[AG]	RI	ENSG00000100749	VRK1	chr14	+	0.107	['R3']	1898	OK	Exon
SRSF1.AGGA[GC][AC]	RI	ENSG00000136492	BRIP1	chr17	-	-0.291	['R3']	3087	NO	Exon
SRSF1.AGGA[GC][AC]	RI	ENSG00000136492	BRIP1	chr17	-	-0.291	['R3']	3227	NO	Exon
SRSF1.AGGA[GC][AC]	RI	ENSG00000136492	BRIP1	chr17	-	-0.291	['R3']	3609	NO	Exon
SRSF1.AGGA[GC][AC]	RI	ENSG00000221829	FANCG	chr9	-	-0.326	['R3']	303	OK	Exon
SRSF1.AGGA[GC][AC]	RI	ENSG00000221829	FANCG	chr9	-	-0.326	['R3']	405	OK	Exon
SRSF1.G[AG]AGGA	RI	ENSG00000136492	BRIP1	chr17	-	-0.291	['R3']	2264	NO	Exon
SRSF1.G[AG]AGGA	RI	ENSG00000136492	BRIP1	chr17	-	-0.291	['R3']	3225	NO	Exon
SRSF1.G[AG]AGGA	RI	ENSG00000136492	BRIP1	chr17	-	-0.291	['R3']	916	OK	Exon
SRSF1.G[AG]AGGA	RI	ENSG00000221829	FANCG	chr9	-	-0.326	['R3']	202	OK	Exon
SRSF1.G[AG]AGGA	RI	ENSG00000221829	FANCG	chr9	-	-0.326	['R3']	334	OK	Exon
SRSF1.G[AG]AGGA	RI	ENSG00000221829	FANCG	chr9	-	-0.326	['R3']	853	NO	Exon
SRSF1.GG[AG]GGA[ACG]	RI	ENSG00000136492	BRIP1	chr17	-	-0.291	['R3']	3136	NO	Exon
SRSF1.GG[AG]GGA[ACG]	RI	ENSG00000221829	FANCG	chr9	-	-0.326	['R3']	1165	NO	Exon
SRSF1.GGAGGA	RI	ENSG00000221829	FANCG	chr9	-	-0.326	['R3']	202	OK	Exon
SRSF1.GGAGGA	RI	ENSG00000221829	FANCG	chr9	-	-0.326	['R3']	334	OK	Exon
SRSF1.GGAGGA	RI	ENSG00000221829	FANCG	chr9	-	-0.326	['R3']	853	NO	Exon
SRSF2.GGAG[AT][AGT]	RI	ENSG00000136492	BRIP1	chr17	-	-0.291	['R3']	1095	NO	Exon
SRSF2.GGAG[AT][AGT]	RI	ENSG00000136492	BRIP1	chr17	-	-0.291	['R3']	1416	NO	Exon
SRSF2.GGAG[AT][AGT]	RI	ENSG00000136492	BRIP1	chr17	-	-0.291	['R3']	308	NO	Exon
SRSF2.GGAG[AT][AGT]	RI	ENSG00000136492	BRIP1	chr17	-	-0.291	['R3']	3088	OK	Exon
SRSF2.GGAG[AT][AGT]	RI	ENSG00000136492	BRIP1	chr17	-	-0.291	['R3']	3139	OK	Exon
SRSF2.GGAG[AT][AGT]	RI	ENSG00000136492	BRIP1	chr17	-	-0.291	['R3']	3928	NO	Exon
SRSF2.GGAG[AT][AGT]	RI	ENSG00000221829	FANCG	chr9	-	-0.326	['R3']	195	NO	Exon
SRSF2.GGAG[AT][AGT]	RI	ENSG00000221829	FANCG	chr9	-	-0.326	['R3']	231	NO	Exon
SRSF2.GGAG[AT][AGT]	RI	ENSG00000221829	FANCG	chr9	-	-0.326	['R3']	304	NO	Exon
SRSF2.GGAG[AT][AGT]	RI	ENSG00000221829	FANCG	chr9	-	-0.326	['R3']	328	NO	Exon
SRSF2.GGAG[AT][AGT]	RI	ENSG00000221829	FANCG	chr9	-	-0.326	['R3']	780	OK	Exon
SRSF2.GGAG[AT][AGT]	RI	ENSG00000141510	TP53	chr17	-	-0.378	['R3']	53	NO	Exon
SRSF3.[AT]C[AT][AT]C	RI	ENSG00000136492	BRIP1	chr17	-	-0.291	['R3']	1483	NO	Exon
SRSF3.[AT]C[AT][AT]C	RI	ENSG00000136492	BRIP1	chr17	-	-0.291	['R3']	1682	NO	Exon
SRSF3.[AT]C[AT][AT]C	RI	ENSG00000136492	BRIP1	chr17	-	-0.291	['R3']	1695	NO	Exon
SRSF3.[AT]C[AT][AT]C	RI	ENSG00000136492	BRIP1	chr17	-	-0.291	['R3']	172	NO	Exon
SRSF3.[AT]C[AT][AT]C	RI	ENSG00000136492	BRIP1	chr17	-	-0.291	['R3']	1744	NO	Exon
SRSF3.[AT]C[AT][AT]C	RI	ENSG00000136492	BRIP1	chr17	-	-0.291	['R3']	1762	NO	Exon
SRSF3.[AT]C[AT][AT]C	RI	ENSG00000136492	BRIP1	chr17	-	-0.291	['R3']	1772	NO	Exon
SRSF3.[AT]C[AT][AT]C	RI	ENSG00000136492	BRIP1	chr17	-	-0.291	['R3']	1782	NO	Exon
SRSF3.[AT]C[AT][AT]C	RI	ENSG00000136492	BRIP1	chr17	-	-0.291	['R3']	195	NO	Exon
SRSF3.[AT]C[AT][AT]C	RI	ENSG00000136492	BRIP1	chr17	-	-0.291	['R3']	2053	NO	Exon
SRSF3.[AT]C[AT][AT]C	RI	ENSG00000136492	BRIP1	chr17	-	-0.291	['R3']	2153	NO	Exon
SRSF3.[AT]C[AT][AT]C	RI	ENSG00000136492	BRIP1	chr17	-	-0.291	['R3']	2482	NO	Exon
SRSF3.[AT]C[AT][AT]C	RI	ENSG00000136492	BRIP1	chr17	-	-0.291	['R3']	2649	NO	Exon
SRSF3.[AT]C[AT][AT]C	RI	ENSG00000136492	BRIP1	chr17	-	-0.291	['R3']	2690	NO	Exon
SRSF3.[AT]C[AT][AT]C	RI	ENSG00000136492	BRIP1	chr17	-	-0.291	['R3']	27	NO	Exon
SRSF3.[AT]C[AT][AT]C	RI	ENSG00000136492	BRIP1	chr17	-	-0.291	['R3']	2735	NO	Exon
SRSF3.[AT]C[AT][AT]C	RI	ENSG00000136492	BRIP1	chr17	-	-0.291	['R3']	2832	OK	Exon
SRSF3.[AT]C[AT][AT]C	RI	ENSG00000136492	BRIP1	chr17	-	-0.291	['R3']	2842	OK	Exon
SRSF3.[AT]C[AT][AT]C	RI	ENSG00000136492	BRIP1	chr17	-	-0.291	['R3']	294	NO	Exon
SRSF3.[AT]C[AT][AT]C	RI	ENSG00000136492	BRIP1	chr17	-	-0.291	['R3']	2940	OK	Exon
SRSF3.[AT]C[AT][AT]C	RI	ENSG00000136492	BRIP1	chr17	-	-0.291	['R3']	2963	OK	Exon
SRSF3.[AT]C[AT][AT]C	RI	ENSG00000136492	BRIP1	chr17	-	-0.291	['R3']	3116	OK	Exon
SRSF3.[AT]C[AT][AT]C	RI	ENSG00000136492	BRIP1	chr17	-	-0.291	['R3']	3331	OK	Exon
SRSF3.[AT]C[AT][AT]C	RI	ENSG00000136492	BRIP1	chr17	-	-0.291	['R3']	3417	OK	Exon
SRSF3.[AT]C[AT][AT]C	RI	ENSG00000136492	BRIP1	chr17	-	-0.291	['R3']	3496	OK	Exon
SRSF3.[AT]C[AT][AT]C	RI	ENSG00000136492	BRIP1	chr17	-	-0.291	['R3']	3546	OK	Exon
SRSF3.[AT]C[AT][AT]C	RI	ENSG00000136492	BRIP1	chr17	-	-0.291	['R3']	3569	OK	Exon
SRSF3.[AT]C[AT][AT]C	RI	ENSG00000136492	BRIP1	chr17	-	-0.291	['R3']	3740	OK	Exon
SRSF3.[AT]C[AT][AT]C	RI	ENSG00000136492	BRIP1	chr17	-	-0.291	['R3']	3782	OK	Exon
SRSF3.[AT]C[AT][AT]C	RI	ENSG00000136492	BRIP1	chr17	-	-0.291	['R3']	3870	NO	Exon
SRSF3.[AT]C[AT][AT]C	RI	ENSG00000136492	BRIP1	chr17	-	-0.291	['R3']	3916	NO	Exon
SRSF3.[AT]C[AT][AT]C	RI	ENSG00000136492	BRIP1	chr17	-	-0.291	['R3']	4068	NO	Exon
SRSF3.[AT]C[AT][AT]C	RI	ENSG00000136492	BRIP1	chr17	-	-0.291	['R3']	4115	NO	Exon
SRSF3.[AT]C[AT][AT]C	RI	ENSG00000136492	BRIP1	chr17	-	-0.291	['R3']	4203	NO	Exon
SRSF3.[AT]C[AT][AT]C	RI	ENSG00000136492	BRIP1	chr17	-	-0.291	['R3']	500	NO	Exon
SRSF3.[AT]C[AT][AT]C	RI	ENSG00000136492	BRIP1	chr17	-	-0.291	['R3']	560	NO	Exon
SRSF3.[AT]C[AT][AT]C	RI	ENSG00000136492	BRIP1	chr17	-	-0.291	['R3']	646	NO	Exon
SRSF3.[AT]C[AT][AT]C	RI	ENSG00000136492	BRIP1	chr17	-	-0.291	['R3']	784	NO	Exon
SRSF3.[AT]C[AT][AT]C	RI	ENSG00000136492	BRIP1	chr17	-	-0.291	['R3']	787	NO	Exon
SRSF3.[AT]C[AT][AT]C	RI	ENSG00000136492	BRIP1	chr17	-	-0.291	['R3']	857	NO	Exon
SRSF3.[AT]C[AT][AT]C	RI	ENSG00000136492	BRIP1	chr17	-	-0.291	['R3']	87	NO	Exon
SRSF3.[AT]C[AT][AT]C	RI	ENSG00000136492	BRIP1	chr17	-	-0.291	['R3']	910	NO	Exon
SRSF3.[AT]C[AT][AT]C	RI	ENSG00000136492	BRIP1	chr17	-	-0.291	['R3']	964	NO	Exon
SRSF3.[AT]C[AT][AT]C	RI	ENSG00000187741	FANCA	chr16	-	-0.194	['R3']	17	NO	Exon
SRSF3.[AT]C[AT][AT]C	RI	ENSG00000187741	FANCA	chr16	-	-0.194	['R3']	29	NO	Exon
SRSF3.[AT]C[AT][AT]C	RI	ENSG00000221829	FANCG	chr9	-	-0.326	['R3']	1096	NO	Exon
SRSF3.[AT]C[AT][AT]C	RI	ENSG00000221829	FANCG	chr9	-	-0.326	['R3']	1116	NO	Exon
SRSF3.[AT]C[AT][AT]C	RI	ENSG00000221829	FANCG	chr9	-	-0.326	['R3']	1172	NO	Exon
SRSF3.[AT]C[AT][AT]C	RI	ENSG00000221829	FANCG	chr9	-	-0.326	['R3']	167	NO	Exon
SRSF3.[AT]C[AT][AT]C	RI	ENSG00000221829	FANCG	chr9	-	-0.326	['R3']	211	NO	Exon
SRSF3.[AT]C[AT][AT]C	RI	ENSG00000221829	FANCG	chr9	-	-0.326	['R3']	214	NO	Exon
SRSF3.[AT]C[AT][AT]C	RI	ENSG00000221829	FANCG	chr9	-	-0.326	['R3']	22	NO	Exon
SRSF3.[AT]C[AT][AT]C	RI	ENSG00000221829	FANCG	chr9	-	-0.326	['R3']	255	NO	Exon
SRSF3.[AT]C[AT][AT]C	RI	ENSG00000221829	FANCG	chr9	-	-0.326	['R3']	349	NO	Exon
SRSF3.[AT]C[AT][AT]C	RI	ENSG00000221829	FANCG	chr9	-	-0.326	['R3']	386	NO	Exon
SRSF3.[AT]C[AT][AT]C	RI	ENSG00000221829	FANCG	chr9	-	-0.326	['R3']	51	NO	Exon
SRSF3.[AT]C[AT][AT]C	RI	ENSG00000221829	FANCG	chr9	-	-0.326	['R3']	670	NO	Exon
SRSF3.[AT]C[AT][AT]C	RI	ENSG00000141510	TP53	chr17	-	-0.378	['R3']	138	OK	Exon
SRSF3.[AT]C[AT][AT]C	RI	ENSG00000141510	TP53	chr17	-	-0.378	['R3']	9	NO	Exon
SRSF3.[AT]C[AT][AT]C	RI	ENSG00000100749	VRK1	chr14	+	0.107	['R3']	1075	NO	Exon
SRSF3.[AT]C[AT][AT]C	RI	ENSG00000100749	VRK1	chr14	+	0.107	['R3']	1084	NO	Exon
SRSF3.[AT]C[AT][AT]C	RI	ENSG00000100749	VRK1	chr14	+	0.107	['R3']	113	NO	Exon
SRSF3.[AT]C[AT][AT]C	RI	ENSG00000100749	VRK1	chr14	+	0.107	['R3']	1152	NO	Exon
SRSF3.[AT]C[AT][AT]C	RI	ENSG00000100749	VRK1	chr14	+	0.107	['R3']	1215	NO	Exon
SRSF3.[AT]C[AT][AT]C	RI	ENSG00000100749	VRK1	chr14	+	0.107	['R3']	1366	NO	Exon
SRSF3.[AT]C[AT][AT]C	RI	ENSG00000100749	VRK1	chr14	+	0.107	['R3']	1730	NO	Exon
SRSF3.[AT]C[AT][AT]C	RI	ENSG00000100749	VRK1	chr14	+	0.107	['R3']	1733	NO	Exon
SRSF3.[AT]C[AT][AT]C	RI	ENSG00000100749	VRK1	chr14	+	0.107	['R3']	215	NO	Exon
SRSF3.[AT]C[AT][AT]C	RI	ENSG00000100749	VRK1	chr14	+	0.107	['R3']	244	NO	Exon
SRSF3.[AT]C[AT][AT]C	RI	ENSG00000100749	VRK1	chr14	+	0.107	['R3']	62	NO	Exon
SRSF3.[AT]C[AT][AT]C	RI	ENSG00000100749	VRK1	chr14	+	0.107	['R3']	73	NO	Exon
SRSF3.[AT]C[AT][AT]C	RI	ENSG00000100749	VRK1	chr14	+	0.107	['R3']	770	OK	Exon
SRSF3.[AT]C[AT][AT]C	RI	ENSG00000100749	VRK1	chr14	+	0.107	['R3']	863	OK	Exon
SRSF3.[AT]C[AT][AT]C	RI	ENSG00000100749	VRK1	chr14	+	0.107	['R3']	893	NO	Exon
SRSF6.[CT][CT][AT]C[AT][GC]G	RI	ENSG00000136492	BRIP1	chr17	-	-0.291	['R3']	1119	OK	Exon
SRSF6.[CT][CT][AT]C[AT][GC]G	RI	ENSG00000136492	BRIP1	chr17	-	-0.291	['R3']	1169	OK	Exon
SRSF6.[CT][CT][AT]C[AT][GC]G	RI	ENSG00000136492	BRIP1	chr17	-	-0.291	['R3']	1304	OK	Exon
SRSF6.[CT][CT][AT]C[AT][GC]G	RI	ENSG00000136492	BRIP1	chr17	-	-0.291	['R3']	1683	OK	Exon
SRSF6.[CT][CT][AT]C[AT][GC]G	RI	ENSG00000136492	BRIP1	chr17	-	-0.291	['R3']	1966	OK	Exon
SRSF6.[CT][CT][AT]C[AT][GC]G	RI	ENSG00000136492	BRIP1	chr17	-	-0.291	['R3']	2368	NO	Exon
SRSF6.[CT][CT][AT]C[AT][GC]G	RI	ENSG00000136492	BRIP1	chr17	-	-0.291	['R3']	3120	OK	Exon
SRSF6.[CT][CT][AT]C[AT][GC]G	RI	ENSG00000136492	BRIP1	chr17	-	-0.291	['R3']	3550	OK	Exon
SRSF6.[CT][CT][AT]C[AT][GC]G	RI	ENSG00000136492	BRIP1	chr17	-	-0.291	['R3']	532	NO	Exon
SRSF6.[CT][CT][AT]C[AT][GC]G	RI	ENSG00000136492	BRIP1	chr17	-	-0.291	['R3']	739	NO	Exon
SRSF6.[CT][CT][AT]C[AT][GC]G	RI	ENSG00000221829	FANCG	chr9	-	-0.326	['R3']	1173	NO	Exon
SRSF6.[CT][CT][AT]C[AT][GC]G	RI	ENSG00000221829	FANCG	chr9	-	-0.326	['R3']	529	OK	Exon
SRSF6.[CT][CT][AT]C[AT][GC]G	RI	ENSG00000221829	FANCG	chr9	-	-0.326	['R3']	721	NO	Exon
SRSF6.[CT][CT][AT]C[AT][GC]G	RI	ENSG00000141510	TP53	chr17	-	-0.378	['R3']	44	NO	Exon
SRSF6.[CT][CT][AT]C[AT][GC]G	RI	ENSG00000141510	TP53	chr17	-	-0.378	['R3']	68	OK	Exon
SRSF9.[GT]G[AG][AT]G[GC][AC]	RI	ENSG00000100749	VRK1	chr14	+	0.107	['R3']	355	NO	Exon
SRSF9.[GT]G[AG][AT]G[GC][AC]	RI	ENSG00000100749	VRK1	chr14	+	0.107	['R3']	983	OK	Exon
SRSF9.A[GT]GA[ACG][AC][AG]	RI	ENSG00000136492	BRIP1	chr17	-	-0.291	['R3']	2252	NO	Exon
SRSF9.A[GT]GA[ACG][AC][AG]	RI	ENSG00000136492	BRIP1	chr17	-	-0.291	['R3']	3087	NO	Exon
SRSF9.A[GT]GA[ACG][AC][AG]	RI	ENSG00000136492	BRIP1	chr17	-	-0.291	['R3']	3227	NO	Exon
SRSF9.A[GT]GA[ACG][AC][AG]	RI	ENSG00000136492	BRIP1	chr17	-	-0.291	['R3']	3721	OK	Exon
SRSF9.A[GT]GA[ACG][AC][AG]	RI	ENSG00000136492	BRIP1	chr17	-	-0.291	['R3']	993	NO	Exon
SRSF9.A[GT]GA[ACG][AC][AG]	RI	ENSG00000221829	FANCG	chr9	-	-0.326	['R3']	303	NO	Exon
SRSF9.A[GT]GA[ACG][AC][AG]	RI	ENSG00000221829	FANCG	chr9	-	-0.326	['R3']	308	NO	Exon
SRSF9.A[GT]GA[ACG][AC][AG]	RI	ENSG00000221829	FANCG	chr9	-	-0.326	['R3']	405	NO	Exon
FMR1.[GT]GACA[AG]G	SE	ENSG00000221829	FANCG	chr9	-	-0.162	['R6']	203	OK	Downstream
FMR1.[GT]GACA[AG]G	SE	ENSG00000221829	FANCG	chr9	-	-0.162	['R6']	86	NO	Downstream
FXR2.[AGT]GAC[AG][AG][AG]	SE	ENSG00000221829	FANCG	chr9	-	-0.162	['R6']	203	OK	Downstream
FXR2.[AGT]GAC[AG][AG][AG]	SE	ENSG00000221829	FANCG	chr9	-	-0.162	['R6']	86	NO	Downstream
FXR2.[AGT]GAC[AG][AG][AG]	SE	ENSG00000111752	PHC1	chr12	+	-0.284	['R6']	82	NO	Downstream
SRSF1.AGGA[GC][AC]	SE	ENSG00000138376	BARD1	chr2	-	0.254	['R7']	119	OK	Downstream
SRSF1.AGGA[GC][AC]	SE	ENSG00000221829	FANCG	chr9	-	-0.162	['R2']	171	NO	Upstream
SRSF1.AGGA[GC][AC]	SE	ENSG00000221829	FANCG	chr9	-	-0.162	['R3']	160	NO	Upstream
SRSF1.AGGA[GC][AC]	SE	ENSG00000221829	FANCG	chr9	-	-0.162	['R7']	153	OK	Downstream
SRSF1.AGGA[GC][AC]	SE	ENSG00000221829	FANCG	chr9	-	-0.162	['R7']	194	NO	Downstream
SRSF1.AGGA[GC][AC]	SE	ENSG00000111752	PHC1	chr12	+	-0.284	['R2']	227	NO	Upstream
SRSF1.G[AG]AGGA	SE	ENSG00000221829	FANCG	chr9	-	-0.162	['R2']	202	OK	Upstream
SRSF1.G[AG]AGGA	SE	ENSG00000221829	FANCG	chr9	-	-0.162	['R2']	70	OK	Upstream
SRSF1.G[AG]AGGA	SE	ENSG00000221829	FANCG	chr9	-	-0.162	['R3']	191	OK	Upstream
SRSF1.G[AG]AGGA	SE	ENSG00000221829	FANCG	chr9	-	-0.162	['R3']	59	OK	Upstream
SRSF1.GG[AG]GGA[ACG]	SE	ENSG00000221829	FANCG	chr9	-	-0.162	['R7']	78	OK	Downstream
SRSF1.GGAGGA	SE	ENSG00000138376	BARD1	chr2	-	0.254	['R1']	24	OK	Upstream
SRSF1.GGAGGA	SE	ENSG00000221829	FANCG	chr9	-	-0.162	['R2']	202	OK	Upstream
SRSF1.GGAGGA	SE	ENSG00000221829	FANCG	chr9	-	-0.162	['R2']	70	OK	Upstream
SRSF1.GGAGGA	SE	ENSG00000221829	FANCG	chr9	-	-0.162	['R3']	191	OK	Upstream
SRSF1.GGAGGA	SE	ENSG00000221829	FANCG	chr9	-	-0.162	['R3']	59	NO	Upstream
SRSF2.GGAG[AT][AGT]	SE	ENSG00000138376	BARD1	chr2	-	0.254	['R6']	87	OK	Downstream
SRSF2.GGAG[AT][AGT]	SE	ENSG00000183765	CHEK2	chr22	-	0.293	['R1']	18	OK	Upstream
SRSF2.GGAG[AT][AGT]	SE	ENSG00000183765	CHEK2	chr22	-	0.293	['R2']	115	NO	Upstream
SRSF2.GGAG[AT][AGT]	SE	ENSG00000183765	CHEK2	chr22	-	0.293	['R6']	84	OK	Downstream
SRSF2.GGAG[AT][AGT]	SE	ENSG00000221829	FANCG	chr9	-	-0.162	['R2']	172	OK	Upstream
SRSF2.GGAG[AT][AGT]	SE	ENSG00000221829	FANCG	chr9	-	-0.162	['R2']	196	OK	Upstream
SRSF2.GGAG[AT][AGT]	SE	ENSG00000221829	FANCG	chr9	-	-0.162	['R2']	63	OK	Upstream
SRSF2.GGAG[AT][AGT]	SE	ENSG00000221829	FANCG	chr9	-	-0.162	['R2']	99	OK	Upstream
SRSF2.GGAG[AT][AGT]	SE	ENSG00000221829	FANCG	chr9	-	-0.162	['R6']	184	NO	Downstream
SRSF2.GGAG[AT][AGT]	SE	ENSG00000221829	FANCG	chr9	-	-0.162	['R7']	188	OK	Downstream
SRSF2.GGAG[AT][AGT]	SE	ENSG00000221829	FANCG	chr9	-	-0.162	['R7']	195	NO	Downstream
SRSF2.GGAG[AT][AGT]	SE	ENSG00000111752	PHC1	chr12	+	-0.284	['R2']	228	OK	Upstream
SRSF2.GGAG[AT][AGT]	SE	ENSG00000111752	PHC1	chr12	+	-0.284	['R6']	111	NO	Downstream
SRSF2.GGAG[AT][AGT]	SE	ENSG00000111752	PHC1	chr12	+	-0.284	['R7']	96	NO	Downstream
SRSF3.[AT]C[AT][AT]C	SE	ENSG00000138376	BARD1	chr2	-	0.254	['R1']	37	OK	Upstream
SRSF3.[AT]C[AT][AT]C	SE	ENSG00000138376	BARD1	chr2	-	0.254	['R1']	40	OK	Upstream
SRSF3.[AT]C[AT][AT]C	SE	ENSG00000138376	BARD1	chr2	-	0.254	['R2']	29	OK	Upstream
SRSF3.[AT]C[AT][AT]C	SE	ENSG00000138376	BARD1	chr2	-	0.254	['R3']	113	OK	Upstream
SRSF3.[AT]C[AT][AT]C	SE	ENSG00000138376	BARD1	chr2	-	0.254	['R3']	47	OK	Upstream
SRSF3.[AT]C[AT][AT]C	SE	ENSG00000138376	BARD1	chr2	-	0.254	['R6']	32	NO	Downstream
SRSF3.[AT]C[AT][AT]C	SE	ENSG00000138376	BARD1	chr2	-	0.254	['R6']	77	NO	Downstream
SRSF3.[AT]C[AT][AT]C	SE	ENSG00000138376	BARD1	chr2	-	0.254	['R7']	182	NO	Downstream
SRSF3.[AT]C[AT][AT]C	SE	ENSG00000138376	BARD1	chr2	-	0.254	['R7']	35	OK	Downstream
SRSF3.[AT]C[AT][AT]C	SE	ENSG00000183765	CHEK2	chr22	-	0.293	['R2', 'R8']	15	OK	Upstream, Downstream
SRSF3.[AT]C[AT][AT]C	SE	ENSG00000183765	CHEK2	chr22	-	0.293	['R2']	133	OK	Upstream
SRSF3.[AT]C[AT][AT]C	SE	ENSG00000183765	CHEK2	chr22	-	0.293	['R2']	150	OK	Upstream
SRSF3.[AT]C[AT][AT]C	SE	ENSG00000183765	CHEK2	chr22	-	0.293	['R2']	16	OK	Upstream
SRSF3.[AT]C[AT][AT]C	SE	ENSG00000183765	CHEK2	chr22	-	0.293	['R2']	170	OK	Upstream
SRSF3.[AT]C[AT][AT]C	SE	ENSG00000183765	CHEK2	chr22	-	0.293	['R2']	236	NO	Upstream
SRSF3.[AT]C[AT][AT]C	SE	ENSG00000183765	CHEK2	chr22	-	0.293	['R6', 'R8']	12	OK R8	Downstream
SRSF3.[AT]C[AT][AT]C	SE	ENSG00000183765	CHEK2	chr22	-	0.293	['R6']	124	OK	Downstream
SRSF3.[AT]C[AT][AT]C	SE	ENSG00000183765	CHEK2	chr22	-	0.293	['R7']	215	NO	Downstream
SRSF3.[AT]C[AT][AT]C	SE	ENSG00000221829	FANCG	chr9	-	-0.162	['R2']	123	OK	Upstream
SRSF3.[AT]C[AT][AT]C	SE	ENSG00000221829	FANCG	chr9	-	-0.162	['R2']	217	NO	Upstream
SRSF3.[AT]C[AT][AT]C	SE	ENSG00000221829	FANCG	chr9	-	-0.162	['R2']	35	OK	Upstream
SRSF3.[AT]C[AT][AT]C	SE	ENSG00000221829	FANCG	chr9	-	-0.162	['R2']	79	OK	Upstream
SRSF3.[AT]C[AT][AT]C	SE	ENSG00000221829	FANCG	chr9	-	-0.162	['R2']	82	OK	Upstream
SRSF3.[AT]C[AT][AT]C	SE	ENSG00000221829	FANCG	chr9	-	-0.162	['R3']	112	OK	Upstream
SRSF3.[AT]C[AT][AT]C	SE	ENSG00000221829	FANCG	chr9	-	-0.162	['R3']	206	OK	Upstream
SRSF3.[AT]C[AT][AT]C	SE	ENSG00000221829	FANCG	chr9	-	-0.162	['R3']	24	OK	Upstream
SRSF3.[AT]C[AT][AT]C	SE	ENSG00000221829	FANCG	chr9	-	-0.162	['R3']	243	OK	Upstream
SRSF3.[AT]C[AT][AT]C	SE	ENSG00000221829	FANCG	chr9	-	-0.162	['R3']	68	OK	Upstream
SRSF3.[AT]C[AT][AT]C	SE	ENSG00000221829	FANCG	chr9	-	-0.162	['R3']	71	OK	Upstream
SRSF3.[AT]C[AT][AT]C	SE	ENSG00000221829	FANCG	chr9	-	-0.162	['R6']	74	OK	Downstream
SRSF3.[AT]C[AT][AT]C	SE	ENSG00000221829	FANCG	chr9	-	-0.162	['R7']	29	NO	Downstream
SRSF3.[AT]C[AT][AT]C	SE	ENSG00000221829	FANCG	chr9	-	-0.162	['R7']	85	NO	Downstream
SRSF3.[AT]C[AT][AT]C	SE	ENSG00000221829	FANCG	chr9	-	-0.162	['R7']	9	NO	Downstream
SRSF3.[AT]C[AT][AT]C	SE	ENSG00000111752	PHC1	chr12	+	-0.284	['R2']	31	OK	Upstream
SRSF3.[AT]C[AT][AT]C	SE	ENSG00000111752	PHC1	chr12	+	-0.284	['R3', 'R7']	22	OK R3	Upstream
SRSF3.[AT]C[AT][AT]C	SE	ENSG00000111752	PHC1	chr12	+	-0.284	['R3']	17	OK	Upstream
SRSF3.[AT]C[AT][AT]C	SE	ENSG00000111752	PHC1	chr12	+	-0.284	['R3']	205	OK	Upstream
SRSF3.[AT]C[AT][AT]C	SE	ENSG00000111752	PHC1	chr12	+	-0.284	['R7']	152	NO	Downstream
SRSF3.[AT]C[AT][AT]C	SE	ENSG00000111752	PHC1	chr12	+	-0.284	['R7']	191	NO	Downstream
SRSF3.[AT]C[AT][AT]C	SE	ENSG00000111752	PHC1	chr12	+	-0.284	['R7']	200	OK	Downstream
SRSF3.[AT]C[AT][AT]C	SE	ENSG00000111752	PHC1	chr12	+	-0.284	['R7']	226	OK	Downstream
SRSF3.[AT]C[AT][AT]C	SE	ENSG00000111752	PHC1	chr12	+	-0.284	['R7']	232	OK	Downstream
SRSF3.[AT]C[AT][AT]C	SE	ENSG00000111752	PHC1	chr12	+	-0.284	['R7']	37	NO	Downstream
SRSF3.[AT]C[AT][AT]C	SE	ENSG00000111752	PHC1	chr12	+	-0.284	['R7']	72	NO	Downstream
SRSF3.CTC[GT]TC[CT]	SE	ENSG00000183765	CHEK2	chr22	-	0.293	['R2']	132	OK	Upstream
SRSF6.[CT][CT][AT]C[AT][GC]G	SE	ENSG00000183765	CHEK2	chr22	-	0.293	['R6']	195	NO	Downstream
SRSF6.[CT][CT][AT]C[AT][GC]G	SE	ENSG00000183765	CHEK2	chr22	-	0.293	['R7']	11	NO	Downstream
SRSF6.[CT][CT][AT]C[AT][GC]G	SE	ENSG00000111752	PHC1	chr12	+	-0.284	['R2']	47	NO	Upstream
SRSF9.[GT]G[AG][AT]G[GC][AC]	SE	ENSG00000138376	BARD1	chr2	-	0.254	['R2']	243	NO	Upstream
SRSF9.[GT]G[AG][AT]G[GC][AC]	SE	ENSG00000138376	BARD1	chr2	-	0.254	['R7']	200	NO	Downstream
SRSF9.[GT]G[AG][AT]G[GC][AC]	SE	ENSG00000183765	CHEK2	chr22	-	0.293	['R5']	30	OK	Exon
SRSF9.[GT]G[AG][AT]G[GC][AC]	SE	ENSG00000183765	CHEK2	chr22	-	0.293	['R6']	168	NO	Downstream
SRSF9.[GT]G[AG][AT]G[GC][AC]	SE	ENSG00000183765	CHEK2	chr22	-	0.293	['R6']	204	OK	Downstream
SRSF9.[GT]G[AG][AT]G[GC][AC]	SE	ENSG00000183765	CHEK2	chr22	-	0.293	['R7']	227	OK	Downstream
SRSF9.[GT]G[AG][AT]G[GC][AC]	SE	ENSG00000221829	FANCG	chr9	-	-0.162	['R2']	201	OK	Upstream
SRSF9.[GT]G[AG][AT]G[GC][AC]	SE	ENSG00000221829	FANCG	chr9	-	-0.162	['R2']	69	OK	Upstream
SRSF9.[GT]G[AG][AT]G[GC][AC]	SE	ENSG00000221829	FANCG	chr9	-	-0.162	['R3']	190	OK	Upstream
SRSF9.[GT]G[AG][AT]G[GC][AC]	SE	ENSG00000221829	FANCG	chr9	-	-0.162	['R3']	58	OK	Upstream
SRSF9.A[GT]GA[ACG][AC][AG]	SE	ENSG00000138376	BARD1	chr2	-	0.254	['R8']	20	OK	Downstream
SRSF9.A[GT]GA[ACG][AC][AG]	SE	ENSG00000183765	CHEK2	chr22	-	0.293	['R6']	133	NO	Downstream
SRSF9.A[GT]GA[ACG][AC][AG]	SE	ENSG00000183765	CHEK2	chr22	-	0.293	['R6']	144	NO	Downstream
SRSF9.A[GT]GA[ACG][AC][AG]	SE	ENSG00000183765	CHEK2	chr22	-	0.293	['R7']	182	NO	Downstream
SRSF9.A[GT]GA[ACG][AC][AG]	SE	ENSG00000183765	CHEK2	chr22	-	0.293	['R8']	9	NO	Downstream
SRSF9.A[GT]GA[ACG][AC][AG]	SE	ENSG00000221829	FANCG	chr9	-	-0.162	['R2']	171	OK	Upstream
SRSF9.A[GT]GA[ACG][AC][AG]	SE	ENSG00000221829	FANCG	chr9	-	-0.162	['R2']	176	OK	Upstream
SRSF9.A[GT]GA[ACG][AC][AG]	SE	ENSG00000111752	PHC1	chr12	+	-0.284	['R2']	202	NO	Upstream
